# Supplementary material for: Crystal structure of a new polymorph of 3-acetyl-8-meth­oxy-2H-chromen-2-one
Source: Acta Crystallogr E Crystallogr Commun. 2019 Nov 15;75(Pt 12):1866–70. doi: 10.1107/S2056989019015159 (PMC6895931; doi:10.1107/S2056989019015159)
Supplement: Supplementary file 1 [file e-75-01866-sup1.cif]

##############################################################################
#                                                                            #
# This CIF contains the data in a paper accepted for publication in          #
# Acta Crystallographica Section E. It conforms to the requirements of       #
# Notes for Authors for Acta Crystallographica Section E, and has been       #
# peer reviewed under the auspices of the IUCr Commission on Journals.       #
#                                                                            #
# Full details of the Crystallographic Information File format               #
# are given in the paper "The Crystallographic Information File (CIF):       #
# a New Standard Archive File for Crystallography" by S. R. Hall, F. H.      #
# Allen and I. D. Brown [Acta Cryst. (1991), A47, 655-685].                  #
#                                                                            #
# The current version of the core CIF dictionary is obtainable from          #
# ftp://ftp.iucr.org/pub/cif_core.dic.                                       #
#                                                                            #
# Software is freely available for graphical display of the structure(s)     #
# in this CIF. For information consult the CIF software page                 #
# http://www.iucr.org/resources/cif/software.                                #
#                                                                            #
# This file may be used for bona fide research purposes within the           #
# scientific community so long as proper attribution is given to the journal # 
# article from which it was obtained.                                        #
#                                                                            #
##############################################################################
data_I
_audit_creation_method     'SHELXL-2018/3'
_journal_date_recd_electronic     2019-09-02
_journal_date_accepted     2019-11-09
_journal_name_full     'Acta Crystallographica, Section E'
_journal_year     2019
_journal_volume     75
_journal_issue     12
_journal_page_first     1866
_journal_page_last     1870
_journal_paper_category     GO
_journal_paper_doi     10.1107/S2056989019015159
_journal_coeditor_code     DX2020
_publ_contact_author_name     'Francisco J. Mart\'inez-Mart\'inez'
_publ_contact_author_address
;
Facultad de Ciencias Qu\'imicas, Universidad de Colima,
km 9 carretera Colima-Coquimatl\'an, 28400, Coquimatl\'an, Colima, M\'exico
;
_publ_contact_author_email     fjmartin@ucol.mx
_publ_contact_author_fax     '(+52) 312 316 11 63'
_publ_contact_author_phone     '(+52) 312 316 11 63'
_publ_section_title
;
Crystal structure of a new polymorph of
3-acetyl-8-methoxy-2<i>H</i>-chromen-2-one
;
_publ_section_title_footnote     .
loop_
    _publ_author_name
    _publ_author_footnote
    _publ_author_address
    'Gonzalez-Carrillo, Gabino' .
;
Facultad de Ciencias Qu\'imicas, Universidad de Colima, km 9 carretera
Colima-Coquimatl\'an, 28400, Coquimatl\'an, Colima, Mexico
;
    'Mu\~niz-Valencia, Roberto' .
;
Facultad de Ciencias Qu\'imicas, Universidad de Colima, km 9 carretera
Colima-Coquimatl\'an, 28400, Coquimatl\'an, Colima, Mexico
;
    'Garc\'ia-B\'aez, Efren V.' .
;
Laboratorio de Quimica Supramolecular y Nanociencias, Unidad Profesional
Interdisciplinaria de Biotecnolog\'ia, Instituto Polit\'ecnico Nacional,
Avenida Acueducto s/n, Barrio La Laguna Ticom\'an, Cd. de Mexico 07340,
Mexico
;
    'Mart\'inez-Mart\'inez, Francisco J.' .
;
Facultad de Ciencias Qu\'imicas, Universidad de Colima, km 9 carretera
Colima-Coquimatl\'an, 28400, Coquimatl\'an, Colima, Mexico
;
_publ_section_synopsis
;
A new polymorphic form of 3-acetyl-8-methoxy-2<i>H</i>-chromen-2-one is
described and compared with the previously reported polymorph. In the crystal,
hydrogen bonds, \p--\p interactions and antiparallel C\\db O...C\\db O
interactions give rise to a helical supramolecular architecture
;
_chemical_name_systematic
;
3-Acetyl-8-methoxy-2<i>H</i>-chromen-2-one
;
_chemical_name_common     ?
_chemical_formula_moiety     'C12 H10 O4'
_chemical_formula_sum     'C12 H10 O4'
_chemical_formula_iupac     'C12 H10 O4'
_chemical_formula_weight     218.20
_chemical_melting_point     ?
_space_group_crystal_system     orthorhombic
_space_group_name_H-M_alt     'P b c a'
_space_group_name_Hall     '-P 2ac 2ab'
loop_
    _space_group_symop_operation_xyz
    'x, y, z'
    '-x+1/2, -y, z+1/2'
    '-x, y+1/2, -z+1/2'
    'x+1/2, -y+1/2, -z'
    '-x, -y, -z'
    'x-1/2, y, -z-1/2'
    'x, -y-1/2, z-1/2'
    '-x-1/2, y-1/2, z'
_cell_length_a     9.4973(13)
_cell_length_b     7.9733(11)
_cell_length_c     26.682(4)
_cell_angle_alpha     90
_cell_angle_beta     90
_cell_angle_gamma     90
_cell_volume     2020.5(5)
_cell_formula_units_Z     8
_cell_measurement_reflns_used     600
_cell_measurement_theta_min     20
_cell_measurement_theta_max     25
_cell_measurement_temperature     293(2)
_exptl_crystal_description     prism
_exptl_crystal_colour     colorless
_exptl_crystal_size_max     0.400
_exptl_crystal_size_mid     0.350
_exptl_crystal_size_min     0.300
_exptl_crystal_size_rad     0.1500
_exptl_crystal_density_diffrn     1.435
_exptl_crystal_density_meas     ?
_exptl_crystal_density_method     ?
_exptl_crystal_F_000     912
_exptl_absorpt_coefficient_mu     0.109
_exptl_absorpt_correction_type     sphere
_exptl_absorpt_process_details
;
[the interpolation procedure of Dwiggins  (1975)
was used with some modification]
;
_exptl_absorpt_correction_T_min     0.8614
_exptl_absorpt_correction_T_max     0.8620
_diffrn_ambient_temperature     293(2)
_diffrn_radiation_type     MoK\a
_diffrn_radiation_wavelength     0.71073
_diffrn_radiation_source     'fine-focus sealed tube'
_diffrn_radiation_monochromator     graphite
_diffrn_measurement_device     'Bruker APEXII area detector'
_diffrn_measurement_method     '\f and \w scans'
_diffrn_reflns_number     15317
_diffrn_reflns_av_R_equivalents     0.0445
_diffrn_reflns_av_unetI/netI     0.0283
_diffrn_reflns_theta_min     1.526
_diffrn_reflns_theta_max     28.308
_diffrn_reflns_theta_full     25.242
_diffrn_measured_fraction_theta_max     0.974
_diffrn_measured_fraction_theta_full     0.999
_diffrn_reflns_limit_h_min     -12
_diffrn_reflns_limit_h_max     12
_diffrn_reflns_limit_k_min     -10
_diffrn_reflns_limit_k_max     10
_diffrn_reflns_limit_l_min     -34
_diffrn_reflns_limit_l_max     35
_diffrn_standards_number     0
_diffrn_standards_decay_%     5
_refine_special_details     ?
_reflns_number_total     2453
_reflns_number_gt     1798
_reflns_threshold_expression     'I > 2\s(I)'
_refine_ls_structure_factor_coef     Fsqd
_refine_ls_matrix_type     full
_refine_ls_R_factor_all     0.0573
_refine_ls_R_factor_gt     0.0411
_refine_ls_wR_factor_gt     0.1105
_refine_ls_wR_factor_ref     0.1159
_refine_ls_goodness_of_fit_ref     1.101
_refine_ls_restrained_S_all     1.101
_refine_ls_number_reflns     2453
_refine_ls_number_parameters     148
_refine_ls_number_restraints     0
_refine_ls_hydrogen_treatment     constr
_refine_ls_weighting_scheme     calc
_refine_ls_weighting_details
              'w=1/[\s^2^(Fo^2^)+(0.0608P)^2^+0.0858P] where P=(Fo^2^+2Fc^2^)/3'
_atom_sites_solution_hydrogens     geom
_atom_sites_solution_primary     ?
_atom_sites_solution_secondary     ?
_refine_ls_shift/su_max     0.000
_refine_ls_shift/su_mean     0.000
_refine_diff_density_max     0.199
_refine_diff_density_min     -0.188
_refine_ls_extinction_method
;
SHELXL2018 (Sheldrick, 2015)
;
_refine_ls_extinction_coef     0.0117(15)
_refine_ls_extinction_expression
                                  'Fc^*^=kFc[1+0.001xFc^2^\l^3^/sin(2\q)]^-1/4^'
loop_
    _atom_type_symbol
    _atom_type_description
    _atom_type_scat_dispersion_real
    _atom_type_scat_dispersion_imag
    _atom_type_scat_source
    'C' 'C' 0.0033 0.0016
                         'International Tables Vol C Tables 4.2.6.8 and 6.1.1.4'
    'H' 'H' 0.0000 0.0000
                         'International Tables Vol C Tables 4.2.6.8 and 6.1.1.4'
    'O' 'O' 0.0106 0.0060
                         'International Tables Vol C Tables 4.2.6.8 and 6.1.1.4'
_computing_data_collection
;
APEX2 (Bruker, 2004)
;
_computing_cell_refinement
;
SAINT (Bruker, 2004)
;
_computing_data_reduction
;
SAINT (Bruker, 2004)
;
_computing_structure_solution
;
SHELXS97 (Sheldrick, 2008)
;
_computing_structure_refinement
;
SHELXL2018 (Sheldrick, 2015)
;
_computing_molecular_graphics
;
Mercury (Macrae <i>et al.</i>,  2008) and WinGX2003 (Farrugia,
2012)
;
_computing_publication_material
;
SHELXL97 (Sheldrick, 2008), WinGX2003 (Farrugia, 2012)
and PLATON (Spek, 2009)
;
loop_
    _atom_site_type_symbol
    _atom_site_label
    _atom_site_fract_x
    _atom_site_fract_y
    _atom_site_fract_z
    _atom_site_U_iso_or_equiv
    _atom_site_adp_type
    _atom_site_calc_flag
    _atom_site_occupancy
    _atom_site_disorder_assembly
    _atom_site_disorder_group
    C C2 0.50500(12) 0.47624(16) 0.37371(4) 0.0424(3) Uani d 1 . .
    C C3 0.44835(12) 0.56358(15) 0.41705(4) 0.0382(3) Uani d 1 . .
    C C4 0.30805(13) 0.57565(15) 0.42255(4) 0.0410(3) Uani d 1 . .
    H H4 0.272844 0.632762 0.450238 0.049 Uiso calc 1 . .
    C C5 0.06405(13) 0.51543(17) 0.39234(5) 0.0503(3) Uani d 1 . .
    H H5 0.023660 0.571130 0.419379 0.060 Uiso calc 1 . .
    C C6 -0.01876(14) 0.44331(19) 0.35668(6) 0.0561(4) Uani d 1 . .
    H H6 -0.116156 0.450497 0.359563 0.067 Uiso calc 1 . .
    C C7 0.03947(14) 0.35925(18) 0.31610(5) 0.0512(4) Uani d 1 . .
    H H7 -0.019498 0.311173 0.292263 0.061 Uiso calc 1 . .
    C C8 0.18326(13) 0.34597(15) 0.31060(4) 0.0410(3) Uani d 1 . .
    C C9 0.26746(12) 0.42080(14) 0.34702(4) 0.0364(3) Uani d 1 . .
    C C10 0.21098(12) 0.50478(14) 0.38783(4) 0.0389(3) Uani d 1 . .
    C C11 0.54296(14) 0.64209(16) 0.45541(4) 0.0457(3) Uani d 1 . .
    C C12 0.69794(15) 0.6292(2) 0.45047(6) 0.0645(4) Uani d 1 . .
    H H12A 0.724728 0.513243 0.449103 0.097 Uiso calc 1 . .
    H H12B 0.742035 0.681599 0.478819 0.097 Uiso calc 1 . .
    H H12C 0.727490 0.684582 0.420301 0.097 Uiso calc 1 . .
    C C14 0.17018(17) 0.1828(2) 0.23613(5) 0.0637(4) Uani d 1 . .
    H H14A 0.111460 0.262506 0.219101 0.096 Uiso calc 1 . .
    H H14B 0.112261 0.099779 0.252075 0.096 Uiso calc 1 . .
    H H14C 0.231370 0.129280 0.212366 0.096 Uiso calc 1 . .
    O O1 0.40976(8) 0.40859(11) 0.34056(3) 0.0415(2) Uani d 1 . .
    O O2 0.62587(9) 0.45659(16) 0.36291(4) 0.0728(4) Uani d 1 . .
    O O11 0.49013(11) 0.71394(14) 0.49062(4) 0.0688(3) Uani d 1 . .
    O O13 0.25265(9) 0.26717(11) 0.27307(3) 0.0524(3) Uani d 1 . .
loop_
    _atom_site_aniso_label
    _atom_site_aniso_U_11
    _atom_site_aniso_U_22
    _atom_site_aniso_U_33
    _atom_site_aniso_U_12
    _atom_site_aniso_U_13
    _atom_site_aniso_U_23
    C2 0.0323(6) 0.0528(8) 0.0422(6) -0.0022(5) -0.0010(5) -0.0078(5)
    C3 0.0384(6) 0.0398(7) 0.0366(6) -0.0002(5) 0.0004(5) -0.0005(5)
    C4 0.0432(7) 0.0407(7) 0.0391(6) 0.0040(5) 0.0075(5) 0.0005(5)
    C5 0.0355(7) 0.0548(8) 0.0608(8) 0.0073(6) 0.0079(6) 0.0094(6)
    C6 0.0287(6) 0.0638(9) 0.0756(9) 0.0034(6) -0.0017(6) 0.0203(8)
    C7 0.0383(7) 0.0542(8) 0.0612(8) -0.0070(6) -0.0140(6) 0.0146(7)
    C8 0.0377(7) 0.0424(7) 0.0428(6) -0.0039(5) -0.0060(5) 0.0087(5)
    C9 0.0290(6) 0.0389(6) 0.0413(6) -0.0007(5) -0.0014(4) 0.0072(5)
    C10 0.0341(6) 0.0387(7) 0.0439(6) 0.0031(5) 0.0041(5) 0.0075(5)
    C11 0.0530(8) 0.0441(7) 0.0400(6) -0.0015(6) -0.0030(5) -0.0030(5)
    C12 0.0495(8) 0.0822(11) 0.0619(8) -0.0103(7) -0.0129(7) -0.0193(8)
    C14 0.0738(10) 0.0702(10) 0.0472(8) -0.0148(8) -0.0223(7) -0.0020(7)
    O1 0.0292(4) 0.0548(5) 0.0406(4) -0.0015(4) -0.0003(3) -0.0094(4)
    O2 0.0288(5) 0.1185(10) 0.0710(7) -0.0005(5) 0.0019(4) -0.0424(7)
    O11 0.0716(7) 0.0821(8) 0.0527(6) 0.0059(6) -0.0036(5) -0.0262(5)
    O13 0.0503(6) 0.0613(6) 0.0455(5) -0.0085(4) -0.0092(4) -0.0084(4)
_geom_special_details
;
 All esds (except the esd in the dihedral angle between two l.s. planes)
 are estimated using the full covariance matrix.  The cell esds are taken
 into account individually in the estimation of esds in distances, angles
 and torsion angles; correlations between esds in cell parameters are only
 used when they are defined by crystal symmetry.  An approximate (isotropic)
 treatment of cell esds is used for estimating esds involving l.s. planes.
;
loop_
    _geom_bond_atom_site_label_1
    _geom_bond_atom_site_label_2
    _geom_bond_site_symmetry_2
    _geom_bond_distance
    _geom_bond_publ_flag
    C2 O2 . 1.1940(14) ?
    C2 O1 . 1.3753(14) ?
    C2 C3 . 1.4530(16) ?
    C3 C4 . 1.3440(16) ?
    C3 C11 . 1.4991(17) ?
    C4 C10 . 1.4238(17) ?
    C4 H4 . 0.9300 ?
    C5 C6 . 1.362(2) ?
    C5 C10 . 1.4032(17) ?
    C5 H5 . 0.9300 ?
    C6 C7 . 1.388(2) ?
    C6 H6 . 0.9300 ?
    C7 C8 . 1.3776(17) ?
    C7 H7 . 0.9300 ?
    C8 O13 . 1.3535(15) ?
    C8 C9 . 1.3929(16) ?
    C9 O1 . 1.3659(14) ?
    C9 C10 . 1.3863(16) ?
    C11 O11 . 1.2094(15) ?
    C11 C12 . 1.481(2) ?
    C12 H12A . 0.9600 ?
    C12 H12B . 0.9600 ?
    C12 H12C . 0.9600 ?
    C14 O13 . 1.4275(15) ?
    C14 H14A . 0.9600 ?
    C14 H14B . 0.9600 ?
    C14 H14C . 0.9600 ?
loop_
    _geom_angle_atom_site_label_1
    _geom_angle_atom_site_label_2
    _geom_angle_atom_site_label_3
    _geom_angle_site_symmetry_1
    _geom_angle_site_symmetry_3
    _geom_angle
    _geom_angle_publ_flag
    O2 C2 O1 . . 115.19(11) ?
    O2 C2 C3 . . 127.66(11) ?
    O1 C2 C3 . . 117.15(10) ?
    C4 C3 C2 . . 119.23(10) ?
    C4 C3 C11 . . 119.32(11) ?
    C2 C3 C11 . . 121.44(10) ?
    C3 C4 C10 . . 122.85(11) ?
    C3 C4 H4 . . 118.6 ?
    C10 C4 H4 . . 118.6 ?
    C6 C5 C10 . . 119.27(13) ?
    C6 C5 H5 . . 120.4 ?
    C10 C5 H5 . . 120.4 ?
    C5 C6 C7 . . 121.25(12) ?
    C5 C6 H6 . . 119.4 ?
    C7 C6 H6 . . 119.4 ?
    C8 C7 C6 . . 121.00(12) ?
    C8 C7 H7 . . 119.5 ?
    C6 C7 H7 . . 119.5 ?
    O13 C8 C7 . . 126.67(11) ?
    O13 C8 C9 . . 115.82(11) ?
    C7 C8 C9 . . 117.51(12) ?
    O1 C9 C10 . . 121.09(10) ?
    O1 C9 C8 . . 116.70(10) ?
    C10 C9 C8 . . 122.20(11) ?
    C9 C10 C5 . . 118.77(11) ?
    C9 C10 C4 . . 116.89(11) ?
    C5 C10 C4 . . 124.34(11) ?
    O11 C11 C12 . . 120.94(12) ?
    O11 C11 C3 . . 118.66(12) ?
    C12 C11 C3 . . 120.40(11) ?
    C11 C12 H12A . . 109.5 ?
    C11 C12 H12B . . 109.5 ?
    H12A C12 H12B . . 109.5 ?
    C11 C12 H12C . . 109.5 ?
    H12A C12 H12C . . 109.5 ?
    H12B C12 H12C . . 109.5 ?
    O13 C14 H14A . . 109.5 ?
    O13 C14 H14B . . 109.5 ?
    H14A C14 H14B . . 109.5 ?
    O13 C14 H14C . . 109.5 ?
    H14A C14 H14C . . 109.5 ?
    H14B C14 H14C . . 109.5 ?
    C9 O1 C2 . . 122.79(9) ?
    C8 O13 C14 . . 117.55(11) ?
loop_
    _geom_torsion_atom_site_label_1
    _geom_torsion_atom_site_label_2
    _geom_torsion_atom_site_label_3
    _geom_torsion_atom_site_label_4
    _geom_torsion_site_symmetry_1
    _geom_torsion_site_symmetry_2
    _geom_torsion_site_symmetry_3
    _geom_torsion_site_symmetry_4
    _geom_torsion
    _geom_torsion_publ_flag
    O2 C2 C3 C4 . . . . 178.80(14) ?
    O1 C2 C3 C4 . . . . -0.59(17) ?
    O2 C2 C3 C11 . . . . -0.5(2) ?
    O1 C2 C3 C11 . . . . -179.90(10) ?
    C2 C3 C4 C10 . . . . 0.63(18) ?
    C11 C3 C4 C10 . . . . 179.96(11) ?
    C10 C5 C6 C7 . . . . 0.2(2) ?
    C5 C6 C7 C8 . . . . 0.0(2) ?
    C6 C7 C8 O13 . . . . 179.70(11) ?
    C6 C7 C8 C9 . . . . -0.40(18) ?
    O13 C8 C9 O1 . . . . 0.88(15) ?
    C7 C8 C9 O1 . . . . -179.03(10) ?
    O13 C8 C9 C10 . . . . -179.50(10) ?
    C7 C8 C9 C10 . . . . 0.58(17) ?
    O1 C9 C10 C5 . . . . 179.20(10) ?
    C8 C9 C10 C5 . . . . -0.40(17) ?
    O1 C9 C10 C4 . . . . -0.53(16) ?
    C8 C9 C10 C4 . . . . 179.87(11) ?
    C6 C5 C10 C9 . . . . 0.02(18) ?
    C6 C5 C10 C4 . . . . 179.73(12) ?
    C3 C4 C10 C9 . . . . -0.08(17) ?
    C3 C4 C10 C5 . . . . -179.79(11) ?
    C4 C3 C11 O11 . . . . 0.34(18) ?
    C2 C3 C11 O11 . . . . 179.66(12) ?
    C4 C3 C11 C12 . . . . 179.43(12) ?
    C2 C3 C11 C12 . . . . -1.25(18) ?
    C10 C9 O1 C2 . . . . 0.57(16) ?
    C8 C9 O1 C2 . . . . -179.80(11) ?
    O2 C2 O1 C9 . . . . -179.47(12) ?
    C3 C2 O1 C9 . . . . 0.00(16) ?
    C7 C8 O13 C14 . . . . -2.70(18) ?
    C9 C8 O13 C14 . . . . 177.40(11) ?
loop_
    _geom_hbond_atom_site_label_D
    _geom_hbond_atom_site_label_H
    _geom_hbond_atom_site_label_A
    _geom_hbond_site_symmetry_A
    _geom_hbond_distance_DH
    _geom_hbond_distance_HA
    _geom_hbond_distance_DA
    _geom_hbond_angle_DHA
    _geom_hbond_publ_flag
    C12 H12B O11 4_566 0.96 2.63 3.4255(17) 140.6 yes
    C6 H6 O2 1_455 0.93 2.45 3.3808(16) 176.4 yes
    C14 H14A O2 6_556 0.96 2.68 3.4535(18) 137.6 yes
    C4 H4 O11 . 0.93 2.42 2.7395(16) 100 no
    C12 H12A O2 . 0.96 2.52 2.797(2)   96.6 no
_shelx_space_group_comment
;
The symmetry employed for this shelxl refinement is uniquely defined
by the following loop, which should always be used as a source of
symmetry information in preference to the above space-group names.
They are only intended as comments.
;
_shelx_hkl_file
;
   0  -1   0    0.10    0.02
   0   1   0    0.12    0.02
   0  -2   0  198.02    4.58
   0  -2   0  203.90    5.49
   0   2   0  203.36    5.55
   0  -3   0   -0.04    0.04
   0   3   0    0.04    0.03
   0  -3   0    0.02    0.02
   0   4   0    0.20    0.05
   0  -4   0    0.09    0.03
   0  -4   0    0.09    0.05
   0   5   0    0.01    0.04
   0  -5   0   -0.04    0.06
   0  -6   0    1.12    0.13
   0   6   0    1.10    0.12
   0  -7   0    0.00    0.09
   0  -8   0    0.03    0.09
   0  -9   0    0.14    0.15
   0 -10   0    0.25    0.23
   1 -10   0   -0.07    0.22
   1  -9   0    0.15    0.15
  -1   8   0    0.01    0.07
   1  -8   0    0.02    0.11
  -1   7   0    0.04    0.07
   1  -7   0   -0.07    0.08
  -1   6   0    0.00    0.05
   1  -6   0   -0.03    0.08
   1  -5   0   -0.01    0.06
  -1   5   0    0.03    0.05
   1  -5   0   -0.01    0.05
   1  -4   0    0.01    0.04
  -1   4   0   -0.01    0.04
   1  -4   0   -0.04    0.05
   1  -3   0    0.00    0.03
  -1   3   0    0.03    0.03
   1  -3   0    0.01    0.04
   1  -2   0    0.01    0.04
   1  -2   0    0.00    0.02
  -1   2   0    0.02    0.02
   1  -1   0    0.03    0.02
  -1   1   0    0.03    0.01
   1  -1   0    0.06    0.02
   1   0   0    0.06    0.02
  -1  -1   0    0.02    0.02
   1   1   0    0.22    0.02
   1   2   0    0.01    0.02
  -1  -2   0    0.00    0.03
  -1  -3   0   -0.01    0.02
  -1  -3   0   -0.03    0.04
  -1  -4   0    0.02    0.02
  -1  -4   0   -0.01    0.05
  -1  -5   0    0.00    0.07
  -1  -6   0   -0.01    0.08
  -1  -7   0   -0.08    0.09
  -1  -8   0   -0.04    0.10
  -1  -9   0    0.00    0.14
  -1 -10   0    0.01    0.21
   2 -10   0    0.49    0.26
   2  -9   0   -0.13    0.14
  -2   9   0    0.11    0.12
   2  -8   0    0.08    0.12
  -2   8   0    0.03    0.08
  -2   7   0    3.96    0.23
   2  -7   0    3.78    0.25
  -2   6   0    1.19    0.12
   2  -6   0    1.29    0.15
   2  -5   0    0.06    0.06
   2  -5   0    0.07    0.08
  -2   5   0    0.09    0.06
  -2   4   0    0.05    0.04
   2  -4   0    0.05    0.04
   2  -4   0    0.06    0.06
  -2   3   0    1.77    0.10
   2  -3   0    1.95    0.10
   2  -3   0    1.72    0.11
   2  -2   0   51.39    1.43
  -2   2   0   50.29    1.44
   2  -2   0   51.62    1.20
   2  -1   0   32.01    0.76
   2  -1   0   31.74    0.88
  -2   1   0   30.49    0.88
  -2   0   0   17.44    0.50
  -2  -1   0   31.78    0.88
   2   1   0   31.49    0.75
  -2  -1   0   31.60    0.90
  -2  -2   0   52.06    1.43
   2   2   0   51.15    1.19
   2   3   0    1.65    0.07
  -2  -3   0    1.73    0.10
   2   4   0    0.13    0.03
  -2  -4   0    0.03    0.05
  -2  -5   0   -0.02    0.07
  -2  -6   0    1.39    0.14
  -2  -7   0    3.75    0.24
  -2  -8   0    0.14    0.12
  -2  -9   0    0.24    0.16
  -2 -10   0    0.32    0.24
  -3  10   0   -0.07    0.21
  -3   9   0    0.04    0.12
   3  -9   0    0.04    0.16
   3  -8   0   -0.14    0.10
  -3   8   0   -0.09    0.08
  -3   7   0    0.01    0.07
   3  -7   0    0.01    0.10
   3  -6   0   -0.10    0.07
  -3   6   0   -0.02    0.06
   3  -5   0   -0.06    0.06
  -3   5   0    0.00    0.05
   3  -5   0   -0.11    0.07
   3  -4   0   -0.03    0.06
   3  -4   0    0.05    0.05
  -3   4   0    0.00    0.04
  -3   3   0    0.00    0.03
   3  -3   0   -0.02    0.05
   3  -3   0    0.03    0.04
  -3   2   0    0.01    0.02
   3  -2   0    0.01    0.04
   3  -2   0    0.00    0.04
   3  -1   0   -0.01    0.03
   3  -1   0    0.04    0.04
  -3   1   0    0.01    0.02
   3   0   0    0.00    0.03
  -3   0   0    0.00    0.02
  -3  -1   0   -0.01    0.02
  -3  -1   0    0.00    0.02
   3   1   0   -0.02    0.03
   3   2   0   -0.02    0.04
  -3  -2   0    0.00    0.03
  -3  -2   0   -0.01    0.03
   3   3   0   -0.02    0.04
  -3  -3   0    0.01    0.03
  -3  -3   0    0.02    0.04
  -3  -4   0    0.00    0.06
   3   4   0    0.01    0.04
  -3  -5   0   -0.06    0.07
  -3  -6   0    0.02    0.08
  -3  -7   0    0.03    0.10
  -3  -8   0   -0.15    0.10
  -3  -9   0   -0.07    0.16
  -3 -10   0   -0.04    0.24
   4  -9   0    0.08    0.17
  -4   9   0    0.08    0.13
  -4   8   0    0.28    0.11
   4  -8   0    0.55    0.17
   4  -7   0    0.59    0.14
  -4   7   0    0.41    0.11
  -4   6   0    0.28    0.08
   4  -6   0    0.05    0.09
   4  -5   0    0.63    0.11
  -4   5   0    0.76    0.09
   4  -5   0    0.59    0.10
   4  -4   0   12.30    0.38
  -4   4   0   12.38    0.43
   4  -4   0   12.89    0.44
  -4   3   0   10.47    0.35
   4  -3   0   10.69    0.36
   4  -3   0   10.24    0.33
   4  -2   0   15.72    0.48
   4  -2   0   15.65    0.45
  -4   2   0   16.11    0.48
  -4   1   0   16.14    0.48
   4  -1   0   15.96    0.46
   4  -1   0   15.24    0.44
   4   1   0   15.89    0.44
  -4  -1   0   16.53    0.49
  -4  -2   0   14.83    0.49
   4   2   0   16.43    0.43
  -4  -2   0   15.69    0.46
   4   3   0   10.30    0.31
  -4  -3   0   10.70    0.35
  -4  -3   0   11.42    0.38
  -4  -4   0   14.01    0.45
   4   4   0   13.66    0.37
  -4  -4   0   13.30    0.47
  -4  -5   0    0.79    0.10
  -4  -5   0    0.68    0.11
  -4  -6   0    0.16    0.10
  -4  -7   0    0.53    0.14
  -4  -8   0    0.39    0.17
  -5   9   0   -0.04    0.14
   5  -9   0   -0.09    0.17
  -5   8   0   -0.04    0.10
   5  -8   0    0.03    0.15
   5  -7   0   -0.05    0.11
  -5   7   0   -0.02    0.08
  -5   6   0   -0.03    0.06
   5  -6   0   -0.05    0.10
   5  -5   0    0.00    0.08
  -5   5   0    0.03    0.06
   5  -5   0   -0.03    0.08
   5  -4   0   -0.04    0.07
   5  -4   0    0.09    0.07
  -5   4   0   -0.03    0.05
   5  -3   0   -0.05    0.06
  -5   3   0    0.00    0.03
   5  -3   0    0.02    0.06
   5  -2   0   -0.01    0.06
   5  -2   0    0.00    0.05
  -5   2   0    0.00    0.03
  -5   1   0    0.01    0.03
   5  -1   0   -0.01    0.06
   5  -1   0    0.00    0.04
   5   0   0    0.01    0.05
  -5   0   0   -0.02    0.04
  -5  -1   0   -0.01    0.03
   5   1   0   -0.03    0.05
  -5  -2   0    0.03    0.04
   5   2   0   -0.04    0.05
  -5  -2   0    0.04    0.04
  -5  -3   0   -0.05    0.05
   5   3   0   -0.04    0.06
  -5  -3   0   -0.05    0.04
   5   4   0    0.01    0.06
  -5  -4   0   -0.02    0.07
  -5  -4   0   -0.04    0.04
  -5  -5   0    0.05    0.06
  -5  -6   0   -0.07    0.07
  -5  -7   0   -0.01    0.08
  -5  -8   0   -0.06    0.11
  -5  -9   0   -0.16    0.16
  -6   9   0    0.55    0.21
   6  -9   0    0.35    0.23
   6  -8   0    0.17    0.17
  -6   8   0    0.23    0.13
   6  -7   0    0.01    0.13
  -6   7   0    0.11    0.10
  -6   6   0    8.33    0.36
   6  -6   0    7.85    0.33
   6  -6   0    7.99    0.37
  -6   5   0    1.17    0.13
   6  -5   0    1.12    0.15
   6  -5   0    1.11    0.14
  -6   4   0    0.02    0.05
   6  -4   0    0.02    0.09
   6  -4   0    0.02    0.07
   6  -3   0    0.87    0.10
  -6   3   0    0.86    0.09
   6  -3   0    0.97    0.12
   6  -2   0    1.83    0.12
  -6   2   0    1.63    0.11
   6  -2   0    1.59    0.13
   6  -1   0    0.03    0.06
  -6   1   0    0.02    0.04
  -6   0   0    0.05    0.05
   6   0   0    0.08    0.07
   6   1   0    0.04    0.06
  -6  -1   0    0.12    0.05
   6   2   0    1.52    0.12
  -6  -2   0    1.58    0.11
   6   3   0    0.95    0.11
  -6  -3   0    1.01    0.10
  -6  -4   0    0.07    0.06
   6   4   0    0.17    0.08
  -6  -5   0    1.17    0.13
  -6  -6   0    8.05    0.36
  -6  -7   0    0.14    0.11
  -6  -8   0    0.25    0.16
  -7   8   0    0.11    0.16
   7  -8   0   -0.11    0.19
  -7   7   0    0.06    0.11
   7  -7   0    0.07    0.17
  -7   6   0   -0.03    0.08
   7  -6   0    0.00    0.15
   7  -6   0    0.08    0.13
  -7   5   0   -0.04    0.07
   7  -5   0    0.10    0.11
   7  -4   0   -0.01    0.09
  -7   4   0   -0.04    0.05
   7  -3   0    0.03    0.08
  -7   3   0    0.05    0.05
   7  -2   0    0.01    0.07
  -7   2   0   -0.04    0.04
  -7   1   0    0.00    0.05
   7  -1   0    0.01    0.08
  -7   0   0   -0.02    0.04
   7   0   0   -0.07    0.07
  -7  -1   0    0.02    0.05
   7   1   0    0.03    0.07
   7   2   0   -0.02    0.08
  -7  -2   0   -0.01    0.04
   7   3   0   -0.01    0.08
  -7  -3   0    0.05    0.05
  -7  -4   0    0.00    0.06
   7   4   0   -0.02    0.09
  -7  -5   0    0.03    0.07
  -7  -6   0    0.03    0.10
  -7  -7   0    0.05    0.12
  -7  -8   0   -0.09    0.15
  -8   8   0    0.03    0.19
  -8   7   0    0.37    0.15
  -8   6   0    2.67    0.22
   8  -6   0    2.88    0.25
  -8   5   0    0.24    0.09
   8  -5   0    0.10    0.12
  -8   4   0   12.56    0.46
   8  -4   0   12.22    0.45
   8  -3   0    4.29    0.24
  -8   3   0    4.85    0.22
  -8   2   0    0.19    0.06
   8  -2   0    0.22    0.10
   8  -1   0    9.12    0.37
  -8   1   0   10.64    0.37
   8   0   0    0.19    0.09
  -8   0   0    0.29    0.07
   8   1   0   10.32    0.38
  -8  -1   0   10.67    0.40
  -8  -2   0    0.30    0.08
   8   2   0    0.24    0.11
   8   3   0    4.67    0.24
  -8  -3   0    4.61    0.23
   8   4   0   13.70    0.44
  -8  -4   0   12.48    0.48
  -8  -5   0    0.26    0.10
  -8  -6   0    3.14    0.24
  -8  -7   0    0.42    0.16
  -9   7   0    0.04    0.17
  -9   6   0    0.06    0.12
   9  -6   0   -0.10    0.17
   9  -5   0    0.02    0.14
  -9   5   0   -0.02    0.09
   9  -4   0    0.15    0.12
  -9   4   0    0.01    0.07
   9  -3   0   -0.01    0.10
  -9   3   0   -0.02    0.06
  -9   2   0    0.01    0.06
   9  -2   0    0.09    0.09
   9  -1   0   -0.02    0.10
  -9   1   0    0.00    0.06
  -9   0   0    0.03    0.07
   9   0   0    0.00    0.10
   9   1   0   -0.06    0.10
  -9  -1   0    0.10    0.08
  -9  -2   0   -0.05    0.07
   9   2   0    0.04    0.12
   9   3   0   -0.07    0.12
  -9  -3   0    0.13    0.08
  -9  -4   0   -0.01    0.07
  -9  -5   0    0.00    0.09
  -9  -6   0   -0.06    0.12
  -9  -7   0    0.03    0.20
  10  -6   0   -0.02    0.24
 -10   6   0    0.09    0.18
 -10   5   0    0.08    0.12
  10  -5   0    0.05    0.18
 -10   4   0   -0.01    0.09
  10  -4   0    0.21    0.16
  10  -3   0    0.27    0.15
 -10   3   0    0.07    0.07
 -10   2   0    2.83    0.18
  10  -2   0    2.32    0.21
 -10   1   0    0.43    0.09
  10  -1   0    0.39    0.14
  10   0   0    1.20    0.18
 -10   0   0    1.19    0.13
 -10  -1   0    0.29    0.10
  10   1   0    0.40    0.15
  10   2   0    2.34    0.22
 -10  -2   0    2.41    0.20
  10   3   0    0.13    0.16
 -10  -3   0    0.00    0.10
 -10  -4   0    0.03    0.11
 -10  -5   0   -0.02    0.12
 -10  -6   0    0.06    0.18
  11  -5   0    0.11    0.28
  11  -4   0   -0.10    0.20
 -11   4   0    0.08    0.13
  11  -3   0   -0.08    0.17
 -11   3   0    0.02    0.10
 -11   2   0    0.05    0.08
  11  -2   0    0.10    0.18
  11  -1   0   -0.01    0.15
 -11   1   0    0.00    0.08
  11   0   0    0.02    0.16
 -11   0   0    0.06    0.09
  11   1   0    0.01    0.16
 -11  -1   0   -0.08    0.10
  11   2   0   -0.04    0.15
 -11  -2   0   -0.03    0.12
  11   3   0    0.11    0.18
 -11  -3   0   -0.19    0.12
 -11  -4   0   -0.06    0.15
 -12   2   0    0.99    0.19
  12  -1   0    0.36    0.23
 -12   1   0    0.50    0.14
  12   0   0    0.56    0.24
 -12   0   0    0.80    0.15
 -12  -1   0    0.41    0.14
  12   1   0    0.25    0.21
  12   2   0    1.26    0.27
 -12  -2   0    1.29    0.19
  12   3   0   -0.12    0.23
 -12  -3   0   -0.07    0.20
  12   3   1    0.79    0.27
 -12  -2  -1    0.39    0.17
  12   2   1    0.62    0.24
  12   1   1    0.14    0.22
 -12  -1  -1    0.10    0.13
  12   0   1   -0.09    0.20
 -12   0  -1    0.00    0.12
 -12   1  -1    0.28    0.13
  12  -1   1    0.23    0.22
 -12   2  -1    0.13    0.13
 -12   3  -1    0.85    0.20
 -11  -4  -1    0.39    0.17
 -11  -3  -1    0.10    0.14
  11   3   1    0.14    0.19
  11   2   1    0.11    0.18
 -11  -2  -1    0.17    0.13
  11   1   1    0.02    0.16
 -11  -1  -1    0.02    0.10
  11   0   1   -0.09    0.15
  11  -1   1    0.01    0.16
 -11   1  -1    0.03    0.08
  11  -2   1    0.13    0.17
 -11   2  -1    0.16    0.09
 -11   3  -1    0.16    0.10
  11  -3   1    0.33    0.19
 -11   4  -1    0.29    0.13
  11  -4   1    0.50    0.24
 -11   5  -1    0.29    0.19
 -10  -6  -1    0.13    0.19
 -10  -5  -1    0.08    0.13
 -10  -4  -1    0.85    0.15
 -10  -3  -1   -0.03    0.09
  10   3   1    0.07    0.15
 -10  -2  -1    0.18    0.11
  10   2   1    0.21    0.15
  10   1   1    0.45    0.14
 -10  -1  -1    0.44    0.11
  10   0   1    0.13    0.13
 -10   0  -1   -0.04    0.06
  10  -1   1    0.53    0.16
 -10   1  -1    0.47    0.10
  10  -2   1    0.19    0.13
 -10   2  -1    0.30    0.09
 -10   3  -1   -0.04    0.07
  10  -3   1    0.04    0.14
  10  -4   1    0.62    0.17
 -10   4  -1    0.52    0.12
 -10   5  -1    0.05    0.12
  10  -5   1    0.01    0.18
 -10   6  -1    0.04    0.16
  10  -6   1    0.34    0.25
  -9  -6  -1    0.00    0.12
  -9  -5  -1    0.21    0.11
  -9  -4  -1    0.08    0.09
  -9  -3  -1    0.03    0.07
   9   3   1    0.06    0.13
   9   2   1    1.22    0.17
  -9  -2  -1    0.94    0.13
  -9  -1  -1    1.65    0.15
   9   1   1    1.86    0.19
  -9   0  -1    0.03    0.07
   9   0   1    0.08    0.11
  -9   1  -1    1.72    0.14
   9  -1   1    1.62    0.18
  -9   2  -1    0.88    0.11
   9  -2   1    0.76    0.14
   9  -3   1    0.13    0.11
  -9   3  -1    0.05    0.07
  -9   4  -1    0.02    0.07
   9  -4   1    0.07    0.12
  -9   5  -1    0.16    0.11
   9  -5   1    0.37    0.15
  -9   6  -1   -0.01    0.11
   9  -6   1   -0.06    0.17
  -9   7  -1    0.03    0.16
  -8  -7  -1    0.00    0.14
  -8  -6  -1    5.05    0.30
  -8  -5  -1    4.93    0.27
  -8  -4  -1    6.83    0.31
   8   3   1    1.91    0.18
  -8  -3  -1    2.06    0.16
   8   2   1    4.18    0.23
  -8  -2  -1    3.98    0.21
   8   1   1    1.60    0.16
  -8  -1  -1    1.78    0.15
  -8   0  -1   -0.02    0.06
   8   0   1   -0.08    0.08
   8  -1   1    1.60    0.17
  -8   1  -1    1.50    0.12
  -8   2  -1    4.82    0.21
   8  -2   1    3.65    0.22
  -8   3  -1    1.84    0.14
   8  -3   1    1.91    0.17
   8  -4   1    6.72    0.32
  -8   4  -1    7.01    0.30
   8  -5   1    4.17    0.25
  -8   5  -1    4.26    0.25
  -8   6  -1    3.95    0.26
   8  -6   1    4.40    0.28
  -8   7  -1    0.03    0.12
  -8   8  -1    0.05    0.20
  -7  -8  -1    2.07    0.24
  -7  -7  -1    2.25    0.22
  -7  -6  -1    4.41    0.27
  -7  -5  -1   17.02    0.61
   7   4   1    7.84    0.31
  -7  -4  -1    9.37    0.35
  -7  -3  -1    6.51    0.27
   7   3   1    5.90    0.25
  -7  -2  -1    0.22    0.06
   7   2   1    0.12    0.08
  -7  -1  -1    0.17    0.07
   7   1   1    0.11    0.08
  -7   0  -1    0.00    0.05
   7   0   1    0.01    0.08
  -7   1  -1    0.13    0.05
   7  -1   1    0.17    0.09
  -7   2  -1    0.19    0.05
   7  -2   1    0.15    0.07
   7  -3   1    5.80    0.27
  -7   3  -1    6.52    0.26
  -7   4  -1    8.67    0.34
   7  -4   1    8.36    0.34
   7  -5   1   16.30    0.54
  -7   5  -1   16.65    0.58
   7  -6   1    3.61    0.26
  -7   6  -1    3.45    0.23
   7  -6   1    3.48    0.23
  -7   7  -1    2.47    0.23
   7  -7   1    2.49    0.25
  -7   8  -1    1.79    0.23
   7  -8   1    2.00    0.27
  -6  -8  -1    5.30    0.33
  -6  -7  -1    8.78    0.41
  -6  -6  -1    0.01    0.07
  -6  -5  -1    2.27    0.17
   6   4   1    0.26    0.09
  -6  -4  -1    0.21    0.07
  -6  -3  -1    6.08    0.25
   6   3   1    5.80    0.23
   6   2   1    4.57    0.20
  -6  -2  -1    4.76    0.20
   6   1   1    0.06    0.06
  -6  -1  -1    0.05    0.05
   6   0   1   -0.06    0.06
  -6   0  -1   -0.03    0.04
   6  -1   1    0.13    0.06
  -6   1  -1    0.11    0.05
   6  -2   1    4.33    0.19
   6  -2   1    5.01    0.22
  -6   2  -1    4.18    0.19
  -6   3  -1    4.70    0.22
   6  -3   1    5.89    0.24
   6  -3   1    5.77    0.25
  -6   4  -1    0.14    0.06
   6  -4   1    0.16    0.09
   6  -4   1    0.11    0.08
   6  -5   1    1.91    0.15
   6  -5   1    1.81    0.18
  -6   5  -1    2.11    0.16
  -6   6  -1   -0.04    0.07
   6  -6   1   -0.02    0.12
   6  -6   1    0.03    0.10
  -6   7  -1    7.85    0.37
   6  -7   1    7.66    0.38
   6  -8   1    4.47    0.32
  -6   8  -1    4.70    0.31
   6  -9   1    0.63    0.24
  -6   9  -1    0.43    0.21
  -5  -9  -1   -0.07    0.17
  -5  -8  -1    0.04    0.12
  -5  -7  -1    0.40    0.12
  -5  -6  -1    3.82    0.23
  -5  -5  -1    0.13    0.07
  -5  -4  -1    0.28    0.07
  -5  -4  -1    0.18    0.07
   5   4   1    0.29    0.07
  -5  -3  -1    5.40    0.19
   5   3   1    4.91    0.20
  -5  -3  -1    4.94    0.22
   5   2   1    5.48    0.21
  -5  -2  -1    5.23    0.17
  -5  -2  -1    5.23    0.17
  -5  -2  -1    4.85    0.21
  -5  -1  -1    0.14    0.04
   5   1   1    0.09    0.06
   5   0   1   -0.06    0.05
  -5   0  -1   -0.01    0.04
  -5   1  -1    0.17    0.05
   5  -1   1    0.12    0.06
   5  -1   1    0.09    0.05
   5  -2   1    4.89    0.21
   5  -2   1    5.20    0.20
  -5   2  -1    5.18    0.20
  -5   3  -1    5.31    0.22
   5  -3   1    5.19    0.22
   5  -3   1    5.17    0.22
   5  -4   1    0.26    0.09
   5  -4   1    0.24    0.09
  -5   4  -1    0.25    0.06
  -5   5  -1    0.16    0.06
   5  -5   1    0.13    0.08
   5  -5   1    0.11    0.09
  -5   6  -1    3.35    0.21
   5  -6   1    3.59    0.23
   5  -6   1    3.91    0.21
  -5   7  -1    0.50    0.11
   5  -7   1    0.72    0.16
  -5   8  -1    0.03    0.11
   5  -8   1    0.33    0.17
  -5   9  -1   -0.01    0.14
   5  -9   1    0.15    0.17
  -4  -8  -1    0.03    0.15
  -4  -7  -1   -0.02    0.11
  -4  -6  -1    2.48    0.18
  -4  -5  -1    1.36    0.13
  -4  -5  -1    1.31    0.13
   4   4   1    2.96    0.13
  -4  -4  -1    2.60    0.15
  -4  -4  -1    2.63    0.15
  -4  -3  -1    0.84    0.08
   4   3   1    0.90    0.08
  -4  -3  -1    0.75    0.08
  -4  -2  -1    1.01    0.08
   4   2   1    1.23    0.09
  -4  -2  -1    1.05    0.07
   4   1   1    4.39    0.17
  -4  -1  -1    4.77    0.18
   4   0   1   -0.02    0.04
  -4   0  -1    0.01    0.03
   4  -1   1    4.67    0.16
  -4   1  -1    4.62    0.17
   4  -1   1    4.55    0.18
  -4   2  -1    1.01    0.07
   4  -2   1    1.13    0.10
   4  -2   1    1.04    0.09
  -4   3  -1    0.71    0.07
   4  -3   1    0.73    0.09
   4  -3   1    0.65    0.09
  -4   4  -1    2.64    0.15
   4  -4   1    2.71    0.17
   4  -4   1    2.61    0.15
   4  -5   1    1.42    0.13
  -4   5  -1    0.98    0.11
   4  -5   1    1.09    0.13
   4  -6   1    2.36    0.19
  -4   6  -1    2.46    0.17
  -4   7  -1   -0.03    0.06
   4  -7   1   -0.04    0.10
   4  -8   1   -0.10    0.13
  -4   8  -1    0.04    0.09
   4  -9   1   -0.12    0.16
  -4   9  -1    0.04    0.13
  -3 -10  -1   -0.01    0.25
  -3  -9  -1    0.10    0.17
  -3  -8  -1   -0.09    0.11
  -3  -7  -1    1.13    0.15
  -3  -6  -1    7.82    0.34
  -3  -5  -1   20.21    0.65
   3   4   1    5.64    0.17
  -3  -4  -1    5.55    0.23
  -3  -3  -1    3.32    0.16
  -3  -3  -1    3.43    0.15
   3   3   1    3.42    0.12
  -3  -2  -1    4.55    0.18
  -3  -2  -1    4.75    0.16
   3   2   1    4.60    0.15
   3   1   1    9.91    0.28
  -3  -1  -1    9.70    0.28
  -3  -1  -1    9.98    0.31
   3   0   1    0.03    0.03
  -3   0  -1    0.05    0.03
  -3   1  -1    9.95    0.31
   3  -1   1    9.81    0.30
   3  -1   1    9.95    0.29
   3  -2   1    4.51    0.17
   3  -2   1    4.54    0.17
   3  -3   1    3.47    0.16
  -3   3  -1    3.29    0.15
   3  -3   1    3.19    0.14
   3  -4   1    5.46    0.20
   3  -4   1    5.42    0.24
  -3   4  -1    4.98    0.22
  -3   5  -1   17.61    0.61
   3  -5   1   17.60    0.61
   3  -5   1   20.27    0.52
   3  -6   1    6.57    0.31
  -3   6  -1    7.30    0.31
   3  -7   1    1.12    0.16
  -3   7  -1    0.90    0.13
   3  -8   1    0.08    0.12
  -3   8  -1    0.05    0.09
   3  -9   1    0.07    0.15
  -3   9  -1    0.05    0.12
  -2 -10  -1   -0.09    0.22
  -2  -9  -1    0.06    0.16
  -2  -8  -1    0.81    0.16
  -2  -7  -1   12.11    0.48
  -2  -6  -1    0.21    0.09
  -2  -5  -1   11.55    0.42
  -2  -4  -1    3.17    0.17
   2   4   1    3.52    0.11
   2   3   1    6.08    0.16
  -2  -3  -1    6.05    0.23
   2   2   1   16.49    0.41
  -2  -2  -1   16.94    0.49
  -2  -1  -1    3.56    0.13
   2   1   1    3.67    0.12
  -2  -1  -1    3.55    0.12
   2   0   1    0.04    0.03
  -2   0  -1    0.01    0.02
  -2   1  -1    3.45    0.12
   2  -1   1    3.51    0.13
   2  -1   1    3.61    0.12
   2  -2   1   15.77    0.49
   2  -2   1   16.28    0.42
  -2   2  -1   16.73    0.49
   2  -3   1    5.89    0.19
  -2   3  -1    5.87    0.22
   2  -3   1    5.94    0.23
   2  -4   1    3.24    0.17
   2  -4   1    2.95    0.13
  -2   4  -1    3.21    0.16
   2  -5   1   10.68    0.42
   2  -5   1   11.27    0.33
  -2   5  -1   11.74    0.41
  -2   6  -1    0.18    0.07
   2  -6   1    0.28    0.10
  -2   7  -1   11.33    0.45
   2  -7   1   11.27    0.46
  -2   8  -1    1.02    0.15
   2  -8   1    0.89    0.17
   2  -9   1    0.02    0.15
  -2   9  -1    0.10    0.11
   2 -10   1   -0.01    0.24
  -1 -10  -1   -0.03    0.21
  -1  -9  -1    0.02    0.15
  -1  -8  -1   -0.01    0.10
  -1  -7  -1    3.23    0.22
  -1  -6  -1    8.09    0.34
  -1  -5  -1    1.22    0.12
  -1  -4  -1   18.81    0.59
  -1  -4  -1   18.40    0.44
  -1  -3  -1   22.95    0.70
  -1  -3  -1   24.08    0.55
  -1  -2  -1   27.43    0.78
   1   2   1   27.22    0.63
   1   1   1  136.27    3.09
  -1  -1  -1  135.65    3.70
  -1   0  -1    0.12    0.01
   1   0   1    0.10    0.02
   1  -1   1  130.74    3.50
   1  -1   1  130.52    2.93
  -1   1  -1  124.48    3.53
   1  -2   1   25.37    0.75
  -1   2  -1   27.31    0.76
   1  -2   1   25.58    0.62
   1  -3   1   23.06    0.55
   1  -3   1   21.33    0.67
  -1   3  -1   23.00    0.68
   1  -4   1   18.52    0.46
   1  -4   1   17.56    0.58
  -1   4  -1   18.22    0.57
   1  -5   1    1.11    0.12
   1  -5   1    1.21    0.09
  -1   5  -1    1.19    0.11
   1  -6   1    7.44    0.33
  -1   6  -1    7.57    0.32
  -1   7  -1    3.37    0.21
   1  -7   1    3.12    0.22
  -1   8  -1   -0.01    0.07
   1  -8   1   -0.09    0.10
   1  -9   1    0.25    0.17
   1 -10   1   -0.06    0.22
   0 -10  -1   -0.05    0.21
   0  -9  -1    0.07    0.15
   0  -8  -1    0.14    0.11
   0  -7  -1    0.09    0.09
   0  -6  -1    0.09    0.08
   0  -5  -1    0.03    0.07
   0   5   1    0.00    0.04
   0  -4  -1   19.52    0.63
   0  -4  -1   20.52    0.48
   0   4   1   20.19    0.63
   0  -3  -1    0.00    0.02
   0   3   1   -0.02    0.02
   0  -3  -1   -0.01    0.03
   0  -2  -1  162.01    3.71
   0   2   1  158.97    4.47
   0  -2  -1  165.84    4.43
   0  -1  -1    0.02    0.02
   0   1   1    0.04    0.01
   0   1  -1    0.03    0.02
   0   1  -1    0.04    0.02
   0  -1   1    0.04    0.01
   0   2  -1  159.83    4.40
   0  -2   1  164.21    4.36
   0  -2   1  155.27    3.63
   0  -3   1   -0.01    0.02
   0  -3   1    0.01    0.04
   0   3  -1    0.00    0.03
   0  -4   1   18.81    0.47
   0  -4   1   19.13    0.61
   0   4  -1   19.72    0.61
   0  -5   1    0.00    0.04
   0   5  -1    0.11    0.05
   0  -5   1   -0.01    0.06
   0  -6   1    0.03    0.08
   0   6  -1    0.12    0.07
   0  -7   1   -0.02    0.09
   0  -8   1    0.12    0.11
   0  -9   1    0.02    0.14
   0 -10   1   -0.11    0.19
   1 -10  -1    0.02    0.22
   1  -9  -1    0.25    0.16
   1  -8  -1   -0.01    0.10
  -1   7   1    3.46    0.21
   1  -7  -1    3.15    0.22
  -1   6   1    7.41    0.32
   1  -6  -1    7.88    0.34
  -1   5   1    1.18    0.11
   1  -5  -1    1.23    0.12
   1  -5  -1    1.36    0.08
   1  -4  -1   19.60    0.46
  -1   4   1   18.09    0.58
   1  -4  -1   17.43    0.58
  -1   3   1   23.12    0.69
   1  -3  -1   23.62    0.56
   1  -3  -1   22.41    0.69
   1  -2  -1   25.59    0.78
   1  -2  -1   27.54    0.64
  -1   2   1   27.91    0.78
   1  -1  -1  134.70    3.59
   1  -1  -1  134.27    3.00
  -1   1   1  126.48    3.62
  -1   0   1    0.12    0.01
   1   0  -1    0.14    0.02
   1   1  -1  138.94    3.68
   1   1  -1  131.78    3.07
   1   2  -1   27.73    0.64
  -1  -2   1   27.15    0.78
  -1  -3   1   22.51    0.69
  -1  -3   1   23.72    0.55
  -1  -4   1   19.86    0.47
  -1  -4   1   18.37    0.60
  -1  -5   1    1.14    0.12
  -1  -6   1    7.79    0.34
  -1  -7   1    2.70    0.20
  -1  -8   1    0.06    0.11
  -1  -9   1   -0.04    0.14
  -1 -10   1   -0.10    0.21
   2 -10  -1    0.05    0.25
   2  -9  -1    0.08    0.14
  -2   9   1   -0.01    0.10
   2  -8  -1    0.97    0.17
  -2   8   1    1.04    0.15
   2  -7  -1   11.69    0.47
  -2   7   1   11.50    0.46
   2  -6  -1    0.31    0.09
  -2   6   1    0.26    0.08
  -2   5   1   11.39    0.41
   2  -5  -1   11.84    0.33
   2  -5  -1   11.32    0.42
  -2   4   1    3.14    0.16
   2  -4  -1    3.18    0.17
   2  -4  -1    3.11    0.13
  -2   3   1    5.99    0.23
   2  -3  -1    6.23    0.20
   2  -3  -1    6.43    0.24
  -2   2   1   16.39    0.49
   2  -2  -1   16.38    0.49
   2  -2  -1   16.41    0.42
   2  -1  -1    3.74    0.13
   2  -1  -1    3.59    0.13
  -2   1   1    3.78    0.13
   2   0  -1    0.02    0.01
  -2   0   1    0.00    0.01
   2   0  -1    0.02    0.03
   2   1  -1    3.53    0.12
   2   1  -1    3.78    0.12
  -2  -1   1    3.59    0.13
  -2  -2   1   15.81    0.48
   2   2  -1   16.92    0.40
   2   3  -1    6.22    0.18
  -2  -3   1    6.61    0.24
   2   4  -1    3.60    0.12
  -2  -4   1    3.08    0.17
  -2  -5   1   11.38    0.42
  -2  -6   1    0.43    0.10
  -2  -7   1   11.45    0.47
  -2  -8   1    1.37    0.19
  -2  -9   1   -0.09    0.13
  -2 -10   1    0.00    0.23
  -3  10   1    0.09    0.22
   3  -9  -1    0.10    0.17
  -3   9   1    0.08    0.13
   3  -8  -1   -0.02    0.12
  -3   8   1    0.00    0.08
   3  -7  -1    1.21    0.16
  -3   7   1    1.14    0.14
  -3   6   1    7.53    0.32
   3  -6  -1    6.99    0.32
   3  -5  -1   18.32    0.63
   3  -5  -1   20.47    0.53
  -3   5   1   18.71    0.63
   3  -4  -1    5.54    0.24
  -3   4   1    5.45    0.23
   3  -4  -1    5.78    0.20
   3  -3  -1    3.37    0.14
  -3   3   1    3.47    0.15
   3  -3  -1    3.21    0.16
   3  -2  -1    4.49    0.17
   3  -2  -1    4.44    0.17
  -3   2   1    4.79    0.17
   3  -1  -1    9.93    0.29
  -3   1   1   10.03    0.30
   3  -1  -1    9.95    0.30
   3   0  -1    0.01    0.01
  -3   0   1    0.04    0.02
   3   0  -1    0.04    0.04
  -3  -1   1   10.01    0.28
   3   1  -1    9.52    0.27
  -3  -1   1    9.82    0.31
  -3  -2   1    4.87    0.17
  -3  -2   1    4.34    0.18
   3   2  -1    4.55    0.15
   3   3  -1    3.32    0.13
  -3  -3   1    3.42    0.15
  -3  -4   1    5.08    0.23
   3   4  -1    5.82    0.17
  -3  -5   1   19.86    0.65
  -3  -6   1    7.36    0.32
  -3  -7   1    1.51    0.17
  -3  -8   1    0.01    0.12
  -3  -9   1    0.08    0.18
  -3 -10   1    0.00    0.25
   4  -9  -1    0.02    0.17
  -4   9   1    0.03    0.13
   4  -8  -1   -0.05    0.12
  -4   8   1    0.04    0.09
  -4   7   1   -0.02    0.07
   4  -7  -1    0.00    0.11
  -4   6   1    2.21    0.17
   4  -6  -1    2.21    0.18
   4  -5  -1    1.16    0.12
  -4   5   1    1.27    0.12
   4  -5  -1    1.17    0.13
  -4   4   1    2.59    0.15
   4  -4  -1    2.77    0.17
   4  -4  -1    2.77    0.15
   4  -3  -1    0.78    0.09
  -4   3   1    0.73    0.07
   4  -3  -1    0.62    0.08
   4  -2  -1    1.31    0.09
  -4   2   1    1.12    0.07
   4  -2  -1    1.09    0.09
   4  -1  -1    3.99    0.17
  -4   1   1    4.45    0.16
   4  -1  -1    4.69    0.16
  -4   0   1    0.02    0.03
   4   0  -1   -0.09    0.04
   4   1  -1    4.28    0.17
  -4  -1   1    4.87    0.17
  -4  -2   1    1.00    0.08
  -4  -2   1    1.25    0.08
   4   2  -1    1.08    0.09
  -4  -3   1    0.70    0.07
   4   3  -1    0.74    0.07
  -4  -3   1    0.72    0.08
  -4  -4   1    2.64    0.15
  -4  -4   1    2.87    0.16
   4   4  -1    2.98    0.13
  -4  -5   1    1.10    0.12
  -4  -6   1    2.30    0.18
  -4  -7   1    0.10    0.11
  -4  -8   1   -0.08    0.13
  -5   9   1   -0.02    0.15
   5  -9  -1    0.06    0.19
   5  -8  -1    0.26    0.17
  -5   8   1    0.33    0.14
  -5   7   1    0.72    0.13
   5  -7  -1    0.61    0.15
  -5   6   1    3.20    0.21
   5  -6  -1    3.34    0.23
  -5   5   1    0.09    0.06
   5  -5  -1    0.12    0.09
   5  -5  -1    0.16    0.09
   5  -4  -1    0.19    0.08
   5  -4  -1    0.23    0.09
  -5   4   1    0.32    0.07
  -5   3   1    4.92    0.21
   5  -3  -1    5.13    0.22
   5  -3  -1    4.99    0.21
  -5   2   1    5.15    0.20
   5  -2  -1    5.17    0.20
   5  -2  -1    5.00    0.21
   5  -1  -1    0.06    0.06
  -5   1   1    0.14    0.04
   5  -1  -1    0.12    0.05
  -5   0   1   -0.03    0.03
   5   0  -1    0.04    0.06
  -5  -1   1    0.17    0.04
   5   1  -1    0.12    0.06
   5   2  -1    5.55    0.21
  -5  -2   1    4.78    0.21
  -5  -2   1    5.36    0.17
  -5  -3   1    4.97    0.19
   5   3  -1    5.18    0.20
  -5  -3   1    5.16    0.22
  -5  -4   1    0.22    0.07
  -5  -4   1    0.23    0.08
   5   4  -1    0.36    0.08
  -5  -5   1    0.13    0.07
  -5  -6   1    3.35    0.22
  -5  -7   1    0.87    0.15
  -5  -8   1    0.13    0.13
  -5  -9   1    0.07    0.17
  -6   9   1    0.97    0.21
   6  -9  -1    0.69    0.25
  -6   8   1    4.46    0.30
   6  -8  -1    5.17    0.34
   6  -7  -1    8.23    0.39
  -6   7   1    7.61    0.37
   6  -6  -1    0.03    0.12
  -6   6   1   -0.04    0.07
  -6   5   1    2.13    0.16
   6  -5  -1    2.29    0.19
   6  -5  -1    2.57    0.18
   6  -4  -1    0.02    0.09
   6  -4  -1    0.14    0.07
  -6   4   1    0.26    0.07
   6  -3  -1    5.95    0.24
  -6   3   1    5.58    0.23
   6  -3  -1    5.84    0.25
  -6   2   1    4.69    0.19
   6  -2  -1    4.45    0.21
   6  -2  -1    4.53    0.19
  -6   1   1    0.05    0.04
   6  -1  -1    0.04    0.06
   6   0  -1    0.01    0.06
  -6   0   1    0.04    0.04
  -6  -1   1    0.03    0.04
   6   1  -1    0.03    0.07
   6   2  -1    4.35    0.20
  -6  -2   1    4.61    0.20
  -6  -3   1    5.34    0.23
   6   3  -1    5.80    0.23
  -6  -4   1    0.08    0.06
   6   4  -1    0.17    0.09
  -6  -5   1    2.42    0.17
  -6  -6   1    0.09    0.09
  -6  -7   1    8.64    0.41
  -6  -8   1    4.96    0.33
  -7   8   1    2.68    0.26
   7  -8  -1    1.62    0.26
  -7   7   1    2.44    0.22
   7  -7  -1    2.62    0.26
   7  -6  -1    4.20    0.27
  -7   6   1    3.64    0.23
   7  -6  -1    4.07    0.27
   7  -5  -1   16.83    0.55
  -7   5   1   16.96    0.59
   7  -4  -1    8.77    0.35
  -7   4   1    8.90    0.35
   7  -3  -1    7.07    0.29
  -7   3   1    6.72    0.28
   7  -2  -1    0.27    0.09
  -7   2   1    0.30    0.06
   7  -1  -1    0.17    0.08
  -7   1   1    0.15    0.06
  -7   0   1    0.03    0.05
   7   0  -1   -0.06    0.06
   7   1  -1    0.14    0.08
  -7  -1   1    0.16    0.06
   7   2  -1    0.23    0.09
  -7  -2   1    0.21    0.06
  -7  -3   1    7.13    0.28
   7   3  -1    6.56    0.27
  -7  -4   1    8.78    0.35
   7   4  -1    8.70    0.32
  -7  -5   1   17.53    0.62
  -7  -6   1    3.86    0.25
  -7  -7   1    2.64    0.23
  -7  -8   1    2.48    0.26
  -8   8   1    0.09    0.21
  -8   7   1   -0.03    0.12
  -8   6   1    4.21    0.27
   8  -6  -1    4.91    0.30
  -8   5   1    4.76    0.26
   8  -5  -1    5.07    0.28
  -8   4   1    6.88    0.30
   8  -4  -1    6.67    0.32
   8  -3  -1    2.34    0.19
  -8   3   1    2.01    0.15
  -8   2   1    4.36    0.20
   8  -2  -1    4.01    0.23
  -8   1   1    1.44    0.12
   8  -1  -1    1.57    0.16
  -8   0   1    0.02    0.06
   8   0  -1    0.01    0.08
  -8  -1   1    1.66    0.14
   8   1  -1    1.66    0.15
  -8  -2   1    4.60    0.23
   8   2  -1    4.26    0.24
   8   3  -1    2.06    0.17
  -8  -3   1    2.00    0.15
   8   4  -1    6.99    0.30
  -8  -4   1    7.40    0.32
  -8  -6   1    5.05    0.30
  -8  -7   1   -0.09    0.13
  -9   7   1    0.04    0.18
   9  -6  -1   -0.01    0.17
  -9   6   1    0.08    0.12
   9  -5  -1    0.26    0.16
  -9   5   1    0.26    0.11
  -9   4   1    0.10    0.08
   9  -4  -1    0.15    0.12
  -9   3   1    0.10    0.06
   9  -3  -1   -0.01    0.10
  -9   2   1    0.72    0.10
   9  -2  -1    0.94    0.15
   9  -1  -1    1.76    0.20
  -9   1   1    1.59    0.13
   9   0  -1    0.05    0.10
  -9   0   1    0.07    0.07
  -9  -1   1    1.84    0.15
   9   1  -1    1.54    0.19
   9   2  -1    0.94    0.16
  -9  -2   1    1.10    0.13
   9   3  -1    0.17    0.12
  -9  -3   1    0.05    0.08
  -9  -4   1    0.03    0.08
  -9  -5   1    0.09    0.10
  -9  -6   1    0.09    0.12
  -9  -7   1   -0.01    0.19
  10  -6  -1   -0.02    0.23
 -10   5   1    0.08    0.13
  10  -5  -1    0.04    0.18
  10  -4  -1    0.54    0.18
 -10   4   1    0.61    0.13
 -10   3   1    0.00    0.07
  10  -3  -1    0.01    0.13
 -10   2   1    0.27    0.08
  10  -2  -1    0.24    0.13
 -10   1   1    0.59    0.10
  10  -1  -1    0.46    0.15
  10   0  -1    0.00    0.11
 -10   0   1   -0.01    0.07
 -10  -1   1    0.30    0.10
  10   1  -1    0.40    0.15
 -10  -2   1    0.20    0.11
  10   2  -1    0.18    0.14
 -10  -3   1    0.06    0.10
  10   3  -1    0.09    0.14
 -10  -4   1    0.68    0.15
 -10  -5   1    0.05    0.13
 -10  -6   1   -0.02    0.18
  11  -5  -1    0.34    0.30
  11  -4  -1    0.48    0.23
  11  -3  -1    0.25    0.19
 -11   3   1    0.00    0.11
 -11   2   1    0.11    0.10
  11  -2  -1    0.10    0.16
  11  -1  -1    0.07    0.15
 -11   1   1    0.00    0.08
 -11   0   1   -0.01    0.09
  11   0  -1    0.13    0.16
 -11  -1   1   -0.07    0.10
  11   1  -1   -0.08    0.16
  11   2  -1    0.18    0.16
 -11  -2   1    0.02    0.12
  11   3  -1    0.15    0.18
 -11  -3   1   -0.01    0.13
 -11  -4   1    0.53    0.17
 -11  -5   1    0.25    0.22
  12  -1  -1    0.19    0.22
  12   0  -1   -0.04    0.22
 -12   0   1    0.09    0.13
  12   1  -1    0.06    0.21
 -12  -1   1    0.11    0.14
  12   2  -1    0.25    0.21
 -12  -2   1    0.24    0.15
 -12  -3   1    0.75    0.23
  12   3  -1    0.65    0.25
  12   2   2    0.06    0.22
 -12  -2  -2   -0.06    0.16
  12   1   2    0.38    0.23
 -12  -1  -2    0.20    0.13
  12   0   2    1.54    0.26
 -12   0  -2    1.63    0.18
 -12   1  -2    0.32    0.13
  12  -1   2    0.15    0.22
 -12   2  -2    0.05    0.12
 -12   3  -2   -0.03    0.16
 -11  -4  -2    0.05    0.16
  11   3   2    0.09    0.19
 -11  -3  -2   -0.08    0.12
 -11  -2  -2    1.34    0.18
  11   2   2    1.09    0.21
 -11  -1  -2    0.00    0.10
  11   1   2   -0.09    0.15
  11   0   2    4.19    0.29
 -11   0  -2    3.92    0.24
  11  -1   2    0.01    0.15
 -11   1  -2    0.01    0.08
  11  -2   2    1.65    0.23
 -11   2  -2    1.54    0.16
  11  -3   2    0.09    0.18
 -11   3  -2   -0.03    0.09
  11  -4   2   -0.09    0.21
 -11   4  -2    0.00    0.12
 -11   5  -2    0.21    0.19
 -10  -5  -2   -0.02    0.12
 -10  -4  -2    0.54    0.14
 -10  -3  -2    0.46    0.13
  10   3   2    0.44    0.17
 -10  -2  -2    1.85    0.19
  10   2   2    1.81    0.21
  10   1   2    0.44    0.15
 -10  -1  -2    0.38    0.11
 -10   0  -2    1.19    0.13
  10   0   2    0.87    0.16
 -10   1  -2    0.35    0.09
  10  -1   2    0.56    0.16
 -10   2  -2    1.48    0.14
  10  -2   2    1.81    0.21
  10  -3   2    0.56    0.17
 -10   3  -2    0.41    0.10
  10  -4   2    0.22    0.16
 -10   4  -2    0.30    0.10
  10  -5   2   -0.08    0.18
 -10   5  -2   -0.01    0.11
 -10   6  -2    0.21    0.17
  10  -6   2    0.08    0.25
  -9  -6  -2    0.04    0.12
  -9  -5  -2    0.50    0.13
  -9  -4  -2    0.53    0.11
  -9  -3  -2    6.71    0.32
   9   3   2    6.77    0.32
   9   2   2   10.31    0.40
  -9  -2  -2    9.95    0.41
   9   1   2    2.88    0.22
  -9  -1  -2    2.86    0.19
   9   0   2   16.06    0.54
  -9   0  -2   15.54    0.54
   9  -1   2    2.82    0.22
  -9   1  -2    3.18    0.18
   9  -2   2    9.68    0.40
  -9   2  -2   10.39    0.39
  -9   3  -2    6.39    0.29
   9  -3   2    6.12    0.31
   9  -4   2    0.47    0.14
  -9   4  -2    0.43    0.10
   9  -5   2    0.36    0.16
  -9   5  -2    0.43    0.12
   9  -6   2    0.01    0.17
  -9   6  -2   -0.03    0.10
  -9   7  -2    0.42    0.19
  -8  -7  -2    0.21    0.14
  -8  -6  -2    2.24    0.22
  -8  -5  -2    0.76    0.13
  -8  -4  -2    0.49    0.10
  -8  -3  -2    0.76    0.11
   8   3   2    0.88    0.14
  -8  -2  -2    2.03    0.16
   8   2   2    2.21    0.18
   8   1   2    2.10    0.17
  -8  -1  -2    2.44    0.17
  -8   0  -2    4.05    0.20
   8   0   2    3.99    0.22
  -8   1  -2    2.21    0.14
   8  -1   2    2.02    0.18
  -8   2  -2    1.95    0.14
   8  -2   2    1.89    0.18
   8  -3   2    0.68    0.13
  -8   3  -2    0.76    0.10
   8  -4   2    0.74    0.13
  -8   4  -2    0.58    0.10
   8  -5   2    0.64    0.14
  -8   5  -2    0.58    0.12
   8  -6   2    2.13    0.23
  -8   6  -2    2.62    0.22
  -8   7  -2    0.13    0.13
  -8   8  -2    0.07    0.20
  -7  -8  -2    0.05    0.16
  -7  -7  -2    0.62    0.16
  -7  -6  -2    2.21    0.19
  -7  -5  -2    0.05    0.07
   7   4   2    0.30    0.11
  -7  -4  -2    0.25    0.08
  -7  -3  -2    0.02    0.06
   7   3   2   -0.04    0.08
  -7  -2  -2    1.38    0.11
   7   2   2    1.09    0.13
  -7  -1  -2    0.04    0.05
   7   1   2    0.06    0.07
   7   0   2    0.34    0.10
  -7   0  -2    0.40    0.07
  -7   1  -2    0.02    0.05
   7  -1   2    0.06    0.07
  -7   2  -2    1.32    0.10
   7  -2   2    1.58    0.14
   7  -3   2    0.07    0.08
  -7   3  -2    0.06    0.05
   7  -4   2    0.22    0.10
  -7   4  -2    0.21    0.07
   7  -5   2    0.06    0.11
  -7   5  -2    0.06    0.07
   7  -6   2    2.04    0.22
  -7   6  -2    1.78    0.17
   7  -6   2    2.18    0.20
  -7   7  -2    0.34    0.12
   7  -7   2    0.47    0.18
  -7   8  -2   -0.01    0.14
   7  -8   2    0.11    0.21
  -6  -8  -2    0.13    0.14
  -6  -7  -2    0.05    0.10
  -6  -6  -2    7.03    0.33
  -6  -5  -2   14.69    0.53
   6   4   2    2.16    0.15
  -6  -4  -2    1.81    0.15
   6   3   2    0.51    0.09
  -6  -3  -2    0.67    0.09
   6   2   2    6.56    0.25
  -6  -2  -2    6.62    0.26
  -6  -1  -2    3.32    0.17
   6   1   2    3.18    0.17
   6   0   2   15.62    0.49
  -6   0  -2   17.78    0.54
  -6   1  -2    3.38    0.15
   6  -1   2    2.49    0.16
   6  -2   2    6.41    0.23
  -6   2  -2    6.01    0.23
   6  -2   2    5.81    0.25
   6  -3   2    0.58    0.09
  -6   3  -2    0.56    0.07
   6  -3   2    0.70    0.10
  -6   4  -2    1.78    0.13
   6  -4   2    2.07    0.16
   6  -4   2    1.89    0.15
   6  -5   2   14.06    0.49
   6  -5   2   12.73    0.44
  -6   5  -2   12.74    0.48
   6  -6   2    6.29    0.32
  -6   6  -2    6.64    0.31
   6  -6   2    5.80    0.28
  -6   7  -2   -0.09    0.08
   6  -7   2    0.02    0.14
   6  -8   2   -0.04    0.16
  -6   8  -2    0.25    0.14
  -6   9  -2    1.35    0.25
  -5  -9  -2    0.25    0.17
  -5  -8  -2   -0.04    0.12
  -5  -7  -2    0.38    0.12
  -5  -6  -2    0.95    0.13
  -5  -5  -2    0.01    0.06
   5   4   2    3.59    0.16
  -5  -4  -2    3.50    0.19
   5   3   2   32.86    0.83
  -5  -3  -2   33.16    0.94
  -5  -3  -2   33.74    1.00
  -5  -2  -2   30.22    0.91
  -5  -2  -2   31.08    0.84
   5   2   2   30.23    0.78
  -5  -1  -2   45.99    1.29
   5   1   2   43.68    1.10
  -5   0  -2  112.04    3.26
   5   0   2  121.78    2.74
   5  -1   2   44.28    1.12
   5  -1   2   46.63    1.24
  -5   1  -2   43.09    1.28
  -5   2  -2   28.68    0.84
   5  -2   2   27.54    0.76
   5  -2   2   29.46    0.83
   5  -3   2   31.77    0.85
  -5   3  -2   32.90    0.96
   5  -3   2   31.95    0.95
   5  -4   2    3.26    0.19
   5  -4   2    3.91    0.20
  -5   4  -2    3.45    0.18
   5  -5   2    0.02    0.09
   5  -5   2   -0.01    0.07
  -5   5  -2    0.00    0.05
  -5   6  -2    0.87    0.12
   5  -6   2    0.94    0.15
   5  -6   2    0.62    0.12
   5  -7   2    0.46    0.14
  -5   7  -2    0.31    0.10
   5  -8   2    0.07    0.15
  -5   8  -2    0.07    0.11
   5  -9   2    0.18    0.19
  -5   9  -2    0.11    0.14
  -4  -8  -2    0.08    0.15
  -4  -7  -2    0.71    0.14
  -4  -6  -2    0.90    0.13
  -4  -6  -2    1.21    0.15
  -4  -5  -2    0.19    0.09
  -4  -5  -2    0.22    0.08
  -4  -4  -2    1.46    0.11
  -4  -4  -2    1.14    0.11
   4   4   2    1.42    0.09
  -4  -3  -2   -0.03    0.04
  -4  -3  -2    0.03    0.04
   4   3   2    0.06    0.05
   4   2   2    0.62    0.07
  -4  -2  -2    0.47    0.06
  -4  -2  -2    0.51    0.05
  -4  -1  -2   16.83    0.51
   4   1   2   16.23    0.45
   4   0   2   23.28    0.61
  -4   0  -2   23.50    0.69
  -4   1  -2   16.21    0.49
   4  -1   2   16.31    0.48
   4  -1   2   16.44    0.46
   4  -2   2    0.66    0.08
  -4   2  -2    0.52    0.06
   4  -2   2    0.54    0.07
  -4   3  -2    0.02    0.03
   4  -3   2    0.01    0.06
   4  -3   2   -0.01    0.05
   4  -4   2    1.20    0.12
  -4   4  -2    1.40    0.11
   4  -4   2    1.20    0.11
  -4   5  -2    0.17    0.06
   4  -5   2    0.25    0.09
   4  -5   2    0.19    0.09
   4  -6   2    0.99    0.14
  -4   6  -2    0.96    0.12
  -4   7  -2    0.72    0.12
   4  -7   2    0.86    0.16
  -4   8  -2    0.17    0.10
   4  -8   2    0.11    0.13
   4  -9   2    0.06    0.16
  -4   9  -2    0.17    0.14
  -3 -10  -2    0.05    0.25
  -3  -9  -2    0.16    0.17
  -3  -8  -2   -0.04    0.11
  -3  -7  -2    0.00    0.10
  -3  -6  -2    0.03    0.08
  -3  -5  -2    3.17    0.19
   3   4   2    9.55    0.26
  -3  -4  -2    9.89    0.34
  -3  -3  -2    5.46    0.22
  -3  -3  -2    5.38    0.20
   3   3   2    5.60    0.17
  -3  -2  -2    0.90    0.07
   3   2   2    0.86    0.07
  -3  -2  -2    0.91    0.06
  -3  -1  -2    7.08    0.24
  -3  -1  -2    7.03    0.20
   3   1   2    6.99    0.21
  -3   0  -2    4.99    0.18
  -3   0  -2    4.85    0.15
   3   0   2    4.93    0.17
  -3   1  -2    6.57    0.22
   3  -1   2    6.65    0.22
   3  -1   2    7.08    0.22
   3  -2   2    0.97    0.08
   3  -2   2    0.84    0.07
  -3   2  -2    1.08    0.07
   3  -3   2    5.29    0.20
  -3   3  -2    5.69    0.21
   3  -3   2    5.51    0.22
  -3   4  -2    8.96    0.33
   3  -4   2    9.08    0.29
   3  -4   2    8.61    0.33
   3  -5   2    2.97    0.16
   3  -5   2    2.84    0.18
  -3   5  -2    2.84    0.17
   3  -6   2   -0.08    0.08
  -3   6  -2    0.03    0.06
   3  -7   2    0.06    0.10
  -3   7  -2    0.10    0.07
  -3   8  -2    0.07    0.09
   3  -8   2   -0.05    0.12
  -3   9  -2    0.09    0.12
   3  -9   2    0.00    0.15
  -2 -10  -2    0.33    0.24
  -2  -9  -2    1.22    0.22
  -2  -8  -2    0.13    0.12
  -2  -7  -2    1.26    0.17
  -2  -6  -2    0.23    0.09
  -2  -5  -2   19.04    0.62
  -2  -4  -2   23.69    0.75
   2   4   2   25.50    0.57
  -2  -3  -2    3.00    0.14
   2   3   2    2.96    0.10
   2   2   2  155.50    3.47
  -2  -2  -2  146.55    4.22
  -2  -2  -2  156.48    4.17
   2   1   2   58.37    1.33
  -2  -1  -2   57.32    1.57
  -2  -1  -2   56.84    1.60
  -2   0  -2  190.68    5.17
   2   0   2  188.82    4.31
  -2   1  -2   56.63    1.54
  -2   1  -2   53.25    1.55
   2  -1   2   57.11    1.31
   2  -2   2  148.43    3.97
  -2   2  -2  140.09    4.00
   2  -2   2  146.84    3.32
   2  -3   2    2.75    0.12
   2  -3   2    2.85    0.15
  -2   3  -2    2.79    0.13
   2  -4   2   23.11    0.72
   2  -4   2   23.37    0.60
  -2   4  -2   23.40    0.72
   2  -5   2   17.47    0.60
   2  -5   2   18.53    0.49
  -2   5  -2   17.47    0.59
   2  -6   2    0.28    0.10
  -2   6  -2    0.32    0.08
   2  -7   2    1.16    0.16
  -2   7  -2    1.29    0.14
  -2   8  -2   -0.02    0.08
   2  -8   2    0.04    0.13
  -2   9  -2    0.93    0.16
   2  -9   2    1.27    0.22
   2 -10   2    0.17    0.25
  -1 -10  -2    0.32    0.23
  -1  -9  -2    0.00    0.14
  -1  -8  -2   -0.07    0.10
  -1  -7  -2   -0.06    0.09
  -1  -6  -2    2.80    0.19
  -1  -5  -2   10.08    0.38
  -1  -4  -2    0.01    0.05
  -1  -3  -2    0.12    0.05
  -1  -2  -2   40.64    1.12
   1   2   2   38.85    0.91
  -1  -1  -2   37.79    1.07
   1   1   2   39.57    0.89
  -1  -1  -2   37.55    1.06
  -1   1  -2   37.75    1.03
  -1   1  -2   35.97    1.03
   1  -1   2   37.35    0.87
   1  -2   2   38.24    0.92
   1  -2   2   38.32    1.10
  -1   2  -2   40.59    1.11
  -1   3  -2    0.24    0.05
   1  -3   2    0.34    0.05
   1  -3   2    0.20    0.06
   1  -4   2   -0.03    0.05
  -1   4  -2   -0.03    0.04
   1  -4   2   -0.01    0.03
  -1   5  -2   10.31    0.37
   1  -5   2    9.52    0.28
   1  -5   2    8.86    0.36
   1  -6   2    2.42    0.17
  -1   6  -2    2.38    0.16
   1  -7   2    0.02    0.09
  -1   7  -2    0.03    0.07
   1  -8   2    0.02    0.11
  -1   8  -2    0.01    0.08
   1  -9   2    0.15    0.16
   1 -10   2    0.02    0.21
   0 -10  -2   -0.03    0.22
   0  -9  -2    0.01    0.15
   0  -8  -2    0.02    0.10
   0  -7  -2    0.10    0.09
   0  -6  -2    0.15    0.08
   0   5   2   -0.04    0.04
   0  -5  -2   -0.05    0.05
   0  -4  -2    0.14    0.03
   0   4   2    0.09    0.05
   0  -4  -2    0.14    0.06
   0  -3  -2    0.01    0.02
   0   3   2    0.01    0.03
   0  -3  -2    0.01    0.04
   0   2   2   41.01    1.18
   0  -2  -2   42.34    1.17
   0  -1  -2    0.93    0.05
   0   0   2   16.43    0.39
   0   0  -2   16.67    0.46
   0  -1   2    0.79    0.04
   0   1  -2    1.05    0.05
   0   1  -2    1.00    0.05
   0  -2   2   40.89    0.94
   0   2  -2   40.00    1.14
   0  -2   2   39.99    1.13
   0  -3   2    0.00    0.03
   0   3  -2    0.02    0.03
   0  -3   2    0.01    0.04
   0  -4   2    0.14    0.06
   0   4  -2    0.11    0.05
   0  -4   2    0.16    0.04
   0  -5   2    0.02    0.04
   0   5  -2    0.00    0.04
   0  -5   2    0.02    0.06
   0   6  -2    0.16    0.07
   0  -6   2    0.02    0.07
   0   7  -2   -0.01    0.07
   0  -7   2   -0.04    0.09
   0  -8   2    0.05    0.11
   0  -9   2    0.06    0.15
   0 -10   2    0.02    0.22
   1 -10  -2    0.23    0.24
   1  -9  -2    0.06    0.15
   1  -8  -2   -0.01    0.10
   1  -7  -2   -0.01    0.09
  -1   7   2    0.01    0.07
   1  -6  -2    2.49    0.18
  -1   6   2    2.37    0.17
   1  -5  -2    8.25    0.34
  -1   5   2    9.36    0.34
   1  -4  -2    0.04    0.04
  -1   4   2    0.03    0.04
   1  -4  -2    0.00    0.05
   1  -3  -2    0.27    0.06
  -1   3   2    0.35    0.05
   1  -3  -2    0.20    0.04
   1  -2  -2   41.52    0.94
  -1   2   2   40.17    1.14
   1  -2  -2   39.44    1.14
   1  -1  -2   38.65    0.89
  -1   1   2   38.59    1.07
   1  -1  -2   38.25    1.07
   1   0  -2  212.68    5.77
  -1   0   2  212.06    5.86
   1   1  -2   37.98    0.88
   1   1  -2   38.17    1.05
   1   2  -2   41.25    0.94
   1   2  -2   40.43    1.14
  -1  -2   2   40.05    1.14
  -1  -3   2    0.21    0.06
  -1  -3   2    0.25    0.04
  -1  -4   2   -0.02    0.03
  -1  -4   2    0.05    0.05
  -1  -5   2    9.96    0.26
  -1  -5   2    8.83    0.35
  -1  -6   2    2.52    0.17
  -1  -7   2   -0.04    0.08
  -1  -8   2    0.15    0.12
  -1  -9   2    0.02    0.14
  -1 -10   2    0.19    0.23
   2 -10  -2    0.38    0.26
   2  -9  -2    1.17    0.22
   2  -8  -2   -0.09    0.12
  -2   8   2   -0.03    0.08
   2  -7  -2    1.38    0.17
  -2   7   2    1.52    0.15
   2  -6  -2    0.33    0.10
  -2   6   2    0.37    0.09
   2  -5  -2   19.80    0.49
  -2   5   2   18.42    0.61
   2  -5  -2   18.35    0.62
   2  -4  -2   24.44    0.75
  -2   4   2   23.85    0.74
   2  -4  -2   24.13    0.60
  -2   3   2    2.83    0.13
   2  -3  -2    2.87    0.14
   2  -3  -2    3.01    0.12
   2  -2  -2  154.28    4.13
  -2   2   2  146.80    4.16
   2  -2  -2  151.76    3.45
   2  -1  -2   56.38    1.58
   2  -1  -2   59.33    1.34
  -2   1   2   56.65    1.59
  -2   0   2  161.66    4.48
   2   0  -2  164.84    4.43
   2   1  -2   55.54    1.32
  -2  -1   2   56.17    1.59
   2   1  -2   59.76    1.57
  -2  -2   2  152.35    4.15
   2   2  -2  151.55    3.45
   2   3  -2    3.20    0.11
  -2  -3   2    2.92    0.14
  -2  -4   2   23.70    0.76
   2   4  -2   25.99    0.60
  -2  -5   2   18.14    0.60
  -2  -6   2    0.40    0.10
  -2  -7   2    1.31    0.17
  -2  -8   2    0.04    0.11
  -2  -9   2    1.40    0.22
  -2 -10   2    0.17    0.24
   3  -9  -2    0.13    0.17
  -3   9   2    0.18    0.13
   3  -8  -2    0.09    0.13
  -3   8   2    0.06    0.09
  -3   7   2   -0.04    0.07
   3  -7  -2    0.03    0.10
  -3   6   2    0.00    0.06
   3  -6  -2    0.10    0.09
   3  -5  -2    2.99    0.15
   3  -5  -2    2.74    0.18
  -3   5   2    2.94    0.17
   3  -4  -2    9.20    0.35
  -3   4   2    9.19    0.34
   3  -4  -2    9.61    0.29
   3  -3  -2    5.58    0.20
  -3   3   2    5.59    0.21
   3  -3  -2    5.82    0.23
  -3   2   2    1.10    0.07
   3  -2  -2    1.06    0.08
   3  -2  -2    0.89    0.08
  -3   1   2    6.87    0.21
   3  -1  -2    6.59    0.21
   3  -1  -2    6.62    0.21
   3   0  -2    4.90    0.17
  -3   0   2    4.99    0.17
  -3  -1   2    6.82    0.23
   3   1  -2    6.76    0.21
   3   1  -2    7.08    0.21
  -3  -2   2    0.84    0.07
  -3  -2   2    0.99    0.07
   3   2  -2    1.01    0.07
   3   3  -2    5.53    0.17
  -3  -3   2    5.60    0.21
   3   4  -2   10.11    0.27
  -3  -4   2    9.17    0.34
  -3  -5   2    3.04    0.18
  -3  -6   2    0.07    0.08
  -3  -7   2   -0.04    0.10
  -3  -8   2    0.04    0.12
  -3  -9   2    0.19    0.17
  -3 -10   2    0.03    0.25
   4  -9  -2    0.20    0.17
  -4   9   2    0.35    0.16
  -4   8   2    0.33    0.11
   4  -8  -2    0.03    0.14
   4  -7  -2    0.66    0.15
  -4   7   2    0.52    0.11
  -4   6   2    1.03    0.13
   4  -6  -2    1.22    0.15
   4  -5  -2    0.20    0.09
   4  -5  -2    0.16    0.07
  -4   5   2    0.17    0.06
   4  -4  -2    1.35    0.11
   4  -4  -2    1.22    0.12
  -4   4   2    1.35    0.10
   4  -3  -2    0.01    0.05
  -4   3   2    0.00    0.03
   4  -3  -2    0.05    0.05
   4  -2  -2    0.58    0.07
  -4   2   2    0.55    0.05
   4  -2  -2    0.55    0.07
   4  -1  -2   15.92    0.45
   4  -1  -2   16.93    0.48
  -4   1   2   16.52    0.49
   4   0  -2   23.18    0.63
   4   0  -2   25.54    0.67
  -4   0   2   24.08    0.71
  -4  -1   2   16.81    0.52
   4   1  -2   17.83    0.48
   4   1  -2   16.83    0.46
  -4  -2   2    0.60    0.06
  -4  -2   2    0.53    0.06
   4   2  -2    0.44    0.06
   4   3  -2    0.02    0.05
  -4  -3   2    0.01    0.05
  -4  -3   2    0.03    0.04
  -4  -4   2    1.25    0.11
   4   4  -2    1.38    0.09
  -4  -4   2    1.37    0.12
  -4  -5   2    0.27    0.09
  -4  -6   2    1.17    0.14
  -4  -7   2    0.76    0.15
  -4  -8   2    0.05    0.14
  -5   9   2    0.21    0.16
   5  -9  -2    0.03    0.19
  -5   8   2   -0.03    0.11
   5  -8  -2   -0.01    0.15
   5  -7  -2    0.39    0.13
  -5   7   2    0.52    0.12
   5  -6  -2    1.00    0.15
  -5   6   2    0.75    0.12
   5  -5  -2    0.00    0.08
   5  -5  -2    0.08    0.09
  -5   5   2    0.02    0.05
   5  -4  -2    3.54    0.18
  -5   4   2    3.45    0.18
   5  -4  -2    3.71    0.20
   5  -3  -2   31.90    0.85
   5  -3  -2   32.96    0.96
  -5   3   2   32.45    0.96
  -5   2   2   30.67    0.87
   5  -2  -2   30.23    0.86
   5  -2  -2   28.28    0.78
   5  -1  -2   47.08    1.27
   5  -1  -2   44.03    1.13
  -5   1   2   45.64    1.30
   5   0  -2  127.06    2.88
   5   0  -2  127.58    3.35
  -5   0   2  114.65    3.42
   5   1  -2   45.28    1.13
  -5  -1   2   46.12    1.31
  -5  -2   2   30.41    0.91
   5   2  -2   30.35    0.78
  -5  -2   2   30.78    0.86
   5   3  -2   34.77    0.86
  -5  -3   2   32.95    0.97
  -5  -3   2   34.20    1.02
  -5  -4   2    3.56    0.19
  -5  -4   2    3.50    0.18
   5   4  -2    3.72    0.16
  -5  -5   2   -0.03    0.05
  -5  -6   2    1.08    0.14
  -5  -7   2    0.33    0.12
  -5  -8   2    0.13    0.12
  -5  -9   2    0.03    0.18
   6  -9  -2    1.25    0.27
  -6   9   2    1.25    0.23
  -6   8   2    0.12    0.13
   6  -8  -2    0.01    0.17
   6  -7  -2    0.01    0.14
  -6   7   2    0.01    0.09
   6  -6  -2    6.18    0.32
  -6   6   2    6.67    0.31
  -6   5   2   13.38    0.49
   6  -5  -2   13.39    0.45
   6  -5  -2   13.79    0.50
  -6   4   2    1.96    0.14
   6  -4  -2    2.17    0.15
   6  -4  -2    2.09    0.17
   6  -3  -2    0.57    0.09
  -6   3   2    0.49    0.07
   6  -3  -2    0.34    0.09
  -6   2   2    6.64    0.25
   6  -2  -2    6.39    0.27
   6  -2  -2    6.62    0.24
   6  -1  -2    3.20    0.17
  -6   1   2    3.18    0.15
   6   0  -2   16.96    0.50
  -6   0   2   16.67    0.53
  -6  -1   2    2.99    0.15
   6   1  -2    2.91    0.17
   6   2  -2    6.36    0.25
  -6  -2   2    6.43    0.25
  -6  -3   2    0.43    0.08
   6   3  -2    0.66    0.10
  -6  -4   2    2.46    0.16
   6   4  -2    2.40    0.16
  -6  -5   2   14.51    0.53
  -6  -6   2    6.85    0.33
  -6  -7   2    0.14    0.12
  -6  -8   2    0.09    0.14
  -7   8   2    0.03    0.14
   7  -8  -2    0.16    0.20
   7  -7  -2    0.61    0.20
  -7   7   2    0.57    0.15
   7  -6  -2    1.93    0.22
  -7   6   2    1.77    0.18
  -7   5   2    0.34    0.09
   7  -5  -2    0.09    0.11
   7  -4  -2    0.16    0.10
  -7   4   2    0.30    0.08
   7  -3  -2    0.06    0.08
  -7   3   2    0.05    0.05
   7  -2  -2    1.49    0.14
  -7   2   2    1.32    0.10
   7  -1  -2   -0.04    0.06
  -7   1   2    0.05    0.05
   7   0  -2    0.34    0.09
  -7   0   2    0.31    0.07
  -7  -1   2   -0.01    0.05
   7   1  -2   -0.08    0.07
   7   2  -2    1.56    0.15
  -7  -2   2    1.46    0.11
  -7  -3   2    0.08    0.06
   7   3  -2    0.05    0.08
  -7  -4   2    0.41    0.09
   7   4  -2    0.29    0.11
  -7  -5   2    0.16    0.09
  -7  -6   2    2.20    0.21
  -7  -7   2    0.46    0.14
  -7  -8   2    0.13    0.15
  -8   8   2   -0.08    0.23
  -8   7   2    0.01    0.13
  -8   6   2    2.16    0.20
   8  -6  -2    2.06    0.24
   8  -5  -2    0.83    0.16
  -8   5   2    0.82    0.13
  -8   4   2    0.47    0.10
   8  -4  -2    0.60    0.14
   8  -3  -2    0.79    0.14
  -8   3   2    0.92    0.10
  -8   2   2    1.99    0.13
   8  -2  -2    2.37    0.18
   8  -1  -2    2.36    0.17
  -8   1   2    2.14    0.14
   8   0  -2    4.39    0.24
  -8   0   2    4.27    0.21
  -8  -1   2    2.33    0.16
   8   1  -2    2.02    0.18
  -8  -2   2    2.07    0.16
   8   2  -2    2.43    0.19
   8   3  -2    0.85    0.14
  -8  -3   2    1.07    0.12
  -8  -4   2    0.66    0.11
   8   4  -2    0.53    0.13
  -8  -5   2    0.87    0.13
  -8  -6   2    2.46    0.21
  -8  -7   2    0.12    0.15
  -9   6   2    0.06    0.13
   9  -6  -2   -0.05    0.18
  -9   5   2    0.29    0.11
   9  -5  -2    0.36    0.17
  -9   4   2    0.25    0.09
   9  -4  -2    0.50    0.14
   9  -3  -2    5.84    0.30
  -9   3   2    6.25    0.28
  -9   2   2   10.85    0.40
   9  -2  -2   10.26    0.41
  -9   1   2    2.81    0.17
   9  -1  -2    2.96    0.21
  -9   0   2   16.76    0.55
   9   0  -2   15.14    0.53
   9   1  -2    2.78    0.21
  -9  -1   2    3.05    0.19
   9   2  -2   10.50    0.41
  -9  -2   2   10.25    0.41
   9   3  -2    6.97    0.31
  -9  -3   2    6.61    0.31
  -9  -4   2    0.37    0.11
   9   4  -2    0.29    0.15
  -9  -5   2    0.39    0.12
  -9  -6   2    0.04    0.12
  -9  -7   2    0.01    0.20
  10  -6  -2    0.08    0.26
  10  -5  -2    0.14    0.17
 -10   4   2    0.47    0.13
  10  -4  -2    0.20    0.17
 -10   3   2    0.42    0.11
  10  -3  -2    0.41    0.16
 -10   2   2    1.76    0.15
  10  -2  -2    1.62    0.20
 -10   1   2    0.48    0.09
  10  -1  -2    0.33    0.14
  10   0  -2    1.14    0.19
 -10   0   2    1.26    0.13
  10   1  -2    0.56    0.16
 -10  -1   2    0.32    0.10
 -10  -2   2    1.59    0.17
  10   2  -2    1.94    0.22
  10   3  -2    0.35    0.16
 -10  -3   2    0.41    0.11
 -10  -4   2    0.45    0.13
 -10  -5   2    0.09    0.13
 -10  -6   2    0.24    0.19
  11  -5  -2    0.17    0.30
  11  -4  -2   -0.02    0.21
  11  -3  -2    0.07    0.17
  11  -2  -2    1.45    0.23
 -11   1   2    0.06    0.09
  11  -1  -2    0.06    0.16
 -11   0   2    3.87    0.23
  11   0  -2    3.53    0.28
 -11  -1   2    0.08    0.10
  11   1  -2    0.02    0.15
  11   2  -2    1.13    0.21
 -11  -2   2    1.22    0.17
  11   3  -2    0.05    0.17
 -11  -3   2    0.02    0.14
 -11  -4   2    0.05    0.15
 -11  -5   2    0.10    0.21
  12  -1  -2    0.33    0.25
  12   0  -2    1.89    0.28
  12   1  -2    0.15    0.22
 -12  -2   2   -0.04    0.17
  12   2  -2   -0.08    0.22
  12   3  -2   -0.07    0.25
 -12  -3   2   -0.12    0.21
  12   2   3    1.26    0.27
 -12  -2  -3    1.20    0.21
 -12  -1  -3    0.53    0.16
  12   1   3    1.01    0.25
 -12   0  -3   -0.02    0.12
  12   0   3   -0.06    0.22
  12  -1   3    0.72    0.24
 -12   1  -3    0.75    0.15
 -12   2  -3    1.19    0.18
 -12   3  -3    0.21    0.18
 -11  -4  -3    1.27    0.21
  11   3   3    0.03    0.19
 -11  -3  -3   -0.04    0.13
 -11  -2  -3    0.80    0.16
  11   2   3    0.97    0.20
  11   1   3    0.33    0.17
 -11  -1  -3    0.01    0.10
  11   0   3   -0.10    0.15
 -11   0  -3   -0.09    0.09
 -11   1  -3    0.09    0.09
  11  -1   3    0.21    0.16
 -11   2  -3    0.90    0.14
  11  -2   3    0.57    0.19
 -11   3  -3    0.08    0.10
  11  -3   3   -0.21    0.15
 -11   4  -3    0.99    0.17
  11  -4   3    1.10    0.27
 -11   5  -3   -0.07    0.18
 -10  -5  -3    0.22    0.14
 -10  -4  -3    0.06    0.12
 -10  -3  -3    0.16    0.10
  10   3   3   -0.03    0.14
 -10  -2  -3    0.06    0.10
  10   2   3    0.10    0.14
 -10  -1  -3    0.27    0.10
  10   1   3    0.45    0.15
  10   0   3   -0.05    0.12
 -10   0  -3   -0.06    0.07
  10  -1   3    0.38    0.15
 -10   1  -3    0.34    0.09
  10  -2   3    0.04    0.12
 -10   2  -3    0.16    0.08
 -10   3  -3    0.10    0.08
  10  -3   3    0.04    0.14
  10  -4   3    0.22    0.16
 -10   4  -3    0.08    0.09
  10  -5   3    0.21    0.19
 -10   5  -3    0.18    0.13
 -10   6  -3    0.29    0.18
  10  -6   3    0.40    0.26
  -9  -6  -3    0.05    0.11
  -9  -5  -3    0.40    0.12
  -9  -4  -3    2.09    0.18
  -9  -3  -3    0.01    0.08
   9   3   3   -0.06    0.13
   9   2   3    2.07    0.20
  -9  -2  -3    2.45    0.19
   9   1   3    7.62    0.34
  -9  -1  -3    8.34    0.35
  -9   0  -3   -0.03    0.06
   9   0   3   -0.05    0.10
   9  -1   3    7.19    0.33
  -9   1  -3    7.96    0.32
  -9   2  -3    2.17    0.15
   9  -2   3    2.22    0.19
  -9   3  -3    0.04    0.06
   9  -3   3   -0.04    0.09
  -9   4  -3    1.83    0.17
   9  -4   3    2.20    0.22
  -9   5  -3    0.52    0.12
   9  -5   3    0.34    0.15
  -9   6  -3    0.07    0.12
   9  -6   3    0.01    0.19
  -9   7  -3    0.26    0.19
  -8  -7  -3    0.19    0.14
  -8  -6  -3    0.15    0.11
  -8  -5  -3    0.04    0.08
  -8  -4  -3   10.52    0.41
   8   3   3    1.89    0.17
  -8  -3  -3    2.17    0.16
  -8  -2  -3   12.65    0.45
   8   2   3   11.77    0.42
  -8  -1  -3    1.11    0.12
   8   1   3    0.98    0.14
  -8   0  -3    0.06    0.06
   8   0   3   -0.01    0.09
  -8   1  -3    1.10    0.11
   8  -1   3    1.12    0.15
   8  -2   3   11.16    0.42
  -8   2  -3   11.65    0.41
  -8   3  -3    2.04    0.15
   8  -3   3    1.90    0.17
  -8   4  -3   10.06    0.40
   8  -4   3    9.91    0.39
   8  -5   3    0.04    0.11
  -8   5  -3    0.09    0.08
  -8   6  -3    0.29    0.12
   8  -6   3    0.27    0.15
  -8   7  -3    0.13    0.13
  -7  -8  -3    1.26    0.22
  -7  -7  -3    6.13    0.36
  -7  -6  -3    0.11    0.09
  -7  -5  -3    5.13    0.27
  -7  -4  -3    6.75    0.30
   7   3   3    3.46    0.20
  -7  -3  -3    4.79    0.22
  -7  -2  -3    0.96    0.10
   7   2   3    0.82    0.12
   7   1   3    1.13    0.13
  -7  -1  -3    1.61    0.13
   7   0   3   -0.03    0.07
  -7   0  -3   -0.03    0.04
  -7   1  -3    1.57    0.11
   7  -1   3    1.41    0.15
   7  -2   3    0.71    0.12
  -7   2  -3    0.90    0.09
  -7   3  -3    4.77    0.22
   7  -3   3    4.84    0.24
   7  -4   3    6.53    0.29
  -7   4  -3    6.84    0.29
  -7   5  -3    4.84    0.26
   7  -5   3    5.20    0.27
  -7   6  -3    0.20    0.09
   7  -6   3    0.08    0.12
  -7   7  -3    4.41    0.28
   7  -7   3    4.50    0.31
  -7   8  -3    1.33    0.21
   7  -8   3    1.21    0.25
  -6  -8  -3    0.46    0.16
  -6  -7  -3    8.53    0.40
  -6  -6  -3    5.34    0.28
  -6  -5  -3    4.56    0.24
  -6  -4  -3    0.06    0.06
   6   4   3    0.05    0.08
  -6  -3  -3    0.03    0.05
   6   3   3    0.02    0.07
  -6  -2  -3    0.14    0.06
   6   2   3    0.24    0.08
   6   1   3    0.73    0.11
  -6  -1  -3    0.57    0.08
   6   0   3    0.05    0.07
  -6   0  -3    0.00    0.04
  -6   1  -3    0.68    0.08
   6  -1   3    0.63    0.10
   6  -2   3    0.08    0.08
  -6   2  -3    0.13    0.05
   6  -2   3    0.16    0.07
  -6   3  -3    0.05    0.04
   6  -3   3   -0.02    0.07
   6  -3   3    0.04    0.08
   6  -4   3    0.10    0.08
   6  -4   3    0.06    0.10
  -6   4  -3    0.14    0.06
   6  -5   3    4.30    0.24
   6  -5   3    4.26    0.23
  -6   5  -3    4.29    0.23
   6  -6   3    4.39    0.24
  -6   6  -3    4.15    0.25
   6  -6   3    5.07    0.28
   6  -7   3    8.91    0.41
  -6   7  -3    7.58    0.38
  -6   8  -3    0.36    0.15
   6  -8   3    0.36    0.18
  -6   9  -3    1.45    0.26
  -5  -9  -3    0.01    0.17
  -5  -8  -3    1.43    0.20
  -5  -7  -3    0.07    0.09
  -5  -6  -3    0.03    0.08
  -5  -5  -3    0.25    0.08
  -5  -4  -3    1.87    0.13
   5   4   3    1.96    0.12
  -5  -3  -3   16.49    0.55
   5   3   3   17.06    0.46
  -5  -3  -3   16.63    0.50
   5   2   3    8.95    0.29
  -5  -2  -3    9.49    0.27
  -5  -2  -3    8.88    0.32
  -5  -1  -3   86.13    2.41
   5   1   3   85.04    2.03
  -5   0  -3    0.01    0.04
   5   0   3   -0.02    0.06
   5  -1   3   82.74    2.00
  -5   1  -3   79.04    2.35
   5  -1   3   90.02    2.31
  -5   2  -3    8.13    0.29
   5  -2   3    8.16    0.29
   5  -2   3    9.07    0.30
   5  -3   3   15.33    0.49
  -5   3  -3   15.45    0.49
   5  -3   3   14.69    0.46
  -5   4  -3    1.72    0.13
   5  -4   3    1.84    0.15
   5  -4   3    1.88    0.14
   5  -5   3    0.18    0.09
  -5   5  -3    0.40    0.09
   5  -5   3    0.39    0.10
   5  -6   3    0.03    0.11
  -5   6  -3    0.08    0.07
   5  -6   3    0.03    0.09
   5  -7   3    0.10    0.11
  -5   7  -3    0.05    0.08
   5  -8   3    1.08    0.20
  -5   8  -3    1.27    0.17
  -5   9  -3   -0.01    0.14
   5  -9   3   -0.09    0.19
  -4  -9  -3   -0.08    0.15
  -4  -8  -3    0.45    0.17
  -4  -7  -3    0.02    0.11
  -4  -7  -3    0.06    0.09
  -4  -6  -3    0.22    0.08
  -4  -6  -3    0.12    0.10
  -4  -5  -3    0.54    0.10
  -4  -5  -3    0.63    0.10
  -4  -4  -3    3.06    0.16
  -4  -4  -3    3.02    0.17
   4   4   3    3.24    0.13
   4   3   3    0.47    0.07
  -4  -3  -3    0.53    0.06
  -4  -3  -3    0.51    0.07
   4   2   3   27.36    0.69
  -4  -2  -3   27.51    0.82
  -4  -2  -3   28.17    0.78
   4   1   3    1.25    0.09
  -4  -1  -3    1.41    0.09
  -4  -1  -3    1.52    0.05
   4   0   3    0.04    0.05
  -4   0  -3    0.04    0.03
   4  -1   3    1.30    0.09
  -4   1  -3    1.16    0.08
   4  -1   3    1.57    0.10
   4  -2   3   26.84    0.79
   4  -2   3   27.18    0.71
  -4   2  -3   26.88    0.79
  -4   3  -3    0.39    0.06
   4  -3   3    0.56    0.08
   4  -3   3    0.54    0.08
  -4   4  -3    2.81    0.15
   4  -4   3    3.02    0.17
   4  -4   3    2.85    0.16
  -4   5  -3    0.49    0.08
   4  -5   3    0.52    0.11
   4  -5   3    0.78    0.11
  -4   6  -3    0.14    0.07
   4  -6   3    0.16    0.10
   4  -6   3    0.12    0.10
   4  -7   3    0.20    0.11
  -4   7  -3    0.06    0.08
  -4   8  -3    0.34    0.12
   4  -8   3    0.29    0.15
  -4   9  -3    0.07    0.13
   4  -9   3    0.13    0.18
  -3 -10  -3    0.13    0.26
  -3  -9  -3   -0.14    0.16
  -3  -8  -3    0.49    0.15
  -3  -7  -3    4.45    0.26
  -3  -6  -3    3.56    0.22
  -3  -5  -3    0.69    0.11
  -3  -4  -3    1.61    0.12
  -3  -4  -3    1.51    0.12
   3   4   3    1.83    0.09
   3   3   3    1.01    0.07
  -3  -3  -3    1.13    0.09
  -3  -3  -3    0.93    0.08
  -3  -2  -3    0.09    0.04
  -3  -2  -3    0.09    0.03
   3   2   3    0.19    0.05
  -3  -1  -3   21.43    0.59
   3   1   3   21.54    0.54
  -3  -1  -3   20.84    0.63
  -3   0  -3    0.01    0.03
  -3   0  -3    0.00    0.02
   3   0   3   -0.02    0.03
  -3   1  -3   20.34    0.57
  -3   1  -3   19.39    0.57
   3  -1   3   19.21    0.51
   3  -2   3    0.12    0.05
  -3   2  -3    0.12    0.03
   3  -2   3    0.06    0.04
   3  -3   3    0.92    0.09
   3  -3   3    0.86    0.09
  -3   3  -3    0.92    0.08
   3  -4   3    1.88    0.12
   3  -4   3    1.55    0.13
  -3   4  -3    1.64    0.12
  -3   5  -3    0.56    0.08
   3  -5   3    0.73    0.12
   3  -5   3    0.73    0.09
  -3   6  -3    3.32    0.20
   3  -6   3    3.33    0.21
  -3   7  -3    3.78    0.23
   3  -7   3    3.93    0.25
  -3   8  -3    0.36    0.11
   3  -8   3    0.25    0.13
   3  -9   3   -0.06    0.15
  -3   9  -3   -0.07    0.11
  -2 -10  -3    0.29    0.25
  -2  -9  -3    0.76    0.20
  -2  -8  -3    0.31    0.13
  -2  -7  -3    4.73    0.27
  -2  -6  -3    0.92    0.12
  -2  -5  -3   13.94    0.48
  -2  -4  -3    0.50    0.08
  -2  -3  -3    0.39    0.06
   2   3   3    0.32    0.03
  -2  -2  -3    0.25    0.04
   2   2   3    0.33    0.04
  -2  -2  -3    0.29    0.04
   2   1   3   29.13    0.69
  -2  -1  -3   28.35    0.80
  -2  -1  -3   28.92    0.82
  -2   0  -3    0.00    0.01
  -2   0  -3    0.02    0.02
   2   0   3   -0.01    0.03
   2  -1   3   27.57    0.67
  -2   1  -3   27.54    0.78
  -2   1  -3   27.62    0.78
   2  -2   3    0.35    0.05
  -2   2  -3    0.23    0.04
   2  -2   3    0.29    0.05
   2  -3   3    0.35    0.05
   2  -3   3    0.38    0.07
  -2   3  -3    0.31    0.05
   2  -4   3    0.37    0.06
   2  -4   3    0.66    0.09
  -2   4  -3    0.48    0.07
   2  -5   3   13.59    0.38
  -2   5  -3   12.98    0.46
   2  -5   3   12.67    0.47
   2  -6   3    1.07    0.14
  -2   6  -3    1.01    0.11
   2  -7   3    4.37    0.27
  -2   7  -3    4.56    0.25
  -2   8  -3    0.27    0.10
   2  -8   3    0.22    0.14
   2  -9   3    0.84    0.20
  -2   9  -3    0.89    0.17
  -2  10  -3    0.16    0.18
  -1 -10  -3    1.10    0.27
  -1  -9  -3    0.38    0.17
  -1  -8  -3    1.25    0.18
  -1  -7  -3    1.73    0.17
  -1  -6  -3    0.47    0.11
  -1  -5  -3    9.32    0.36
  -1  -4  -3    0.43    0.08
  -1  -3  -3  104.59    2.89
  -1  -2  -3   58.54    1.65
   1   2   3   60.57    1.37
  -1  -1  -3   12.22    0.35
   1   1   3   12.07    0.30
  -1  -1  -3   12.53    0.36
  -1   0  -3    0.11    0.02
  -1   0  -3    0.14    0.01
   1   0   3    0.13    0.02
   1  -1   3   12.19    0.31
  -1   1  -3   11.68    0.35
  -1   2  -3   57.09    1.60
  -1   2  -3   57.08    1.59
   1  -2   3   56.68    1.33
   1  -3   3   98.37    2.24
   1  -3   3   98.08    2.70
  -1   3  -3   95.11    2.72
   1  -4   3    0.34    0.08
  -1   4  -3    0.30    0.06
   1  -4   3    0.37    0.06
  -1   5  -3    8.69    0.33
   1  -5   3    7.91    0.33
   1  -5   3    8.27    0.25
  -1   6  -3    0.37    0.09
   1  -6   3    0.26    0.09
  -1   7  -3    1.71    0.16
   1  -7   3    1.78    0.18
  -1   8  -3    1.06    0.15
   1  -8   3    0.81    0.16
   1  -9   3    0.37    0.17
   1 -10   3    1.03    0.28
   0 -10  -3    0.17    0.23
   0  -9  -3    0.03    0.15
   0  -8  -3    0.07    0.11
   0  -7  -3    0.04    0.08
   0  -6  -3    0.38    0.10
   0  -5  -3   -0.04    0.06
   0  -4  -3    0.34    0.08
   0   3   3    0.01    0.03
   0  -3  -3   -0.03    0.04
   0  -2  -3  148.37    4.05
   0  -1  -3    0.00    0.01
   0  -1  -3   -0.01    0.02
   0   0   3    0.08    0.02
   0   0  -3    0.00    0.01
   0  -1   3    0.01    0.02
   0   1  -3    0.00    0.01
   0   1  -3    0.00    0.02
   0  -2   3  144.00    3.25
   0   2  -3  145.70    3.90
   0   2  -3  138.60    3.94
   0  -3   3    0.02    0.04
   0  -3   3    0.00    0.03
   0   3  -3    0.00    0.03
   0   4  -3    0.33    0.06
   0  -4   3    0.30    0.07
   0  -4   3    0.30    0.05
   0  -5   3    0.01    0.06
   0  -5   3    0.01    0.04
   0   5  -3    0.04    0.05
   0  -6   3    0.28    0.09
   0   6  -3    0.38    0.08
   0   7  -3   -0.05    0.07
   0  -7   3   -0.08    0.09
   0  -8   3   -0.10    0.10
   0  -9   3   -0.06    0.14
   0 -10   3   -0.02    0.22
   1 -10  -3    0.92    0.27
   1  -9  -3    0.31    0.16
   1  -8  -3    1.10    0.18
   1  -7  -3    1.82    0.18
  -1   7   3    1.66    0.15
  -1   6   3    0.33    0.08
   1  -6  -3    0.42    0.10
   1  -5  -3    8.12    0.34
  -1   5   3    8.98    0.33
   1  -4  -3    0.50    0.05
  -1   4   3    0.38    0.06
   1  -4  -3    0.50    0.08
   1  -3  -3  108.19    2.38
  -1   3   3  101.25    2.89
   1  -3  -3  102.26    2.88
   1  -2  -3   58.75    1.64
   1  -2  -3   59.83    1.35
  -1   2   3   57.67    1.64
   1  -1  -3   12.07    0.36
  -1   1   3   12.43    0.35
   1  -1  -3   12.48    0.31
   1   0  -3    0.11    0.02
   1   0  -3    0.11    0.02
   1   1  -3   12.13    0.30
   1   2  -3   59.99    1.36
   1   2  -3   57.76    1.63
   1   3  -3  104.16    2.82
  -1  -3   3   97.88    2.79
  -1  -3   3  100.31    2.31
  -1  -4   3    0.42    0.05
   1   4  -3    0.38    0.07
  -1  -4   3    0.42    0.08
  -1  -5   3    8.71    0.34
  -1  -5   3    8.78    0.26
  -1  -6   3    0.35    0.10
  -1  -7   3    2.03    0.18
  -1  -8   3    1.10    0.17
  -1  -9   3    0.27    0.15
  -1 -10   3    1.07    0.27
   2  -9  -3    0.51    0.18
  -2   8   3    0.32    0.10
   2  -8  -3    0.40    0.15
   2  -7  -3    4.43    0.27
  -2   7   3    4.63    0.25
   2  -6  -3    0.84    0.13
  -2   6   3    0.78    0.11
  -2   5   3   13.33    0.47
   2  -5  -3   14.15    0.38
   2  -5  -3   13.38    0.48
   2  -4  -3    0.48    0.08
   2  -4  -3    0.53    0.06
  -2   4   3    0.44    0.07
   2  -3  -3    0.31    0.06
  -2   3   3    0.40    0.05
   2  -3  -3    0.31    0.05
  -2   2   3    0.28    0.04
   2  -2  -3    0.30    0.05
   2  -2  -3    0.37    0.05
   2  -1  -3   28.70    0.69
   2  -1  -3   28.40    0.80
  -2   1   3   28.68    0.80
  -2   0   3   -0.01    0.01
   2   0  -3    0.00    0.02
   2   0  -3    0.00    0.02
   2   1  -3   28.75    0.69
  -2  -1   3   27.97    0.82
   2   1  -3   29.89    0.80
   2   2  -3    0.32    0.05
   2   2  -3    0.37    0.04
   2   3  -3    0.43    0.05
  -2  -3   3    0.35    0.06
  -2  -4   3    0.55    0.08
   2   4  -3    0.56    0.06
  -2  -5   3   13.62    0.37
  -2  -5   3   13.39    0.47
  -2  -6   3    0.76    0.12
  -2  -7   3    4.82    0.27
  -2  -8   3    0.57    0.15
  -2  -9   3    0.61    0.18
  -2 -10   3    0.46    0.25
   3  -9  -3    0.02    0.16
  -3   9   3    0.04    0.13
  -3   8   3    0.19    0.11
   3  -8  -3    0.34    0.15
   3  -7  -3    4.06    0.26
  -3   7   3    4.00    0.24
  -3   6   3    3.37    0.19
   3  -6  -3    3.16    0.20
   3  -5  -3    0.86    0.09
  -3   5   3    0.50    0.09
   3  -5  -3    0.59    0.11
   3  -4  -3    1.49    0.13
   3  -4  -3    1.91    0.11
  -3   4   3    1.88    0.12
   3  -3  -3    1.06    0.10
   3  -3  -3    1.09    0.09
  -3   3   3    0.99    0.08
   3  -2  -3    0.16    0.05
  -3   2   3    0.08    0.03
   3  -2  -3    0.05    0.04
  -3   1   3   20.58    0.59
   3  -1  -3   21.43    0.59
   3  -1  -3   19.88    0.53
   3   0  -3    0.03    0.02
   3   0  -3    0.00    0.03
  -3   0   3    0.03    0.02
  -3  -1   3   19.88    0.59
   3   1  -3   19.73    0.52
   3   1  -3   21.51    0.57
  -3  -2   3    0.09    0.03
   3   2  -3    0.15    0.04
   3   2  -3    0.09    0.04
  -3  -3   3    1.11    0.09
   3   3  -3    1.02    0.07
  -3  -4   3    1.45    0.12
   3   4  -3    1.75    0.09
  -3  -5   3    0.51    0.10
  -3  -6   3    3.61    0.22
  -3  -7   3    4.20    0.26
  -3  -8   3    0.41    0.15
  -3  -9   3   -0.04    0.16
  -3 -10   3   -0.02    0.26
  -4   9   3   -0.04    0.13
   4  -9  -3   -0.09    0.17
  -4   8   3    0.46    0.13
   4  -8  -3    0.45    0.16
  -4   7   3    0.10    0.08
   4  -7  -3   -0.03    0.11
  -4   6   3    0.14    0.07
   4  -6  -3    0.04    0.09
   4  -5  -3    0.57    0.09
  -4   5   3    0.54    0.09
   4  -5  -3    0.53    0.10
  -4   4   3    2.91    0.16
   4  -4  -3    3.13    0.16
   4  -4  -3    2.88    0.17
   4  -3  -3    0.47    0.08
   4  -3  -3    0.48    0.08
  -4   3   3    0.36    0.06
  -4   2   3   28.56    0.82
   4  -2  -3   28.13    0.73
   4  -2  -3   28.09    0.82
   4  -1  -3    1.32    0.09
  -4   1   3    1.35    0.07
   4  -1  -3    1.35    0.08
  -4   0   3    0.01    0.03
   4   0  -3    0.00    0.02
   4   0  -3   -0.02    0.04
   4   1  -3    1.45    0.07
  -4  -1   3    1.29    0.08
   4   1  -3    1.41    0.10
   4   2  -3   28.45    0.72
   4   2  -3   29.99    0.82
  -4  -2   3   27.37    0.84
  -4  -3   3    0.47    0.07
   4   3  -3    0.40    0.07
  -4  -3   3    0.53    0.07
  -4  -4   3    2.90    0.16
  -4  -4   3    2.71    0.16
   4   4  -3    3.27    0.14
  -4  -5   3    0.70    0.11
  -4  -6   3    0.14    0.10
  -4  -7   3    0.07    0.11
  -4  -8   3    0.26    0.15
   5  -9  -3    0.05    0.19
  -5   9   3    0.07    0.15
  -5   8   3    1.25    0.18
   5  -8  -3    0.81    0.19
  -5   7   3    0.05    0.09
   5  -7  -3   -0.01    0.11
   5  -6  -3   -0.06    0.12
  -5   6   3    0.09    0.08
   5  -5  -3    0.48    0.11
   5  -5  -3    0.37    0.10
  -5   5   3    0.45    0.09
   5  -4  -3    2.21    0.16
   5  -4  -3    1.69    0.14
  -5   4   3    2.20    0.14
  -5   3   3   16.26    0.52
   5  -3  -3   16.89    0.53
   5  -3  -3   15.99    0.48
   5  -2  -3    9.29    0.32
   5  -2  -3    9.32    0.32
  -5   2   3    9.56    0.31
  -5   1   3   84.29    2.45
   5  -1  -3   88.75    2.09
   5  -1  -3   90.53    2.41
   5   0  -3   -0.01    0.02
   5   0  -3   -0.05    0.06
  -5   0   3   -0.02    0.04
  -5  -1   3   88.27    2.56
   5   1  -3   89.81    2.16
   5   1  -3   96.28    2.50
   5   2  -3    8.77    0.29
  -5  -2   3    9.27    0.29
  -5  -2   3    9.20    0.32
  -5  -3   3   15.63    0.50
  -5  -3   3   15.66    0.53
   5   3  -3   17.94    0.47
   5   4  -3    2.25    0.13
  -5  -4   3    1.90    0.14
  -5  -4   3    2.08    0.14
  -5  -5   3    0.41    0.09
  -5  -6   3    0.00    0.08
  -5  -7   3    0.05    0.09
  -5  -8   3    1.49    0.20
  -5  -9   3    0.00    0.18
   6  -9  -3    2.18    0.31
  -6   9   3    1.40    0.25
  -6   8   3    0.42    0.15
   6  -8  -3    0.30    0.18
   6  -7  -3    9.11    0.42
  -6   7   3    8.70    0.40
  -6   6   3    4.83    0.26
   6  -6  -3    4.87    0.28
  -6   5   3    4.86    0.24
   6  -5  -3    4.83    0.26
   6  -5  -3    4.75    0.24
   6  -4  -3    0.12    0.09
   6  -4  -3    0.09    0.08
  -6   4   3    0.09    0.06
   6  -3  -3    0.06    0.08
  -6   3   3    0.05    0.04
   6  -3  -3   -0.01    0.07
   6  -2  -3    0.17    0.07
   6  -2  -3    0.13    0.07
  -6   2   3    0.13    0.04
   6  -1  -3    0.69    0.10
  -6   1   3    0.69    0.07
   6   0  -3   -0.06    0.06
  -6   0   3   -0.01    0.04
  -6  -1   3    0.68    0.07
   6   1  -3    0.68    0.10
   6   2  -3    0.08    0.07
  -6  -2   3    0.17    0.05
  -6  -3   3   -0.01    0.05
   6   3  -3    0.12    0.08
   6   4  -3    0.11    0.08
  -6  -4   3    0.04    0.06
  -6  -5   3    4.70    0.25
  -6  -6   3    4.90    0.27
  -6  -7   3    8.98    0.42
  -6  -8   3    0.49    0.16
   7  -8  -3    1.43    0.25
  -7   8   3    1.21    0.21
   7  -7  -3    5.48    0.34
  -7   7   3    5.12    0.31
  -7   6   3    0.06    0.08
   7  -6  -3    0.02    0.16
   7  -5  -3    4.91    0.26
  -7   5   3    4.91    0.25
   7  -4  -3    6.19    0.29
  -7   4   3    7.27    0.30
  -7   3   3    4.84    0.22
   7  -3  -3    4.83    0.24
  -7   2   3    0.80    0.09
   7  -2  -3    1.14    0.13
   7  -1  -3    1.55    0.14
  -7   1   3    1.74    0.11
   7   0  -3   -0.03    0.07
  -7   0   3   -0.04    0.05
  -7  -1   3    1.50    0.12
   7   1  -3    1.43    0.14
   7   2  -3    0.83    0.12
  -7  -2   3    0.80    0.09
  -7  -3   3    4.78    0.22
   7   3  -3    4.64    0.22
  -7  -4   3    7.29    0.31
   7   4  -3    6.74    0.28
  -7  -5   3    5.17    0.27
  -7  -6   3    0.27    0.11
  -7  -7   3    5.55    0.33
  -7  -8   3    1.34    0.22
  -8   7   3    0.21    0.16
  -8   6   3    0.47    0.13
   8  -5  -3    0.06    0.12
  -8   5   3    0.03    0.08
   8  -4  -3    9.91    0.40
  -8   4   3   10.78    0.41
  -8   3   3    2.34    0.15
   8  -3  -3    1.97    0.20
  -8   2   3   13.60    0.45
   8  -2  -3   12.60    0.45
  -8   1   3    1.27    0.11
   8  -1  -3    1.13    0.15
  -8   0   3   -0.04    0.05
   8   0  -3    0.02    0.09
   8   1  -3    1.23    0.16
  -8  -1   3    0.97    0.11
   8   2  -3   12.57    0.44
  -8  -2   3   12.96    0.46
   8   3  -3    2.49    0.19
  -8  -3   3    2.30    0.16
  -8  -4   3   10.31    0.40
   8   4  -3   10.23    0.38
  -8  -5   3    0.19    0.10
  -8  -6   3    0.47    0.14
  -8  -7   3    0.14    0.15
  -9   5   3    0.45    0.13
   9  -5  -3    0.55    0.17
   9  -4  -3    1.88    0.21
  -9   4   3    1.97    0.18
   9  -3  -3   -0.08    0.10
  -9   3   3    0.03    0.06
  -9   2   3    2.33    0.15
   9  -2  -3    2.19    0.20
   9  -1  -3    7.78    0.35
  -9   1   3    8.63    0.33
   9   0  -3    0.02    0.11
  -9   0   3    0.04    0.06
  -9  -1   3    7.93    0.34
   9   1  -3    8.13    0.35
  -9  -2   3    2.02    0.16
   9   2  -3    2.30    0.21
   9   3  -3    0.04    0.12
  -9  -3   3   -0.01    0.07
   9   4  -3    2.26    0.22
  -9  -4   3    2.10    0.18
  -9  -5   3    0.68    0.14
  -9  -6   3    0.21    0.15
  -9  -7   3    0.09    0.20
  10  -5  -3   -0.04    0.18
  10  -4  -3    0.02    0.15
  10  -3  -3    0.28    0.13
  10  -2  -3   -0.01    0.12
 -10   2   3    0.10    0.08
  10  -1  -3    0.27    0.16
 -10   1   3    0.43    0.09
 -10   0   3   -0.01    0.07
  10   0  -3   -0.01    0.13
 -10  -1   3    0.30    0.10
  10   1  -3    0.39    0.14
 -10  -2   3    0.12    0.10
  10   2  -3    0.08    0.12
 -10  -3   3    0.13    0.11
  10   3  -3   -0.04    0.13
 -10  -4   3    0.07    0.11
 -10  -5   3    0.11    0.13
 -10  -6   3    0.39    0.19
  11  -5  -3   -0.01    0.30
  11  -4  -3    1.52    0.28
  11  -3  -3    0.27    0.19
  11  -2  -3    0.64    0.19
  11  -1  -3    0.10    0.15
 -11   0   3    0.00    0.09
  11   0  -3    0.03    0.15
  11   1  -3    0.01    0.15
 -11  -1   3    0.07    0.11
  11   2  -3    0.91    0.21
 -11  -2   3    0.75    0.16
  11   3  -3   -0.03    0.17
 -11  -3   3   -0.02    0.13
 -11  -4   3    1.24    0.20
 -11  -5   3   -0.11    0.20
  12  -1  -3    0.38    0.24
  12   0  -3    0.08    0.22
  12   1  -3    0.48    0.23
  12   2  -3    1.42    0.28
  12   3  -3    0.60    0.26
  12   2   4   -0.03    0.23
 -12  -2  -4   -0.09    0.16
 -12  -1  -4    0.07    0.14
  12   1   4   -0.14    0.21
  12   0   4    0.80    0.24
 -12   0  -4    0.88    0.17
  12  -1   4    0.07    0.23
 -12   1  -4    0.20    0.13
 -12   2  -4    0.05    0.13
 -11  -4  -4    0.45    0.19
 -11  -3  -4   -0.03    0.14
 -11  -2  -4    0.01    0.13
  11   2   4    0.15    0.18
 -11  -1  -4   -0.08    0.10
  11   1   4    0.26    0.16
 -11   0  -4    0.00    0.09
  11   0   4   -0.07    0.15
 -11   1  -4    0.11    0.09
  11  -1   4   -0.05    0.14
  11  -2   4    0.00    0.16
 -11   2  -4    0.09    0.09
 -11   3  -4    0.04    0.09
  11  -3   4    0.10    0.19
  11  -4   4    0.49    0.24
 -11   4  -4    0.42    0.15
 -10  -5  -4    0.06    0.13
 -10  -4  -4    0.60    0.15
  10   3   4    0.05    0.15
 -10  -3  -4    0.08    0.11
  10   2   4    0.06    0.13
 -10  -2  -4    0.46    0.12
  10   1   4    0.11    0.14
 -10  -1  -4    0.08    0.08
 -10   0  -4    3.17    0.20
  10   0   4    2.27    0.23
  10  -1   4    0.10    0.15
 -10   1  -4    0.10    0.07
  10  -2   4    0.53    0.16
 -10   2  -4    0.42    0.10
  10  -3   4    0.01    0.13
 -10   3  -4    0.03    0.08
  10  -4   4    0.71    0.18
 -10   4  -4    0.50    0.12
  10  -5   4   -0.06    0.18
 -10   5  -4   -0.08    0.11
 -10   6  -4    0.02    0.16
  10  -6   4   -0.04    0.25
  -9  -6  -4   -0.01    0.13
  -9  -5  -4    0.25    0.11
  -9  -4  -4    0.32    0.10
   9   3   4    0.11    0.13
  -9  -3  -4    0.16    0.08
   9   2   4    0.43    0.14
  -9  -2  -4    0.20    0.09
   9   1   4    0.88    0.15
  -9  -1  -4    0.58    0.11
   9   0   4    0.05    0.11
  -9   0  -4    0.00    0.06
  -9   1  -4    0.84    0.11
   9  -1   4    0.91    0.15
  -9   2  -4    0.21    0.07
   9  -2   4    0.19    0.10
   9  -3   4   -0.02    0.11
  -9   3  -4    0.12    0.07
  -9   4  -4    0.31    0.09
   9  -4   4    0.35    0.14
  -9   5  -4    0.38    0.12
   9  -5   4    0.28    0.16
  -9   6  -4    0.03    0.12
   9  -6   4    0.10    0.17
  -9   7  -4    0.06    0.17
  -8  -7  -4    0.19    0.15
  -8  -6  -4    0.18    0.12
  -8  -5  -4    0.03    0.08
  -8  -4  -4    1.98    0.17
   8   3   4    4.63    0.25
  -8  -3  -4    5.13    0.25
  -8  -2  -4    8.17    0.34
   8   2   4    8.16    0.33
   8   1   4    0.01    0.10
  -8  -1  -4    0.01    0.07
  -8   0  -4    0.48    0.09
   8   0   4    0.50    0.12
  -8   1  -4    0.15    0.07
   8  -1   4    0.08    0.10
  -8   2  -4    7.69    0.31
   8  -2   4    7.69    0.33
   8  -3   4    4.42    0.24
  -8   3  -4    4.27    0.22
  -8   4  -4    1.82    0.15
   8  -4   4    1.64    0.18
  -8   5  -4   -0.01    0.07
   8  -5   4   -0.11    0.11
   8  -6   4    0.21    0.14
  -8   6  -4    0.33    0.12
  -8   7  -4    0.14    0.13
  -7  -8  -4    2.23    0.28
  -7  -7  -4    0.84    0.17
  -7  -6  -4   14.47    0.56
  -7  -5  -4    0.82    0.13
  -7  -4  -4    5.70    0.27
  -7  -3  -4   12.63    0.44
   7   3   4   11.19    0.39
  -7  -2  -4    3.65    0.19
   7   2   4    3.37    0.19
   7   1   4    3.63    0.19
  -7  -1  -4    4.03    0.20
   7   0   4    1.96    0.15
  -7   0  -4    2.40    0.14
  -7   1  -4    4.23    0.19
   7  -1   4    3.49    0.20
  -7   2  -4    3.66    0.18
   7  -2   4    4.23    0.22
   7  -3   4   12.12    0.43
  -7   3  -4   12.22    0.43
   7  -4   4    5.09    0.26
  -7   4  -4    5.23    0.25
  -7   5  -4    0.39    0.10
   7  -5   4    0.66    0.13
   7  -6   4   11.14    0.43
  -7   6  -4   11.44    0.46
   7  -7   4    1.00    0.20
  -7   7  -4    0.78    0.15
   7  -8   4    2.29    0.29
  -7   8  -4    2.31    0.26
  -6  -8  -4    0.35    0.15
  -6  -7  -4    0.99    0.16
  -6  -6  -4    0.04    0.08
  -6  -5  -4    1.84    0.16
  -6  -4  -4    3.89    0.20
   6   3   4    0.89    0.11
  -6  -3  -4    0.56    0.08
  -6  -2  -4    0.88    0.09
   6   2   4    0.17    0.08
   6   1   4    0.15    0.07
  -6  -1  -4    0.09    0.05
  -6   0  -4    6.55    0.25
   6   0   4    6.32    0.26
   6  -1   4    0.15    0.08
  -6   1  -4    0.18    0.05
   6  -2   4    0.23    0.08
  -6   2  -4    0.18    0.05
   6  -3   4    0.56    0.10
   6  -3   4    0.66    0.10
  -6   3  -4    0.77    0.08
   6  -4   4    3.74    0.20
  -6   4  -4    3.68    0.19
   6  -4   4    3.88    0.22
  -6   5  -4    1.70    0.15
   6  -5   4    1.81    0.17
   6  -5   4    1.79    0.17
  -6   6  -4    0.01    0.06
   6  -6   4   -0.09    0.12
   6  -6   4    0.02    0.11
   6  -7   4    0.99    0.18
  -6   7  -4    0.74    0.14
  -6   8  -4    0.20    0.13
   6  -8   4    0.14    0.17
   6  -9   4    0.18    0.23
  -5  -9  -4    0.20    0.18
  -5  -8  -4    0.60    0.16
  -5  -7  -4    0.23    0.11
  -5  -6  -4    0.27    0.10
  -5  -5  -4    0.41    0.09
  -5  -4  -4    3.10    0.18
   5   4   4    2.87    0.15
   5   3   4    0.83    0.09
  -5  -3  -4    0.80    0.09
  -5  -3  -4    0.73    0.07
  -5  -2  -4    8.65    0.31
  -5  -2  -4    9.33    0.26
   5   2   4    8.48    0.28
  -5  -1  -4    0.00    0.04
   5   1   4   -0.04    0.05
  -5   0  -4   25.09    0.74
   5   0   4   25.05    0.68
   5   0   4   23.10    0.65
   5  -1   4    0.03    0.05
  -5   1  -4    0.04    0.04
   5  -1   4   -0.01    0.06
  -5   2  -4    8.36    0.30
   5  -2   4    8.53    0.30
   5  -2   4    8.46    0.29
  -5   3  -4    0.77    0.08
   5  -3   4    0.61    0.10
   5  -3   4    0.55    0.09
   5  -4   4    2.46    0.18
   5  -4   4    2.90    0.17
  -5   4  -4    2.85    0.16
  -5   5  -4    0.43    0.09
   5  -5   4    0.21    0.10
   5  -5   4    0.38    0.10
   5  -6   4    0.33    0.11
  -5   6  -4    0.30    0.09
   5  -6   4    0.27    0.12
  -5   7  -4    0.09    0.09
   5  -7   4    0.20    0.12
   5  -8   4    0.52    0.18
  -5   8  -4    0.78    0.16
   5  -9   4    0.19    0.19
  -5   9  -4    0.01    0.15
  -4  -9  -4   -0.08    0.15
  -4  -8  -4    0.49    0.17
  -4  -8  -4    0.30    0.13
  -4  -7  -4    0.73    0.14
  -4  -7  -4    0.67    0.14
  -4  -6  -4    2.31    0.18
  -4  -6  -4    2.85    0.19
  -4  -5  -4    2.66    0.17
  -4  -5  -4    2.74    0.17
  -4  -4  -4    0.39    0.08
   4   4   4    0.34    0.07
  -4  -4  -4    0.47    0.08
   4   3   4    2.68    0.13
  -4  -3  -4    2.52    0.15
  -4  -3  -4    2.53    0.12
  -4  -2  -4   75.44    2.15
   4   2   4   77.07    1.79
  -4  -2  -4   76.78    2.10
  -4  -1  -4    0.08    0.02
   4   1   4    0.04    0.05
  -4  -1  -4    0.04    0.03
   4   0   4   25.15    0.65
  -4   0  -4   24.77    0.70
  -4   0  -4   25.23    0.74
   4  -1   4    0.06    0.05
  -4   1  -4    0.07    0.03
  -4   1  -4    0.11    0.04
  -4   2  -4   70.38    2.03
   4  -2   4   73.76    2.02
   4  -2   4   73.10    1.73
  -4   3  -4    2.43    0.13
   4  -3   4    2.59    0.15
   4  -3   4    2.39    0.14
  -4   4  -4    0.50    0.08
   4  -4   4    0.54    0.09
   4  -4   4    0.31    0.09
  -4   5  -4    2.39    0.16
   4  -5   4    2.57    0.16
   4  -5   4    2.83    0.18
   4  -6   4    2.12    0.18
   4  -6   4    2.07    0.16
  -4   6  -4    2.07    0.16
  -4   7  -4    0.58    0.11
   4  -7   4    0.48    0.14
  -4   8  -4    0.14    0.10
   4  -8   4    0.44    0.16
   4  -9   4    0.05    0.18
  -4   9  -4   -0.01    0.12
  -3 -10  -4    0.19    0.28
  -3  -9  -4    0.56    0.19
  -3  -8  -4    0.62    0.16
  -3  -7  -4    0.30    0.12
  -3  -6  -4    1.09    0.14
  -3  -5  -4    2.23    0.15
   3   4   4   27.06    0.63
  -3  -4  -4   26.18    0.82
  -3  -4  -4   26.61    0.80
  -3  -3  -4   20.58    0.62
   3   3   4   19.33    0.49
  -3  -3  -4   20.01    0.60
  -3  -2  -4    0.04    0.03
   3   2   4    0.05    0.04
  -3  -2  -4    0.04    0.03
  -3  -1  -4    9.16    0.30
  -3  -1  -4    9.32    0.27
   3   1   4    8.97    0.26
  -3   0  -4   19.57    0.53
  -3   0  -4   18.47    0.56
   3   0   4   18.53    0.49
  -3   1  -4    8.53    0.27
  -3   1  -4    8.42    0.26
   3  -1   4    8.00    0.25
   3  -2   4    0.73    0.08
   3  -2   4    0.11    0.05
   3  -3   4   18.90    0.52
   3  -3   4   19.27    0.60
  -3   3  -4   19.15    0.59
   3  -4   4   25.19    0.66
   3  -4   4   24.95    0.78
  -3   4  -4   24.79    0.77
   3  -5   4    1.79    0.15
  -3   5  -4    2.02    0.14
   3  -5   4    2.21    0.13
  -3   6  -4    0.77    0.11
   3  -6   4    0.71    0.11
   3  -6   4    0.89    0.14
  -3   7  -4    0.32    0.10
   3  -7   4    0.42    0.13
  -3   8  -4    0.36    0.12
   3  -8   4    0.46    0.16
   3  -9   4    0.76    0.20
  -3   9  -4    0.60    0.15
  -2 -10  -4    0.51    0.26
  -2  -9  -4    0.33    0.17
  -2  -8  -4    0.00    0.11
  -2  -7  -4    0.04    0.10
  -2  -6  -4    0.13    0.08
  -2  -5  -4    0.34    0.09
  -2  -4  -4    3.98    0.19
  -2  -3  -4    1.75    0.10
   2   3   4    1.44    0.07
   2   2   4   18.44    0.44
  -2  -2  -4   18.01    0.53
  -2  -2  -4   17.92    0.55
  -2  -1  -4   14.95    0.43
   2   1   4   14.95    0.38
  -2  -1  -4   15.23    0.45
  -2   0  -4   86.65    2.24
   2   0   4   83.03    1.90
  -2   0  -4   77.58    2.28
  -2   1  -4   14.17    0.42
  -2   1  -4   14.33    0.42
   2  -1   4   14.14    0.37
   2  -2   4   16.98    0.45
  -2   2  -4   16.98    0.52
  -2   2  -4   17.78    0.52
   2  -3   4    1.54    0.09
  -2   3  -4    1.21    0.09
   2  -3   4    1.40    0.11
  -2   4  -4    3.85    0.18
   2  -4   4    3.77    0.19
   2  -4   4    3.63    0.15
   2  -5   4    0.47    0.08
  -2   5  -4    0.43    0.09
   2  -5   4    0.58    0.11
  -2   6  -4    0.11    0.06
   2  -6   4    0.20    0.10
   2  -7   4   -0.04    0.10
  -2   7  -4    0.02    0.07
   2  -8   4   -0.05    0.13
  -2   8  -4    0.02    0.08
   2  -9   4    0.22    0.17
  -2   9  -4    0.09    0.12
  -1 -10  -4    0.34    0.24
  -1  -9  -4    0.89    0.20
  -1  -8  -4    1.15    0.17
  -1  -7  -4    1.22    0.16
  -1  -6  -4    0.09    0.08
  -1  -5  -4    5.91    0.26
  -1  -4  -4   21.39    0.67
  -1  -3  -4   18.20    0.56
  -1  -2  -4   69.79    1.94
   1   2   4   70.60    1.60
  -1  -1  -4   32.17    0.90
  -1  -1  -4   32.22    0.91
   1   1   4   32.46    0.75
   1   0   4  113.27    2.47
  -1   0  -4  103.84    2.97
  -1   0  -4  106.95    2.93
   1  -1   4   31.73    0.75
  -1   1  -4   31.45    0.89
  -1   2  -4   67.42    1.87
   1  -2   4   68.08    1.57
  -1   2  -4   67.21    1.89
  -1   3  -4   17.94    0.55
   1  -3   4   17.96    0.46
   1  -3   4   17.01    0.55
   1  -4   4   20.73    0.55
  -1   4  -4   22.00    0.67
   1  -4   4   20.89    0.67
   1  -5   4    5.34    0.25
   1  -5   4    5.63    0.20
  -1   5  -4    5.65    0.25
  -1   6  -4   -0.04    0.05
   1  -6   4   -0.01    0.07
  -1   7  -4    0.89    0.13
   1  -7   4    0.98    0.15
   1  -8   4    0.99    0.17
  -1   8  -4    1.17    0.16
  -1   9  -4    0.95    0.16
   1  -9   4    0.92    0.20
   1 -10   4    0.17    0.24
   0 -10  -4    0.47    0.25
   0  -9  -4    0.14    0.16
   0  -8  -4    0.15    0.12
   0  -7  -4   -0.02    0.09
   0  -6  -4    0.38    0.09
   0  -5  -4    0.02    0.07
   0  -4  -4    5.81    0.24
   0  -3  -4    0.06    0.05
   0  -1  -4    0.05    0.02
   0  -1  -4    0.07    0.02
   0   0   4  225.33    4.96
   0   0  -4  218.23    6.04
   0   0  -4  212.98    5.93
   0   1  -4    0.04    0.02
   0   1  -4    0.01    0.02
   0  -1   4    0.06    0.02
   0   2  -4 1000.00   27.34
   0  -3   4    0.05    0.03
   0   3  -4    0.00    0.03
   0   3  -4    0.00    0.04
   0   4  -4    5.55    0.23
   0  -4   4    5.60    0.18
   0  -4   4    5.02    0.23
   0  -5   4   -0.03    0.04
   0  -5   4    0.04    0.06
   0   5  -4    0.04    0.05
   0  -6   4    0.45    0.10
   0   6  -4    0.54    0.10
   0   7  -4   -0.03    0.07
   0  -7   4    0.05    0.09
   0  -8   4    0.12    0.11
   0  -9   4    0.02    0.15
   0 -10   4    0.24    0.25
   1 -10  -4    0.14    0.24
   1  -9  -4    0.93    0.20
   1  -8  -4    1.41    0.19
   1  -7  -4    1.00    0.15
   1  -6  -4    0.02    0.08
  -1   6   4    0.10    0.06
  -1   5   4    5.64    0.25
   1  -5  -4    5.83    0.26
   1  -4  -4   23.85    0.55
   1  -4  -4   21.49    0.70
  -1   4   4   22.28    0.69
   1  -3  -4   18.52    0.57
   1  -3  -4   19.09    0.45
  -1   3   4   17.78    0.56
   1  -2  -4   70.07    1.58
  -1   2   4   67.11    1.91
   1  -2  -4   69.28    1.91
   1  -1  -4   32.34    0.91
  -1   1   4   32.78    0.91
   1  -1  -4   32.13    0.76
   1   0  -4  110.69    3.07
   1   0  -4  114.95    2.57
   1   1  -4   32.44    0.77
   1   1  -4   33.38    0.91
   1   2  -4   67.90    1.93
   1   2  -4   71.07    1.60
   1   2  -4   68.66    1.91
   1   3  -4   17.84    0.56
  -1  -3   4   18.51    0.46
   1   3  -4   18.01    0.56
  -1  -4   4   21.59    0.70
   1   4  -4   22.97    0.71
  -1  -4   4   23.70    0.57
  -1  -5   4    5.30    0.25
   1   5  -4    5.71    0.25
  -1  -5   4    6.00    0.20
  -1  -6   4   -0.04    0.07
  -1  -7   4    0.96    0.15
  -1  -8   4    1.46    0.20
  -1  -9   4    0.77    0.20
  -1 -10   4    0.52    0.24
   2  -9  -4    0.24    0.17
   2  -8  -4   -0.01    0.13
  -2   8   4    0.00    0.09
   2  -7  -4   -0.08    0.09
  -2   7   4    0.01    0.07
   2  -6  -4    0.19    0.09
  -2   6   4    0.14    0.07
  -2   5   4    0.45    0.08
   2  -5  -4    0.35    0.10
   2  -4  -4    3.94    0.19
   2  -4  -4    3.99    0.15
  -2   4   4    4.07    0.18
   2  -3  -4    1.56    0.09
   2  -3  -4    1.67    0.11
  -2   3   4    1.41    0.09
   2  -2  -4   18.10    0.54
   2  -2  -4   17.32    0.45
  -2   2   4   17.91    0.53
   2  -1  -4   15.21    0.45
  -2   1   4   15.59    0.44
   2  -1  -4   15.02    0.39
   2   0  -4   86.04    2.31
   2   0  -4   85.06    1.96
  -2   0   4   83.86    2.34
   2   1  -4   16.21    0.44
   2   1  -4   14.61    0.38
  -2  -1   4   14.65    0.44
   2   2  -4   18.75    0.46
   2   2  -4   18.29    0.54
   2   3  -4    1.47    0.10
   2   3  -4    1.72    0.08
   2   4  -4    4.32    0.15
  -2  -4   4    3.95    0.19
  -2  -5   4    0.43    0.09
  -2  -5   4    0.57    0.07
  -2  -6   4    0.11    0.09
  -2  -7   4    0.15    0.10
  -2  -8   4    0.17    0.12
  -2  -9   4    0.13    0.16
  -2 -10   4    0.64    0.27
   3  -9  -4    0.81    0.19
  -3   9   4    0.68    0.17
  -3   8   4    0.57    0.13
   3  -8  -4    0.31    0.15
   3  -7  -4    0.45    0.14
  -3   7   4    0.50    0.11
   3  -6  -4    0.94    0.14
  -3   6   4    0.98    0.12
   3  -5  -4    2.61    0.14
   3  -5  -4    2.28    0.17
  -3   5   4    2.27    0.15
   3  -4  -4   26.79    0.82
   3  -4  -4   26.98    0.68
  -3   4   4   26.10    0.81
  -3   3   4   19.10    0.59
   3  -3  -4   19.79    0.52
   3  -3  -4   19.58    0.60
  -3   2   4    0.03    0.03
   3  -2  -4    0.06    0.05
   3  -2  -4    0.02    0.04
   3  -1  -4    8.59    0.28
  -3   1   4    9.14    0.27
   3  -1  -4    8.83    0.26
   3   0  -4   19.01    0.51
   3   0  -4   20.85    0.56
  -3   0   4   19.62    0.57
   3   1  -4    9.26    0.26
  -3  -1   4    8.37    0.28
   3   1  -4    8.63    0.26
  -3  -2   4    0.07    0.03
   3   2  -4    0.07    0.04
   3   2  -4    0.02    0.04
  -3  -3   4   19.57    0.60
   3   3  -4   19.19    0.50
   3   3  -4   20.17    0.60
   3   4  -4   27.53    0.67
  -3  -4   4   26.64    0.82
  -3  -5   4    2.06    0.15
   3   5  -4    2.20    0.12
  -3  -6   4    0.92    0.13
  -3  -7   4    0.43    0.13
  -3  -8   4    0.59    0.16
  -3  -9   4    0.57    0.20
  -3 -10   4   -0.10    0.26
  -4   9   4   -0.03    0.12
   4  -9  -4   -0.06    0.17
  -4   8   4    0.43    0.12
   4  -8  -4    0.58    0.17
   4  -7  -4    0.53    0.13
  -4   7   4    0.70    0.13
  -4   6   4    2.15    0.16
   4  -6  -4    2.10    0.18
  -4   5   4    2.58    0.16
   4  -5  -4    2.73    0.18
   4  -5  -4    2.65    0.15
   4  -4  -4    0.54    0.10
   4  -4  -4    0.34    0.08
  -4   4   4    0.43    0.07
   4  -3  -4    2.67    0.15
   4  -3  -4    2.59    0.14
  -4   3   4    2.61    0.13
   4  -2  -4   77.36    1.84
   4  -2  -4   79.07    2.16
  -4   2   4   76.78    2.17
   4  -1  -4    0.08    0.04
  -4   1   4    0.08    0.03
   4  -1  -4    0.12    0.05
   4   0  -4   25.31    0.67
   4   0  -4   27.41    0.72
  -4   0   4   25.45    0.76
   4   1  -4    0.04    0.05
  -4  -1   4    0.08    0.03
   4   1  -4    0.10    0.03
  -4  -2   4   76.12    2.22
   4   2  -4   79.79    1.86
   4   2  -4   81.65    2.18
  -4  -3   4    2.60    0.14
  -4  -3   4    2.44    0.13
   4   3  -4    2.54    0.12
   4   4  -4    0.35    0.07
  -4  -4   4    0.50    0.09
  -4  -5   4    2.53    0.17
   4   5  -4    2.56    0.13
  -4  -6   4    2.58    0.19
  -4  -7   4    0.90    0.16
  -4  -8   4    0.38    0.15
   5  -9  -4    0.06    0.19
  -5   9   4    0.03    0.15
  -5   8   4    0.78    0.16
   5  -8  -4    0.62    0.18
   5  -7  -4    0.28    0.14
  -5   7   4    0.16    0.10
  -5   6   4    0.33    0.09
   5  -6  -4    0.27    0.13
   5  -5  -4    0.42    0.11
  -5   5   4    0.49    0.09
   5  -5  -4    0.33    0.10
   5  -4  -4    2.91    0.17
  -5   4   4    2.74    0.16
   5  -4  -4    2.78    0.17
   5  -3  -4    0.85    0.10
  -5   3   4    0.76    0.08
   5  -3  -4    0.86    0.10
  -5   2   4    8.92    0.30
   5  -2  -4    9.13    0.31
   5  -2  -4    8.91    0.31
   5  -1  -4   -0.01    0.04
  -5   1   4   -0.01    0.03
   5  -1  -4   -0.08    0.06
  -5   0   4   25.45    0.77
   5   0  -4   25.70    0.69
   5   0  -4   27.63    0.73
  -5  -1   4    0.30    0.05
   5   1  -4    0.05    0.06
   5   1  -4    0.07    0.04
  -5  -2   4    8.86    0.32
   5   2  -4    9.55    0.30
   5   2  -4    8.91    0.29
   5   3  -4    0.86    0.10
  -5  -3   4    0.69    0.08
  -5  -3   4    0.94    0.09
  -5  -4   4    2.67    0.17
   5   4  -4    3.07    0.15
  -5  -4   4    2.51    0.16
  -5  -5   4    0.52    0.10
  -5  -6   4    0.38    0.10
  -5  -7   4   -0.02    0.08
  -5  -8   4    0.37    0.14
  -5  -9   4    0.17    0.18
  -6   9   4   -0.03    0.22
   6  -9  -4    0.07    0.24
   6  -8  -4    0.22    0.18
  -6   8   4    0.25    0.14
   6  -7  -4    1.01    0.19
  -6   7   4    1.04    0.15
  -6   6   4   -0.06    0.08
   6  -6  -4   -0.06    0.12
   6  -5  -4    1.95    0.16
  -6   5   4    1.74    0.15
   6  -5  -4    1.83    0.19
  -6   4   4    3.57    0.19
   6  -4  -4    4.17    0.22
   6  -4  -4    3.84    0.20
   6  -3  -4    0.69    0.11
   6  -3  -4    0.82    0.11
  -6   3   4    0.81    0.09
  -6   2   4    0.11    0.04
   6  -2  -4    0.18    0.07
   6  -2  -4    0.35    0.09
   6  -1  -4    0.17    0.07
  -6   1   4    0.19    0.05
  -6   0   4    6.28    0.24
   6   0  -4    6.54    0.26
   6   1  -4    0.24    0.08
  -6  -1   4    0.17    0.05
  -6  -2   4    0.19    0.05
   6   2  -4    0.33    0.08
  -6  -3   4    0.68    0.09
   6   3  -4    0.69    0.10
   6   4  -4    4.40    0.20
  -6  -4   4    3.91    0.21
  -6  -5   4    2.19    0.17
  -6  -6   4   -0.01    0.08
  -6  -7   4    1.24    0.17
  -6  -8   4    0.30    0.15
   7  -8  -4    2.08    0.28
   7  -7  -4    0.79    0.20
  -7   7   4    0.72    0.16
  -7   6   4   12.67    0.50
   7  -6  -4   12.96    0.52
  -7   5   4    0.61    0.11
   7  -5  -4    0.62    0.14
  -7   4   4    5.65    0.26
   7  -4  -4    5.83    0.28
  -7   3   4   12.99    0.44
   7  -3  -4   12.95    0.44
  -7   2   4    3.65    0.17
   7  -2  -4    3.88    0.21
   7  -1  -4    3.91    0.21
  -7   1   4    4.25    0.18
   7   0  -4    2.17    0.16
  -7   0   4    2.43    0.14
   7   1  -4    3.48    0.20
  -7  -1   4    3.88    0.19
   7   2  -4    3.69    0.20
  -7  -2   4    3.65    0.18
  -7  -3   4   13.52    0.47
   7   3  -4   13.22    0.43
  -7  -4   4    5.49    0.26
   7   4  -4    5.70    0.25
  -7  -5   4    0.70    0.12
  -7  -6   4   13.36    0.53
  -7  -7   4    1.15    0.18
  -7  -8   4    2.50    0.28
   8  -5  -4   -0.02    0.11
  -8   5   4   -0.01    0.08
   8  -4  -4    1.81    0.19
  -8   4   4    2.03    0.16
  -8   3   4    4.72    0.22
   8  -3  -4    4.20    0.24
   8  -2  -4    8.23    0.34
  -8   2   4    8.54    0.32
  -8   1   4    0.05    0.05
   8  -1  -4    0.16    0.09
  -8   0   4    0.45    0.08
   8   0  -4    0.63    0.12
   8   1  -4    0.02    0.10
  -8  -1   4    0.06    0.07
  -8  -2   4    8.84    0.34
   8   2  -4    8.15    0.33
  -8  -3   4    4.83    0.24
   8   3  -4    5.13    0.26
   8   4  -4    2.02    0.18
  -8  -4   4    1.89    0.15
  -8  -5   4    0.06    0.08
  -8  -6   4    0.15    0.11
  -8  -7   4    0.26    0.16
   9  -5  -4    0.30    0.15
   9  -4  -4    0.32    0.14
   9  -3  -4    0.04    0.11
  -9   3   4    0.11    0.08
  -9   2   4    0.20    0.07
   9  -2  -4    0.43    0.13
   9  -1  -4    0.84    0.15
  -9   1   4    0.79    0.10
  -9   0   4    0.09    0.07
   9   0  -4    0.04    0.11
   9   1  -4    0.75    0.16
  -9  -1   4    0.73    0.11
   9   2  -4    0.19    0.12
  -9  -2   4    0.19    0.09
  -9  -3   4    0.09    0.08
   9   3  -4    0.04    0.12
   9   4  -4    0.32    0.14
  -9  -4   4    0.54    0.12
  -9  -5   4    0.26    0.11
  -9  -6   4    0.05    0.13
  -9  -7   4    0.01    0.20
  10  -5  -4    0.12    0.18
  10  -4  -4    0.76    0.19
  10  -3  -4   -0.04    0.12
  10  -2  -4    0.08    0.13
 -10   1   4    0.17    0.08
  10  -1  -4    0.06    0.13
 -10   0   4    2.95    0.20
  10   0  -4    2.60    0.25
 -10  -1   4    0.16    0.09
  10   1  -4   -0.04    0.13
  10   2  -4    0.01    0.13
 -10  -2   4    0.38    0.11
 -10  -3   4   -0.10    0.09
  10   3  -4   -0.05    0.13
  10   4  -4    0.72    0.19
 -10  -4   4    0.71    0.15
 -10  -5   4    0.05    0.13
 -10  -6   4    0.04    0.17
  11  -5  -4    0.11    0.32
  11  -4  -4    0.67    0.25
  11  -3  -4    0.16    0.19
  11  -2  -4   -0.05    0.16
  11  -1  -4   -0.07    0.14
  11   0  -4    0.20    0.16
  11   1  -4    0.02    0.16
 -11  -2   4   -0.02    0.13
  11   2  -4    0.10    0.17
  11   3  -4   -0.04    0.17
 -11  -3   4   -0.08    0.15
 -11  -4   4    0.38    0.17
 -11  -5   4   -0.04    0.21
  12   0  -4    0.73    0.24
  12   1  -4    0.03    0.23
  12   2  -4    0.04    0.22
  12   3  -4    1.08    0.28
  12   2   5    0.28    0.24
 -12  -1  -5    0.06    0.16
  12   1   5   -0.06    0.22
  12   0   5    0.03    0.21
 -12   0  -5    0.08    0.14
 -12   1  -5    0.04    0.13
 -12   2  -5    0.27    0.15
 -11  -4  -5    0.15    0.18
 -11  -3  -5    0.41    0.17
 -11  -2  -5    0.16    0.12
  11   2   5    0.17    0.17
  11   1   5    0.04    0.17
 -11  -1  -5    0.12    0.11
 -11   0  -5   -0.04    0.09
  11   0   5   -0.02    0.19
  11  -1   5    0.14    0.16
 -11   1  -5    0.09    0.09
  11  -2   5    0.20    0.17
 -11   2  -5    0.07    0.09
 -11   3  -5    0.38    0.13
  11  -3   5    0.43    0.21
 -11   4  -5    0.23    0.14
  11  -4   5    0.85    0.26
 -10  -5  -5    0.19    0.13
 -10  -4  -5    0.37    0.13
 -10  -3  -5    0.29    0.12
  10   3   5    0.52    0.17
 -10  -2  -5    0.91    0.15
  10   2   5    0.79    0.17
  10   1   5    0.04    0.13
 -10  -1  -5    0.03    0.08
  10   0   5    0.09    0.12
 -10   0  -5    0.01    0.08
  10  -1   5    0.06    0.13
 -10   1  -5    0.04    0.07
  10  -2   5    0.78    0.17
 -10   2  -5    0.99    0.13
 -10   3  -5    0.34    0.10
  10  -3   5    0.41    0.15
 -10   4  -5    0.28    0.11
  10  -4   5    0.21    0.17
 -10   5  -5    0.10    0.12
  10  -5   5   -0.02    0.18
  10  -6   5    0.00    0.26
 -10   6  -5    0.06    0.19
  -9  -6  -5   -0.03    0.13
  -9  -5  -5   -0.03    0.10
  -9  -4  -5    0.06    0.09
   9   3   5    1.90    0.19
  -9  -3  -5    2.24    0.18
  -9  -2  -5    0.25    0.10
   9   2   5    0.36    0.14
   9   1   5    0.37    0.13
  -9  -1  -5    0.31    0.09
   9   0   5    0.09    0.11
  -9   0  -5    0.02    0.07
  -9   1  -5    0.38    0.08
  -9   2  -5    0.24    0.08
   9  -2   5    0.21    0.11
   9  -3   5    1.99    0.20
  -9   3  -5    1.78    0.15
  -9   4  -5    0.02    0.07
   9  -4   5   -0.05    0.12
  -9   5  -5    0.04    0.09
   9  -5   5    0.20    0.15
   9  -6   5    0.11    0.18
  -9   6  -5    0.00    0.11
  -8  -7  -5    0.91    0.18
  -8  -6  -5    1.95    0.20
  -8  -5  -5    1.68    0.16
  -8  -4  -5    4.87    0.25
  -8  -3  -5    1.17    0.13
   8   3   5    1.08    0.15
  -8  -2  -5    0.92    0.12
   8   2   5    0.97    0.15
   8   1   5    4.13    0.22
  -8  -1  -5    4.01    0.22
  -8   0  -5    0.03    0.06
   8   0   5   -0.03    0.09
   8  -1   5    3.72    0.23
  -8   1  -5    3.80    0.20
  -8   2  -5    0.93    0.10
   8  -2   5    0.91    0.14
   8  -3   5    1.20    0.17
  -8   3  -5    1.30    0.12
   8  -4   5    4.94    0.27
  -8   4  -5    4.71    0.25
   8  -5   5    1.60    0.19
  -8   5  -5    1.92    0.17
   8  -6   5    1.51    0.20
  -8   6  -5    1.79    0.18
  -8   7  -5    0.84    0.17
  -7  -8  -5    1.33    0.23
  -7  -7  -5    2.51    0.23
  -7  -6  -5    0.92    0.15
  -7  -5  -5    1.53    0.16
  -7  -4  -5    0.08    0.06
  -7  -3  -5   14.13    0.47
   7   3   5   12.32    0.42
  -7  -2  -5    7.74    0.31
   7   2   5    7.24    0.29
  -7  -1  -5    7.20    0.30
   7   1   5    7.12    0.29
   7   0   5    0.01    0.08
  -7   0  -5    0.01    0.06
   7  -1   5    6.84    0.29
  -7   1  -5    7.06    0.27
   7  -2   5    7.58    0.31
  -7   3  -5   13.86    0.48
   7  -3   5   13.93    0.48
   7  -4   5    0.18    0.09
  -7   4  -5    0.06    0.06
  -7   5  -5    1.67    0.15
   7  -5   5    1.50    0.17
   7  -6   5    0.42    0.13
  -7   6  -5    0.40    0.10
  -7   7  -5    2.40    0.21
   7  -7   5    2.15    0.24
  -7   8  -5    1.01    0.20
   7  -8   5    1.29    0.27
  -6  -8  -5    1.22    0.20
  -6  -7  -5    0.01    0.10
  -6  -6  -5    2.81    0.21
  -6  -5  -5    0.51    0.10
  -6  -4  -5    5.83    0.27
   6   3   5    0.23    0.09
  -6  -3  -5    0.22    0.06
  -6  -2  -5   -0.03    0.04
   6   2   5    0.03    0.07
   6   1   5    5.22    0.23
  -6  -1  -5    5.66    0.24
   6   0   5    0.02    0.07
  -6   0  -5    0.01    0.04
   6  -1   5    5.36    0.24
  -6   1  -5    5.38    0.22
   6  -2   5   -0.02    0.06
   6  -2   5    0.05    0.07
  -6   2  -5    0.02    0.04
   6  -3   5    0.23    0.08
  -6   3  -5    0.26    0.06
   6  -3   5    0.13    0.09
  -6   4  -5    4.78    0.23
   6  -4   5    5.61    0.25
   6  -4   5    5.06    0.25
   6  -5   5    0.68    0.13
   6  -5   5    0.56    0.13
  -6   5  -5    0.54    0.10
   6  -6   5    2.56    0.20
  -6   6  -5    2.63    0.19
   6  -6   5    2.25    0.22
  -6   7  -5    0.03    0.09
   6  -7   5    0.05    0.14
  -6   8  -5    1.06    0.18
   6  -8   5    0.96    0.21
   6  -9   5    0.10    0.24
  -5  -9  -5    0.96    0.22
  -5  -8  -5    0.28    0.15
  -5  -7  -5    0.02    0.10
  -5  -6  -5    0.43    0.11
  -5  -5  -5    2.69    0.18
  -5  -4  -5    2.83    0.17
   5   3   5    1.98    0.13
  -5  -3  -5    1.97    0.10
  -5  -3  -5    1.74    0.12
   5   2   5    4.36    0.19
  -5  -2  -5    4.64    0.20
  -5  -2  -5    5.33    0.16
  -5  -1  -5    6.34    0.19
   5   1   5    6.34    0.24
  -5  -1  -5    6.34    0.24
   5   0   5    0.03    0.06
  -5   0  -5    0.00    0.03
  -5   0  -5    0.03    0.04
  -5   1  -5    5.88    0.22
   5  -1   5    5.81    0.21
   5  -1   5    5.70    0.23
  -5   2  -5    4.54    0.19
   5  -2   5    4.48    0.20
   5  -2   5    4.72    0.21
   5  -3   5    2.17    0.14
  -5   3  -5    1.96    0.12
   5  -3   5    2.33    0.15
   5  -4   5    3.15    0.19
   5  -4   5    2.53    0.16
  -5   4  -5    2.94    0.16
   5  -5   5    2.15    0.16
  -5   5  -5    2.18    0.16
   5  -5   5    2.08    0.17
  -5   6  -5    0.23    0.08
   5  -6   5    0.57    0.12
   5  -6   5    0.44    0.13
  -5   7  -5    0.11    0.09
   5  -7   5    0.00    0.12
   5  -8   5    0.05    0.15
  -5   8  -5    0.20    0.12
  -5   9  -5    0.85    0.20
   5  -9   5    0.75    0.23
  -4  -9  -5    0.11    0.15
  -4  -8  -5    0.68    0.19
  -4  -8  -5    0.73    0.17
  -4  -7  -5   -0.07    0.10
  -4  -7  -5   -0.01    0.09
  -4  -6  -5    0.05    0.08
  -4  -6  -5    0.17    0.10
  -4  -5  -5    0.35    0.08
  -4  -5  -5    0.31    0.09
  -4  -4  -5    2.44    0.14
  -4  -4  -5    2.30    0.15
   4   3   5    2.91    0.13
  -4  -3  -5    2.67    0.13
  -4  -3  -5    2.81    0.15
  -4  -2  -5    3.84    0.14
   4   2   5    3.97    0.16
  -4  -2  -5    4.12    0.17
   4   1   5   14.63    0.42
  -4  -1  -5   15.93    0.43
  -4   0  -5   -0.04    0.03
   4   0   5   -0.02    0.04
  -4   0  -5    0.02    0.02
  -4   1  -5   13.84    0.43
  -4   1  -5   14.84    0.44
   4  -1   5   14.16    0.41
  -4   2  -5    3.66    0.15
   4  -2   5    3.63    0.16
   4  -2   5    3.33    0.16
   4  -3   5    2.98    0.16
   4  -3   5    2.56    0.15
  -4   3  -5    2.65    0.14
  -4   4  -5    2.26    0.14
   4  -4   5    2.51    0.15
   4  -4   5    2.59    0.17
  -4   5  -5    0.23    0.07
   4  -5   5    0.20    0.09
   4  -5   5    0.17    0.09
   4  -6   5    0.07    0.09
   4  -6   5    0.13    0.10
  -4   6  -5    0.02    0.06
  -4   7  -5   -0.07    0.07
   4  -7   5   -0.06    0.10
   4  -8   5    0.56    0.17
  -4   8  -5    0.57    0.13
   4  -9   5   -0.05    0.17
  -4   9  -5    0.06    0.13
  -3 -10  -5    0.13    0.28
  -3  -9  -5    0.25    0.18
  -3  -8  -5    0.40    0.15
  -3  -7  -5    1.59    0.17
  -3  -6  -5    0.02    0.08
  -3  -5  -5    0.32    0.09
  -3  -4  -5   15.16    0.52
   3   4   5   15.97    0.39
  -3  -4  -5   15.33    0.50
  -3  -3  -5   34.56    1.02
   3   3   5   34.11    0.82
  -3  -3  -5   34.75    0.99
  -3  -2  -5    9.95    0.32
   3   2   5    9.61    0.27
  -3  -2  -5    9.46    0.30
  -3  -1  -5    1.76    0.09
   3   1   5    1.71    0.10
  -3  -1  -5    1.93    0.07
   3   0   5    0.00    0.04
  -3   0  -5   -0.01    0.03
  -3   0  -5    0.08    0.02
   3  -1   5    1.74    0.10
  -3   1  -5    1.71    0.08
  -3   1  -5    1.56    0.08
  -3   2  -5    9.39    0.31
  -3   2  -5    9.46    0.31
   3  -2   5    9.48    0.29
  -3   3  -5   32.91    0.95
   3  -3   5   32.12    0.95
   3  -3   5   31.64    0.82
  -3   4  -5   14.34    0.47
   3  -4   5   13.75    0.42
   3  -4   5   14.24    0.48
  -3   5  -5    0.33    0.07
   3  -5   5    0.48    0.11
   3  -5   5    0.42    0.09
   3  -6   5   -0.04    0.08
   3  -6   5   -0.04    0.09
  -3   6  -5   -0.02    0.05
   3  -7   5    1.63    0.19
  -3   7  -5    1.57    0.15
  -3   8  -5    0.41    0.11
   3  -8   5    0.42    0.16
   3  -9   5    0.24    0.17
  -3   9  -5    0.17    0.12
  -2 -10  -5    0.96    0.28
  -2  -9  -5    0.32    0.18
  -2  -8  -5    0.70    0.16
  -2  -7  -5   -0.01    0.09
  -2  -6  -5    2.06    0.17
  -2  -5  -5   16.28    0.55
  -2  -4  -5    0.33    0.07
  -2  -3  -5   11.34    0.38
   2   3   5   11.34    0.28
  -2  -3  -5   11.60    0.37
  -2  -2  -5    3.42    0.14
   2   2   5    3.60    0.12
  -2  -2  -5    3.39    0.14
  -2  -1  -5    9.10    0.28
   2   1   5    8.87    0.25
  -2  -1  -5    9.02    0.27
   2   0   5    0.01    0.03
  -2   0  -5    0.00    0.02
  -2   0  -5    0.00    0.01
   2  -1   5    8.91    0.26
  -2   1  -5    8.78    0.27
   2  -2   5    3.35    0.13
  -2   2  -5    3.18    0.13
  -2   2  -5    3.29    0.14
   2  -3   5   11.19    0.38
  -2   3  -5   11.27    0.37
  -2   3  -5   10.83    0.37
   2  -3   5   10.75    0.32
  -2   4  -5    0.41    0.07
   2  -4   5    0.28    0.06
   2  -4   5    0.44    0.09
   2  -5   5   14.06    0.41
   2  -5   5   14.13    0.50
  -2   5  -5   14.27    0.49
   2  -6   5    2.16    0.18
  -2   6  -5    2.00    0.16
  -2   7  -5    0.05    0.07
   2  -7   5    0.00    0.09
   2  -8   5    0.50    0.15
  -2   8  -5    0.31    0.10
  -2   9  -5    0.28    0.12
   2  -9   5    0.18    0.17
  -1 -10  -5    0.06    0.23
  -1  -9  -5    1.94    0.25
  -1  -8  -5    0.15    0.12
  -1  -7  -5    0.14    0.11
  -1  -6  -5    1.24    0.14
  -1  -5  -5    8.34    0.33
  -1  -4  -5    2.45    0.15
  -1  -3  -5    2.43    0.13
   1   2   5  170.43    3.82
  -1  -2  -5  166.62    4.60
  -1  -1  -5   12.74    0.38
  -1  -1  -5   13.11    0.38
   1   1   5   13.14    0.33
   1   0   5    0.03    0.02
  -1   0  -5    0.01    0.01
  -1   0  -5    0.01    0.02
  -1   1  -5   12.78    0.37
   1  -1   5   12.46    0.33
  -1   1  -5   12.76    0.37
   1  -2   5  161.01    3.62
  -1   2  -5  155.84    4.36
  -1   2  -5  157.57    4.32
  -1   3  -5    2.47    0.13
  -1   3  -5    2.25    0.12
   1  -3   5    2.16    0.11
  -1   4  -5    2.50    0.15
   1  -4   5    2.35    0.12
   1  -4   5    2.49    0.15
   1  -5   5    7.61    0.25
  -1   5  -5    7.93    0.31
   1  -5   5    7.84    0.33
  -1   6  -5    1.13    0.13
   1  -6   5    1.25    0.14
  -1   7  -5    0.08    0.07
   1  -7   5    0.03    0.10
   1  -8   5    0.09    0.12
  -1   8  -5    0.06    0.09
  -1   9  -5    1.86    0.21
   1  -9   5    2.07    0.25
   1 -10   5    0.16    0.24
   0 -10  -5    1.00    0.28
   0  -9  -5   -0.06    0.15
   0  -8  -5    0.01    0.11
   0  -7  -5   -0.03    0.08
   0  -6  -5    0.03    0.08
   0  -5  -5   -0.01    0.06
   0  -4  -5  106.29    2.96
   0  -3  -5   -0.02    0.04
   0  -3  -5   -0.01    0.02
   0  -1  -5   -0.01    0.02
   0  -1  -5    0.02    0.02
   0   0  -5    0.03    0.01
   0   0  -5    0.06    0.01
   0   0   5    0.05    0.02
   0   1  -5    0.01    0.02
   0  -1   5    0.00    0.02
   0   1  -5    0.00    0.02
   0   2  -5  832.22   22.76
   0  -3   5   -0.01    0.03
   0   3  -5   -0.01    0.03
   0   3  -5   -0.01    0.04
   0  -4   5   99.97    2.30
   0   4  -5  100.20    2.80
   0  -4   5   97.90    2.78
   0  -5   5    0.00    0.04
   0   5  -5   -0.03    0.05
   0  -5   5    0.03    0.06
   0   6  -5   -0.02    0.06
   0  -6   5   -0.05    0.07
   0  -7   5   -0.01    0.09
   0   7  -5    0.04    0.07
   0  -8   5    0.14    0.12
   0  -9   5   -0.09    0.15
   0 -10   5    0.98    0.28
   1 -10  -5    0.17    0.25
   1  -9  -5    1.82    0.24
   1  -8  -5    0.06    0.11
   1  -7  -5    0.07    0.09
  -1   6   5    1.21    0.12
   1  -6  -5    1.42    0.14
  -1   5   5    8.35    0.32
   1  -5  -5    8.51    0.34
  -1   4   5    2.67    0.14
   1  -4  -5    2.54    0.15
   1  -4  -5    2.89    0.10
   1  -3  -5    2.47    0.14
   1  -3  -5    2.48    0.09
  -1   3   5    2.46    0.12
  -1   2   5  163.70    4.63
   1  -2  -5  168.26    4.59
   1  -2  -5  172.36    3.82
  -1   1   5   12.67    0.36
   1  -1  -5   12.52    0.32
   1  -1  -5   12.71    0.38
   1   0  -5    0.06    0.02
   1   0  -5    0.03    0.02
   1   1  -5   13.23    0.38
   1   1  -5   12.92    0.33
   1   1  -5   12.66    0.38
   1   2  -5  165.97    4.52
   1   2  -5  167.01    3.78
   1   2  -5  164.63    4.57
   1   3  -5    2.40    0.13
  -1  -3   5    2.50    0.11
   1   3  -5    2.44    0.13
   1   4  -5    2.58    0.15
  -1  -4   5    2.75    0.12
  -1  -4   5    2.52    0.15
  -1  -5   5    8.94    0.26
   1   5  -5    8.33    0.33
  -1  -5   5    7.59    0.33
  -1  -6   5    1.15    0.14
  -1  -7   5    0.04    0.10
  -1  -8   5    0.10    0.13
  -1  -9   5    2.20    0.25
  -1 -10   5    0.04    0.24
   2  -9  -5    0.25    0.17
   2  -8  -5    0.43    0.15
  -2   7   5   -0.01    0.06
   2  -7  -5   -0.10    0.09
   2  -6  -5    2.10    0.17
  -2   6   5    2.33    0.16
   2  -5  -5   14.57    0.52
  -2   5   5   15.61    0.51
  -2   4   5    0.47    0.07
   2  -4  -5    0.50    0.06
   2  -4  -5    0.48    0.09
  -2   3   5   11.00    0.37
   2  -3  -5   12.18    0.32
   2  -3  -5   11.84    0.39
   2  -2  -5    3.17    0.13
  -2   2   5    3.60    0.14
   2  -2  -5    3.82    0.15
   2  -1  -5    9.39    0.26
   2  -1  -5    8.96    0.29
  -2   1   5    9.77    0.28
   2   0  -5    0.01    0.02
   2   0  -5    0.09    0.03
   2   1  -5    8.94    0.26
   2   1  -5    9.80    0.28
   2   2  -5    3.30    0.14
   2   2  -5    3.68    0.13
   2   3  -5   11.08    0.38
   2   3  -5   12.01    0.32
   2   4  -5    0.50    0.06
  -2  -4   5    0.36    0.08
  -2  -5   5   16.86    0.45
  -2  -5   5   15.98    0.56
  -2  -6   5    2.07    0.17
  -2  -7   5   -0.02    0.10
  -2  -8   5    0.70    0.16
  -2  -9   5    0.28    0.18
  -2 -10   5    1.15    0.29
  -3   9   5    0.29    0.15
   3  -9  -5    0.37    0.19
   3  -8  -5    0.57    0.16
  -3   8   5    0.52    0.13
   3  -7  -5    1.15    0.17
  -3   7   5    1.67    0.16
   3  -6  -5    0.07    0.09
  -3   6   5    0.00    0.06
  -3   5   5    0.35    0.08
   3  -5  -5    0.46    0.10
   3  -5  -5    0.53    0.08
   3  -4  -5   16.08    0.43
   3  -4  -5   14.78    0.51
  -3   4   5   15.01    0.50
   3  -3  -5   34.34    1.00
   3  -3  -5   33.60    0.84
  -3   3   5   33.66    0.99
   3  -2  -5   10.10    0.30
  -3   2   5    9.76    0.31
   3  -2  -5    9.89    0.33
  -3   1   5    1.80    0.07
   3  -1  -5    1.63    0.09
   3  -1  -5    1.72    0.09
   3   0  -5    0.01    0.03
  -3   0   5    0.02    0.02
   3   0  -5    0.01    0.02
  -3  -1   5    1.83    0.09
   3   1  -5    1.89    0.08
   3   1  -5    1.68    0.09
   3   2  -5    9.84    0.28
   3   2  -5    9.78    0.31
  -3  -2   5    9.13    0.31
   3   3  -5   35.18    1.00
   3   3  -5   34.17    0.84
  -3  -4   5   15.12    0.51
   3   4  -5   15.80    0.41
   3   5  -5    0.48    0.07
  -3  -5   5    0.55    0.10
  -3  -6   5   -0.01    0.08
  -3  -7   5    1.64    0.18
  -3  -8   5    0.63    0.16
  -3  -9   5    0.26    0.18
  -3 -10   5   -0.25    0.27
   4  -9  -5    0.10    0.18
  -4   9   5    0.11    0.14
   4  -8  -5    0.75    0.18
  -4   8   5    0.54    0.14
   4  -7  -5    0.01    0.11
  -4   7   5    0.10    0.09
   4  -6  -5    0.09    0.09
  -4   6   5    0.08    0.07
   4  -5  -5    0.17    0.09
  -4   5   5    0.22    0.07
   4  -5  -5    0.23    0.08
   4  -4  -5    2.67    0.17
  -4   4   5    2.57    0.15
   4  -4  -5    2.48    0.14
   4  -3  -5    2.99    0.15
   4  -3  -5    2.80    0.15
  -4   3   5    2.64    0.14
  -4   2   5    3.88    0.15
   4  -2  -5    3.53    0.16
   4  -2  -5    3.82    0.16
   4  -1  -5   15.41    0.45
  -4   1   5   15.31    0.45
   4  -1  -5   14.68    0.43
   4   0  -5    0.02    0.05
   4   0  -5    0.00    0.02
  -4   0   5    0.03    0.03
  -4  -1   5   14.84    0.46
   4   1  -5   14.73    0.42
   4   1  -5   15.92    0.44
  -4  -2   5    3.53    0.16
   4   2  -5    3.67    0.15
   4   2  -5    3.99    0.16
   4   3  -5    3.21    0.16
   4   3  -5    3.06    0.14
  -4  -3   5    3.01    0.15
  -4  -4   5    2.42    0.15
   4   4  -5    2.48    0.12
  -4  -5   5    0.29    0.09
   4   5  -5    0.36    0.07
  -4  -6   5    0.13    0.09
  -4  -7   5   -0.07    0.10
  -4  -8   5    0.89    0.19
  -5   9   5    1.01    0.21
   5  -9  -5    0.78    0.22
   5  -8  -5    0.00    0.15
  -5   8   5    0.03    0.12
   5  -7  -5   -0.02    0.12
  -5   7   5    0.06    0.09
   5  -6  -5    0.35    0.13
  -5   6   5    0.40    0.10
   5  -5  -5    2.25    0.18
   5  -5  -5    2.45    0.16
  -5   5   5    2.31    0.17
  -5   4   5    3.02    0.17
   5  -4  -5    3.77    0.18
   5  -4  -5    3.55    0.20
  -5   3   5    1.82    0.12
   5  -3  -5    2.05    0.14
   5  -3  -5    2.26    0.14
   5  -2  -5    4.51    0.20
  -5   2   5    4.99    0.19
   5  -2  -5    4.83    0.20
   5  -1  -5    6.45    0.21
  -5   1   5    6.31    0.22
   5  -1  -5    5.95    0.23
  -5   0   5   -0.01    0.04
   5   0  -5    0.01    0.03
   5   0  -5    0.05    0.06
   5   1  -5    6.64    0.20
  -5  -1   5    6.53    0.23
   5   1  -5    5.79    0.23
  -5  -2   5    4.98    0.20
   5   2  -5    4.96    0.20
   5   2  -5    5.06    0.19
  -5  -3   5    1.92    0.13
  -5  -3   5    2.20    0.13
   5   3  -5    2.20    0.13
  -5  -4   5    2.74    0.17
   5   4  -5    3.21    0.16
  -5  -4   5    3.37    0.18
   5   5  -5    2.12    0.14
  -5  -5   5    2.36    0.17
  -5  -5   5    2.02    0.16
  -5  -6   5    0.46    0.10
   6  -9  -5    0.04    0.24
   6  -8  -5    1.06    0.22
  -6   8   5    1.33    0.20
  -6   7   5   -0.06    0.10
   6  -7  -5   -0.05    0.14
  -6   6   5    2.46    0.19
   6  -6  -5    2.58    0.22
  -6   5   5    0.49    0.10
   6  -5  -5    0.64    0.12
   6  -5  -5    0.54    0.13
  -6   4   5    5.64    0.25
   6  -4  -5    5.67    0.26
   6  -4  -5    4.87    0.24
   6  -3  -5    0.28    0.08
  -6   3   5    0.16    0.05
   6  -3  -5    0.32    0.09
  -6   2   5    0.00    0.03
   6  -2  -5   -0.02    0.06
   6  -2  -5   -0.01    0.07
  -6   1   5    5.57    0.21
   6  -1  -5    5.86    0.20
   6  -1  -5    5.70    0.25
  -6   0   5    0.01    0.04
   6   0  -5    0.03    0.07
   6   1  -5    5.47    0.23
  -6  -1   5    5.41    0.22
  -6  -2   5    0.05    0.04
   6   2  -5    0.01    0.06
  -6  -3   5    0.31    0.07
   6   3  -5    0.18    0.08
   6   4  -5    5.86    0.24
  -6  -4   5    5.44    0.25
  -6  -5   5    0.61    0.11
  -6  -6   5    3.00    0.22
  -6  -7   5   -0.02    0.10
  -6  -8   5    1.31    0.20
   7  -8  -5    0.99    0.25
   7  -7  -5    2.48    0.26
  -7   6   5    0.53    0.13
   7  -6  -5    0.56    0.18
   7  -5  -5    1.99    0.19
  -7   5   5    1.70    0.16
   7  -5  -5    1.91    0.21
   7  -4  -5    0.00    0.09
  -7   4   5    0.11    0.07
   7  -3  -5   13.74    0.46
  -7   3   5   13.33    0.46
   7  -2  -5    7.86    0.31
  -7   2   5    7.99    0.29
  -7   1   5    7.66    0.28
   7  -1  -5    7.71    0.31
   7   0  -5    0.04    0.08
  -7   0   5   -0.02    0.05
   7   1  -5    7.42    0.29
  -7  -1   5    7.13    0.29
   7   2  -5    7.46    0.29
  -7  -2   5    7.40    0.29
  -7  -3   5   14.79    0.51
   7   3  -5   15.05    0.47
   7   4  -5    0.05    0.09
  -7  -4   5   -0.02    0.06
  -7  -5   5    1.98    0.18
  -7  -6   5    0.31    0.10
  -7  -7   5    2.89    0.25
  -7  -8   5    1.65    0.25
   8  -5  -5    1.72    0.20
  -8   4   5    5.00    0.25
   8  -4  -5    4.71    0.26
  -8   3   5    1.33    0.12
   8  -3  -5    1.13    0.15
  -8   2   5    1.07    0.10
   8  -2  -5    1.10    0.15
  -8   1   5    3.95    0.18
   8  -1  -5    3.85    0.23
   8   0  -5    0.14    0.10
  -8   0   5    0.01    0.06
   8   1  -5    3.94    0.23
  -8  -1   5    3.76    0.20
  -8  -2   5    1.07    0.12
   8   2  -5    1.03    0.14
  -8  -3   5    1.25    0.13
   8   3  -5    1.07    0.15
  -8  -4   5    4.79    0.25
   8   4  -5    5.36    0.26
  -8  -5   5    2.12    0.19
  -8  -6   5    1.92    0.20
  -8  -7   5    1.08    0.20
   9  -5  -5    0.34    0.16
   9  -4  -5   -0.06    0.12
   9  -3  -5    2.03    0.21
   9  -2  -5    0.30    0.12
  -9   2   5    0.22    0.07
   9  -1  -5    0.35    0.12
  -9   1   5    0.48    0.08
  -9   0   5   -0.01    0.06
   9   0  -5    0.14    0.11
  -9  -1   5    0.40    0.10
   9   1  -5    0.71    0.15
   9   2  -5    0.21    0.12
  -9  -2   5    0.29    0.09
   9   3  -5    2.39    0.22
  -9  -3   5    2.29    0.17
   9   4  -5    0.11    0.13
  -9  -4   5   -0.02    0.08
  -9  -5   5    0.24    0.11
  -9  -6   5    0.01    0.13
  -9  -7   5    0.18    0.21
  10  -5  -5    0.21    0.19
  10  -4  -5    0.34    0.17
  10  -3  -5    0.37    0.16
  10  -2  -5    0.89    0.18
  10  -1  -5    0.15    0.12
  10   0  -5   -0.09    0.12
 -10  -1   5    0.10    0.09
  10   1  -5    0.02    0.12
 -10  -2   5    0.94    0.14
  10   2  -5    0.94    0.17
  10   3  -5    0.62    0.17
 -10  -3   5    0.24    0.12
 -10  -4   5    0.52    0.14
  10   4  -5    0.32    0.17
 -10  -5   5    0.11    0.14
 -10  -6   5   -0.04    0.19
  11  -4  -5    0.27    0.24
  11  -3  -5    0.33    0.20
  11  -2  -5    0.30    0.18
  11  -1  -5    0.16    0.16
  11   0  -5    0.21    0.16
  11   1  -5   -0.01    0.16
  11   2  -5    0.14    0.16
  11   3  -5    0.65    0.21
  12   0  -5   -0.15    0.22
  12   1  -5   -0.04    0.21
  12   2  -5    0.16    0.24
  12   3  -5    0.34    0.26
  12   2   6    0.84    0.25
 -12  -1  -6    0.07    0.16
  12   1   6    0.17    0.23
  12   0   6    0.74    0.25
 -12   0  -6    0.86    0.17
 -12   1  -6    0.08    0.14
 -11  -4  -6    0.20    0.20
 -11  -3  -6    0.12    0.14
 -11  -2  -6    1.48    0.18
  11   2   6    1.41    0.22
  11   1   6   -0.02    0.17
 -11  -1  -6    0.01    0.10
  11   0   6    0.79    0.20
 -11   0  -6    0.91    0.14
 -11   1  -6    0.00    0.09
  11  -1   6    0.02    0.17
 -11   2  -6    2.03    0.19
  11  -2   6    1.59    0.24
 -11   3  -6    0.24    0.11
  11  -3   6    0.22    0.20
  11  -4   6   -0.10    0.23
 -11   4  -6    0.01    0.13
 -10  -5  -6   -0.03    0.13
 -10  -4  -6    0.37    0.13
 -10  -3  -6   -0.06    0.11
  10   3   6    0.12    0.15
  10   2   6    0.12    0.14
 -10  -2  -6    0.02    0.09
 -10  -1  -6    0.57    0.12
  10   1   6    0.63    0.16
  10   0   6    2.80    0.23
 -10   0  -6    2.63    0.19
 -10   1  -6    0.52    0.10
  10  -1   6    0.44    0.15
  10  -2   6    0.03    0.12
 -10   2  -6    0.08    0.08
  10  -3   6    0.10    0.14
 -10   3  -6    0.04    0.08
 -10   4  -6    0.39    0.12
  10  -4   6    0.45    0.18
 -10   5  -6   -0.01    0.12
  10  -5   6    0.11    0.19
  10  -6   6    0.02    0.28
  -9  -6  -6    0.03    0.13
  -9  -5  -6    2.02    0.20
  -9  -4  -6    2.02    0.19
  -9  -3  -6    0.28    0.10
   9   3   6    0.18    0.13
  -9  -2  -6    1.83    0.18
   9   2   6    2.14    0.21
  -9  -1  -6   -0.01    0.08
   9   1   6   -0.03    0.11
  -9   0  -6   12.59    0.45
   9   0   6   11.94    0.45
  -9   1  -6    0.08    0.07
   9  -1   6    0.04    0.10
  -9   2  -6    2.16    0.15
   9  -2   6    1.65    0.19
   9  -3   6    0.18    0.12
  -9   3  -6    0.17    0.08
  -9   4  -6    1.42    0.16
   9  -4   6    1.93    0.21
  -9   5  -6    1.88    0.19
   9  -5   6    1.47    0.21
   9  -6   6    0.07    0.16
  -9   6  -6   -0.01    0.11
  -8  -7  -6    1.09    0.20
  -8  -6  -6    0.57    0.15
  -8  -5  -6    0.37    0.12
  -8  -4  -6    0.67    0.12
   8   3   6    3.25    0.21
  -8  -3  -6    3.26    0.20
  -8  -2  -6   10.23    0.41
   8   2   6   10.89    0.39
  -8  -1  -6    2.27    0.17
   8   1   6    2.32    0.18
   8   0   6   14.89    0.51
  -8   0  -6   16.42    0.54
  -8   1  -6    2.12    0.14
   8  -1   6    2.13    0.19
   8  -2   6    9.53    0.38
  -8   3  -6    3.05    0.18
   8  -3   6    3.29    0.22
   8  -4   6    0.73    0.14
  -8   4  -6    0.68    0.11
   8  -5   6    0.27    0.13
  -8   5  -6    0.43    0.11
   8  -6   6    0.79    0.17
  -8   6  -6    0.63    0.13
  -8   7  -6    0.81    0.17
  -7  -8  -6    0.75    0.21
  -7  -7  -6    0.03    0.12
  -7  -6  -6    0.11    0.10
  -7  -5  -6    1.04    0.14
  -7  -4  -6    1.83    0.15
  -7  -3  -6    2.22    0.15
   7   3   6    1.95    0.17
   7   2   6    1.21    0.14
  -7  -2  -6    1.24    0.12
  -7  -1  -6    1.19    0.12
   7   1   6    1.10    0.13
   7   0   6    1.78    0.16
  -7   0  -6    2.22    0.14
  -7   1  -6    1.08    0.10
   7  -1   6    1.06    0.13
   7  -2   6    1.06    0.14
  -7   2  -6    1.02    0.10
   7  -3   6    1.89    0.17
  -7   3  -6    1.90    0.14
   7  -4   6    2.24    0.18
  -7   4  -6    1.84    0.14
   7  -5   6    0.99    0.15
  -7   5  -6    0.92    0.12
  -7   6  -6    0.27    0.10
   7  -6   6    0.20    0.12
  -7   7  -6    0.02    0.11
   7  -8   6    0.71    0.24
  -7   8  -6    0.54    0.18
  -6  -8  -6    0.86    0.18
  -6  -7  -6   -0.03    0.10
  -6  -6  -6    2.00    0.19
  -6  -5  -6    8.99    0.37
  -6  -4  -6   10.01    0.38
   6   3   6    8.94    0.31
  -6  -3  -6    8.63    0.33
  -6  -2  -6    7.52    0.29
   6   2   6    7.10    0.27
  -6  -1  -6    1.61    0.13
   6   1   6    1.97    0.15
  -6   0  -6    0.94    0.10
   6   0   6    0.61    0.10
  -6   1  -6    1.52    0.11
   6  -1   6    1.60    0.15
  -6   2  -6    6.75    0.26
   6  -2   6    7.10    0.27
   6  -2   6    6.79    0.28
  -6   3  -6    8.27    0.30
   6  -3   6    7.22    0.30
   6  -3   6    7.95    0.31
   6  -4   6    9.92    0.38
  -6   4  -6    9.90    0.37
   6  -4   6    9.70    0.37
   6  -5   6    8.51    0.34
  -6   5  -6    9.17    0.37
   6  -5   6    8.61    0.37
   6  -6   6    2.04    0.21
   6  -6   6    2.01    0.19
  -6   6  -6    1.74    0.17
  -6   7  -6    0.08    0.10
   6  -7   6    0.05    0.14
  -6   8  -6    0.66    0.16
   6  -8   6    0.52    0.19
   6  -9   6    1.30    0.28
  -5  -9  -6    0.37    0.18
  -5  -8  -6   -0.02    0.11
  -5  -7  -6   -0.05    0.09
  -5  -6  -6    1.41    0.16
  -5  -5  -6    2.58    0.18
  -5  -4  -6    1.27    0.13
  -5  -3  -6    0.10    0.06
   5   3   6    0.26    0.08
  -5  -3  -6    0.17    0.05
   5   2   6   38.32    0.98
  -5  -2  -6   40.58    1.08
  -5  -2  -6   38.38    1.15
   5   1   6    9.82    0.32
  -5  -1  -6    9.59    0.35
  -5  -1  -6   10.57    0.29
  -5   0  -6   11.29    0.37
  -5   0  -6   10.52    0.32
   5   0   6   10.67    0.35
  -5   1  -6    9.57    0.31
   5  -1   6    9.62    0.33
  -5   1  -6    9.48    0.33
  -5   2  -6   36.56    1.08
   5  -2   6   37.46    0.96
   5  -2   6   36.77    1.06
  -5   3  -6    0.09    0.05
   5  -3   6    0.28    0.09
   5  -3   6    0.16    0.08
   5  -4   6    1.00    0.13
  -5   4  -6    0.99    0.10
   5  -4   6    1.07    0.13
   5  -5   6    2.43    0.17
  -5   5  -6    2.54    0.16
   5  -5   6    2.22    0.18
  -5   6  -6    1.13    0.14
   5  -6   6    1.60    0.18
   5  -6   6    1.35    0.16
   5  -7   6    0.05    0.12
  -5   7  -6   -0.01    0.08
  -5   8  -6    0.05    0.10
   5  -8   6    0.16    0.16
   5  -9   6    0.53    0.22
  -5   9  -6    0.43    0.18
  -4  -9  -6    0.04    0.16
  -4  -8  -6    0.45    0.14
  -4  -7  -6    0.41    0.14
  -4  -7  -6    0.06    0.10
  -4  -6  -6    0.04    0.08
  -4  -6  -6    0.15    0.10
  -4  -5  -6    0.54    0.10
  -4  -5  -6    0.51    0.10
  -4  -4  -6    0.86    0.10
  -4  -4  -6    0.97    0.10
  -4  -3  -6    4.03    0.19
  -4  -3  -6    4.23    0.17
   4   3   6    4.41    0.17
   4   2   6    9.27    0.28
  -4  -2  -6    9.00    0.32
  -4  -2  -6    9.30    0.28
  -4  -1  -6    0.06    0.04
   4   1   6    0.07    0.05
  -4  -1  -6    0.09    0.02
  -4   0  -6    0.40    0.04
   4   0   6    0.48    0.07
  -4   0  -6    0.54    0.06
  -4   1  -6    0.06    0.03
   4  -1   6    0.09    0.05
  -4   1  -6    0.12    0.04
  -4   2  -6    8.70    0.30
   4  -2   6    8.72    0.30
  -4   2  -6    8.66    0.30
   4  -3   6    3.93    0.19
   4  -3   6    4.06    0.19
  -4   3  -6    3.79    0.17
   4  -4   6    0.83    0.11
   4  -4   6    1.12    0.12
  -4   4  -6    0.78    0.09
  -4   5  -6    0.42    0.08
   4  -5   6    0.43    0.10
   4  -5   6    0.47    0.11
   4  -6   6    0.14    0.10
   4  -6   6    0.23    0.10
  -4   6  -6    0.08    0.06
  -4   7  -6    0.34    0.10
   4  -7   6    0.28    0.13
  -4   8  -6    0.40    0.12
   4  -8   6    0.50    0.17
  -4   9  -6    0.12    0.12
   4  -9   6    0.11    0.19
  -3 -10  -6    0.39    0.30
  -3  -9  -6    0.56    0.20
  -3  -8  -6    0.63    0.17
  -3  -7  -6   -0.02    0.11
  -3  -6  -6    0.15    0.09
  -3  -5  -6    0.36    0.08
  -3  -5  -6    0.27    0.09
  -3  -4  -6    0.60    0.09
  -3  -4  -6    0.68    0.09
  -3  -3  -6   26.39    0.80
  -3  -3  -6   26.11    0.77
   3   3   6   26.45    0.64
  -3  -2  -6   60.35    1.70
   3   2   6   60.44    1.41
  -3  -2  -6   59.60    1.66
   3   1   6    0.71    0.07
  -3  -1  -6    0.76    0.04
  -3  -1  -6    0.64    0.06
   3   0   6    2.85    0.13
  -3   0  -6    2.94    0.10
  -3   1  -6    0.65    0.06
  -3   1  -6    0.69    0.05
   3  -1   6    0.69    0.08
  -3   2  -6   55.41    1.59
   3  -2   6   56.06    1.36
  -3   2  -6   57.20    1.58
   3  -3   6   24.19    0.64
  -3   3  -6   24.57    0.73
  -3   3  -6   23.30    0.73
   3  -4   6    0.41    0.07
   3  -4   6    0.39    0.09
  -3   4  -6    0.50    0.07
   3  -5   6    0.27    0.10
   3  -5   6    0.48    0.09
  -3   5  -6    0.31    0.07
   3  -6   6    0.12    0.09
  -3   6  -6    0.16    0.07
   3  -6   6    0.21    0.10
   3  -7   6    0.05    0.11
  -3   7  -6    0.02    0.06
  -3   8  -6    0.30    0.11
   3  -8   6    0.58    0.17
   3  -9   6    0.37    0.19
  -3   9  -6    0.27    0.13
  -2 -10  -6    0.34    0.27
  -2  -9  -6    4.60    0.33
  -2  -8  -6    0.55    0.15
  -2  -7  -6    1.02    0.15
  -2  -6  -6    0.04    0.08
  -2  -5  -6    7.43    0.31
  -2  -4  -6    4.10    0.19
  -2  -3  -6   37.10    1.08
   2   3   6   38.32    0.88
  -2  -3  -6   36.97    1.09
  -2  -2  -6   67.24    1.88
   2   2   6   68.57    1.57
  -2  -2  -6   68.04    1.91
  -2  -1  -6   16.16    0.46
  -2  -1  -6   16.14    0.48
   2   1   6   15.65    0.41
  -2   0  -6  204.87    5.69
   2   0   6  223.12    4.79
  -2   0  -6  202.24    5.77
  -2   1  -6   15.39    0.44
  -2   1  -6   15.16    0.44
   2  -1   6   14.13    0.40
   2  -2   6   63.04    1.49
  -2   2  -6   62.75    1.75
  -2   3  -6   35.30    1.01
  -2   3  -6   34.16    1.01
   2  -3   6   33.77    0.86
   2  -4   6    3.65    0.17
   2  -4   6    4.14    0.20
  -2   4  -6    4.32    0.19
   2  -5   6    6.73    0.31
  -2   5  -6    7.45    0.30
   2  -5   6    6.91    0.25
   2  -6   6    0.11    0.08
  -2   6  -6    0.18    0.07
   2  -6   6    0.09    0.09
   2  -7   6    0.96    0.15
  -2   7  -6    0.93    0.13
  -2   8  -6    0.49    0.13
   2  -8   6    0.52    0.15
  -2   9  -6    3.52    0.26
   2  -9   6    3.51    0.31
  -1 -10  -6    0.84    0.29
  -1  -9  -6    2.46    0.27
  -1  -8  -6    0.34    0.13
  -1  -7  -6    0.16    0.10
  -1  -6  -6    2.97    0.20
  -1  -5  -6    1.45    0.13
  -1  -4  -6    2.93    0.16
  -1  -3  -6   25.62    0.77
   1   3   6   26.23    0.60
  -1  -2  -6   36.92    1.05
  -1  -2  -6   36.56    1.06
   1   2   6   37.80    0.86
  -1  -1  -6  129.74    3.62
  -1  -1  -6  129.03    3.58
   1   1   6  135.65    3.00
  -1   0  -6    6.19    0.19
  -1   0  -6    6.49    0.19
   1   0   6    5.84    0.18
   1  -1   6  128.55    2.94
  -1   1  -6  130.01    3.50
  -1   1  -6  126.30    3.53
  -1   2  -6   35.50    1.01
  -1   2  -6   34.56    1.00
   1  -2   6   35.47    0.86
  -1   3  -6   24.97    0.74
  -1   3  -6   24.20    0.74
   1  -3   6   24.77    0.63
   1  -4   6    3.06    0.17
   1  -4   6    2.74    0.14
  -1   4  -6    2.95    0.16
  -1   5  -6    1.42    0.12
   1  -5   6    1.42    0.14
   1  -5   6    1.35    0.10
   1  -6   6    3.25    0.21
  -1   6  -6    2.97    0.19
   1  -7   6    0.27    0.12
  -1   7  -6    0.34    0.10
  -1   8  -6    0.39    0.11
   1  -8   6    0.34    0.14
  -1   9  -6    2.23    0.23
   1  -9   6    2.06    0.25
   0 -10  -6    0.43    0.27
   0  -9  -6   -0.08    0.14
   0  -8  -6   -0.06    0.11
   0  -7  -6   -0.01    0.09
   0  -6  -6    0.89    0.13
   0  -5  -6    0.03    0.07
   0  -4  -6   30.18    0.91
   0  -3  -6    0.02    0.04
   0  -2  -6    1.05    0.05
   0  -1  -6   -0.01    0.02
   0  -1  -6    0.09    0.02
   0  -1  -6   -0.01    0.02
   0   0  -6   11.98    0.34
   0   0  -6   11.33    0.33
   0   0   6   11.29    0.30
   0  -1   6   -0.01    0.02
   0   1  -6    0.00    0.02
   0   1  -6   -0.01    0.02
   0   2  -6    1.13    0.08
   0  -2   6    1.10    0.08
   0   2  -6    1.06    0.08
   0   3  -6   -0.01    0.03
   0   3  -6   -0.01    0.04
   0  -3   6   -0.02    0.03
   0   4  -6   29.70    0.89
   0  -4   6   30.24    0.74
   0   4  -6   27.76    0.88
   0  -4   6   29.07    0.89
   0  -5   6   -0.04    0.07
   0  -5   6    0.01    0.04
   0   5  -6    0.04    0.06
   0  -6   6    0.76    0.12
   0   6  -6    0.68    0.11
   0   7  -6   -0.06    0.06
   0  -7   6   -0.07    0.09
   0  -8   6    0.03    0.12
   0   8  -6    0.02    0.09
   0  -9   6    0.01    0.16
   0 -10   6   -0.04    0.23
   1  -9  -6    2.26    0.24
   1  -8  -6    0.34    0.14
   1  -7  -6    0.27    0.11
   1  -6  -6    2.74    0.19
  -1   5   6    1.51    0.12
   1  -5  -6    1.48    0.14
  -1   4   6    2.85    0.15
   1  -4  -6    2.96    0.10
   1  -4  -6    2.79    0.16
   1  -3  -6   25.58    0.79
  -1   3   6   26.07    0.77
   1  -3  -6   27.38    0.63
   1  -2  -6   38.17    1.08
   1  -2  -6   37.97    0.88
  -1   2   6   37.05    1.06
   1  -1  -6  135.62    2.98
   1  -1  -6  125.92    3.57
   1   0  -6    6.01    0.19
   1   0  -6    5.86    0.17
   1   1  -6  130.64    3.65
   1   1  -6  130.84    3.03
   1   1  -6  136.54    3.61
   1   2  -6   36.90    0.88
   1   2  -6   36.37    1.04
   1   2  -6   37.18    1.05
   1   3  -6   25.24    0.76
  -1  -3   6   25.21    0.63
   1   3  -6   25.63    0.76
   1   4  -6    2.98    0.16
  -1  -4   6    2.87    0.13
   1   4  -6    2.75    0.17
  -1  -5   6    1.43    0.11
  -1  -5   6    1.08    0.12
   1   5  -6    1.56    0.13
  -1  -6   6    2.93    0.20
  -1  -7   6    0.35    0.12
  -1  -8   6    0.42    0.15
  -1  -9   6    2.00    0.25
  -1 -10   6    0.82    0.29
   2  -9  -6    3.35    0.30
   2  -8  -6    0.53    0.15
  -2   7   6    1.11    0.14
   2  -7  -6    0.99    0.15
  -2   6   6    0.08    0.07
   2  -6  -6    0.12    0.10
   2  -5  -6    7.09    0.31
  -2   5   6    7.56    0.30
   2  -4  -6    4.73    0.16
  -2   4   6    4.44    0.20
   2  -4  -6    4.60    0.22
   2  -3  -6   38.18    1.09
  -2   3   6   36.46    1.08
   2  -3  -6   37.90    0.90
   2  -2  -6   70.06    1.95
  -2   2   6   69.20    1.95
   2  -2  -6   70.33    1.63
   2  -1  -6   15.72    0.46
   2  -1  -6   14.99    0.40
  -2   1   6   16.36    0.45
   2   0  -6  227.84    4.90
  -2   0   6  206.23    5.91
   2   0  -6  212.44    5.84
   2   1  -6   16.91    0.49
   2   2  -6   67.76    1.88
   2   2  -6   67.83    1.58
   2   3  -6   37.79    0.88
   2   3  -6   35.07    1.05
   2   4  -6    4.17    0.20
   2   4  -6    4.59    0.16
  -2  -5   6    7.53    0.32
  -2  -5   6    7.83    0.25
  -2  -6   6    0.12    0.09
  -2  -7   6    1.32    0.17
  -2  -8   6    0.73    0.17
  -2  -9   6    3.66    0.31
  -2 -10   6    0.06    0.26
   3  -9  -6    0.49    0.19
  -3   8   6    0.48    0.12
   3  -8  -6    0.49    0.16
   3  -7  -6    0.04    0.12
  -3   7   6    0.06    0.08
  -3   6   6    0.26    0.08
   3  -6  -6    0.16    0.10
   3  -5  -6    0.33    0.09
  -3   5   6    0.38    0.08
   3  -4  -6    0.47    0.07
   3  -4  -6    0.45    0.10
  -3   3   6   26.79    0.81
   3  -3  -6   28.57    0.70
   3  -3  -6   26.78    0.82
   3  -2  -6   62.97    1.47
  -3   2   6   61.39    1.74
   3  -2  -6   61.92    1.74
   3  -1  -6    0.72    0.07
   3  -1  -6    0.68    0.06
  -3   1   6    0.66    0.04
   3   0  -6    2.99    0.11
  -3   0   6    3.12    0.11
   3   0  -6    2.86    0.12
   3   1  -6    0.72    0.05
  -3  -1   6    0.73    0.06
   3   1  -6    0.72    0.07
   3   2  -6   61.96    1.67
   3   2  -6   58.14    1.41
   3   3  -6   27.04    0.79
   3   3  -6   26.56    0.67
   3   4  -6    0.58    0.07
  -3  -4   6    0.44    0.09
   3   5  -6    0.52    0.07
  -3  -5   6    0.46    0.10
  -3  -6   6    0.15    0.10
  -3  -7   6    0.06    0.10
  -3  -8   6    0.39    0.15
  -3  -9   6    0.68    0.21
  -3 -10   6   -0.04    0.29
  -4   9   6    0.12    0.16
   4  -9  -6   -0.09    0.18
  -4   8   6    0.55    0.14
   4  -8  -6    0.56    0.18
   4  -7  -6    0.27    0.13
  -4   7   6    0.24    0.10
  -4   6   6    0.05    0.07
   4  -6  -6    0.08    0.11
   4  -5  -6    0.56    0.10
  -4   5   6    0.56    0.09
   4  -5  -6    0.45    0.11
  -4   4   6    1.17    0.10
   4  -4  -6    1.00    0.11
   4  -4  -6    1.24    0.13
  -4   3   6    4.32    0.18
   4  -3  -6    4.11    0.18
   4  -3  -6    4.31    0.20
   4  -2  -6    9.54    0.32
   4  -2  -6   10.06    0.31
  -4   2   6    9.28    0.31
  -4   1   6    0.09    0.03
   4  -1  -6    0.03    0.05
   4  -1  -6    0.09    0.04
   4   0  -6    0.47    0.05
  -4   0   6    0.42    0.04
   4   0  -6    0.46    0.07
  -4  -1   6    0.10    0.03
   4   1  -6    0.09    0.03
   4   1  -6    0.11    0.05
   4   2  -6    9.33    0.30
   4   2  -6    9.37    0.29
  -4  -2   6    8.96    0.31
  -4  -3   6    4.01    0.19
   4   3  -6    4.55    0.19
   4   3  -6    4.37    0.17
   4   4  -6    1.04    0.10
  -4  -4   6    1.12    0.11
  -4  -5   6    0.40    0.10
   4   5  -6    0.56    0.09
  -4  -6   6    0.16    0.10
  -4  -7   6    0.20    0.12
  -4  -8   6    0.61    0.17
   5  -9  -6    0.44    0.22
  -5   8   6    0.10    0.13
   5  -8  -6    0.12    0.16
  -5   7   6   -0.06    0.08
   5  -7  -6   -0.04    0.12
   5  -6  -6    1.52    0.18
  -5   6   6    1.68    0.15
   5  -5  -6    2.71    0.17
  -5   5   6    2.55    0.17
   5  -5  -6    2.87    0.20
   5  -4  -6    1.22    0.13
  -5   4   6    1.11    0.11
   5  -4  -6    1.31    0.14
  -5   3   6    0.21    0.06
   5  -3  -6    0.23    0.08
   5  -3  -6    0.24    0.08
   5  -2  -6   40.98    1.15
   5  -2  -6   39.16    1.02
  -5   2   6   40.62    1.16
   5  -1  -6   10.55    0.32
   5  -1  -6    9.60    0.33
  -5   1   6   10.46    0.32
   5   0  -6   12.08    0.35
  -5   0   6   11.86    0.38
   5   0  -6   11.80    0.37
   5   1  -6    9.76    0.32
   5   1  -6   10.62    0.31
  -5  -1   6   10.15    0.33
   5   2  -6   40.21    1.01
  -5  -2   6   39.17    1.16
   5   2  -6   40.76    1.13
   5   3  -6    0.07    0.07
  -5  -3   6    0.13    0.05
   5   3  -6    0.27    0.07
  -5  -4   6    1.04    0.11
   5   4  -6    1.18    0.11
  -5  -4   6    1.20    0.13
  -5  -5   6    2.41    0.17
   5   5  -6    2.91    0.16
  -5  -5   6    2.49    0.19
  -5  -6   6    1.48    0.15
   6  -9  -6    1.71    0.31
   6  -8  -6    0.59    0.22
  -6   7   6    0.03    0.11
   6  -7  -6   -0.07    0.14
   6  -6  -6    2.10    0.22
  -6   6   6    2.02    0.18
   6  -5  -6    9.30    0.39
   6  -5  -6    9.77    0.36
  -6   5   6    9.81    0.38
   6  -4  -6   11.67    0.39
  -6   4   6   10.97    0.40
   6  -4  -6   11.10    0.42
   6  -3  -6    8.63    0.33
  -6   3   6    8.78    0.32
   6  -3  -6    9.13    0.33
  -6   2   6    7.72    0.27
   6  -2  -6    7.88    0.28
   6  -2  -6    7.25    0.29
  -6   1   6    1.98    0.10
   6  -1  -6    1.77    0.14
   6   0  -6    0.91    0.11
  -6   0   6    0.88    0.09
  -6  -1   6    1.92    0.12
   6   1  -6    1.80    0.14
   6   2  -6    7.72    0.29
  -6  -2   6    7.65    0.28
  -6  -3   6    9.00    0.33
   6   3  -6    8.09    0.30
  -6  -4   6   10.61    0.40
   6   4  -6   10.70    0.35
  -6  -5   6    9.11    0.38
  -6  -6   6    2.45    0.19
  -6  -7   6    0.08    0.10
  -6  -8   6    0.70    0.18
   7  -8  -6    0.96    0.26
   7  -7  -6    0.06    0.18
   7  -6  -6    0.19    0.16
  -7   5   6    0.97    0.13
   7  -5  -6    0.93    0.16
   7  -5  -6    1.04    0.17
   7  -4  -6    1.89    0.16
  -7   4   6    1.78    0.15
   7  -3  -6    2.39    0.18
  -7   3   6    2.38    0.15
   7  -2  -6    1.22    0.15
  -7   2   6    1.23    0.10
   7  -1  -6    1.07    0.13
  -7   1   6    1.36    0.10
  -7   0   6    2.35    0.14
   7   0  -6    2.56    0.17
   7   1  -6    1.21    0.13
  -7  -1   6    1.17    0.11
  -7  -2   6    1.23    0.11
   7   2  -6    1.31    0.15
  -7  -3   6    2.24    0.15
   7   3  -6    2.12    0.17
   7   4  -6    1.92    0.16
  -7  -4   6    2.00    0.16
  -7  -5   6    1.11    0.14
  -7  -6   6    0.22    0.11
  -7  -7   6    0.17    0.13
  -7  -8   6    0.89    0.22
   8  -5  -6    0.39    0.14
   8  -4  -6    0.81    0.15
   8  -3  -6    3.64    0.23
  -8   3   6    3.19    0.18
   8  -2  -6   10.69    0.42
  -8   2   6   11.80    0.40
   8  -1  -6    2.40    0.18
  -8   1   6    2.00    0.13
  -8   0   6   16.98    0.54
   8   0  -6   15.90    0.53
  -8  -1   6    2.44    0.17
   8   1  -6    1.89    0.17
   8   2  -6   11.57    0.42
  -8  -2   6   11.60    0.42
  -8  -3   6    3.51    0.20
   8   3  -6    3.72    0.23
   8   4  -6    0.73    0.14
  -8  -4   6    0.68    0.11
  -8  -5   6    0.22    0.10
  -8  -7   6    1.19    0.20
   9  -5  -6    2.40    0.25
   9  -4  -6    2.18    0.23
   9  -3  -6    0.18    0.12
   9  -2  -6    2.12    0.19
   9  -1  -6   -0.04    0.10
   9   0  -6   13.55    0.50
  -9   0   6   14.37    0.48
  -9  -1   6    0.01    0.08
   9   1  -6   -0.08    0.10
  -9  -2   6    1.96    0.17
   9   2  -6    2.44    0.21
   9   3  -6    0.26    0.13
  -9  -3   6    0.42    0.10
   9   4  -6    2.02    0.18
  -9  -4   6    1.93    0.17
  -9  -5   6    2.18    0.20
  -9  -6   6    0.11    0.14
  -9  -7   6    0.05    0.21
  10  -5  -6    0.68    0.22
  10  -4  -6    0.46    0.19
  10  -3  -6    0.08    0.15
  10  -2  -6    0.01    0.13
  10  -1  -6    0.61    0.16
  10   0  -6    2.61    0.23
  10   1  -6    0.86    0.18
  10   2  -6    0.16    0.14
  10   3  -6    0.01    0.14
 -10  -3   6   -0.06    0.11
 -10  -4   6    0.46    0.14
  10   4  -6    0.33    0.17
 -10  -5   6   -0.04    0.14
 -10  -6   6    0.17    0.20
  11  -4  -6   -0.17    0.23
  11  -3  -6    0.12    0.19
  11  -2  -6    1.71    0.25
  11  -1  -6    0.13    0.16
  11   0  -6    0.82    0.19
  11   1  -6   -0.04    0.15
  11   2  -6    2.08    0.25
  11   3  -6    0.48    0.20
  12   1  -6    0.05    0.24
  12   2  -6    0.82    0.27
  12   2   7    0.11    0.22
  12   1   7    1.12    0.27
  12   0   7    0.09    0.25
 -12   0  -7    0.03    0.15
 -11  -3  -7    0.05    0.16
  11   2   7    1.30    0.23
 -11  -2  -7    1.07    0.17
  11   1   7    0.08    0.17
 -11  -1  -7   -0.01    0.10
 -11   0  -7    0.01    0.10
  11   0   7    0.55    0.17
 -11   1  -7    0.04    0.09
  11  -1   7    0.10    0.17
  11  -2   7    1.30    0.23
 -11   2  -7    1.28    0.16
 -11   3  -7    0.16    0.11
  11  -3   7    0.18    0.20
  11  -4   7    1.26    0.29
 -11   4  -7    0.62    0.18
 -10  -5  -7    0.02    0.15
 -10  -4  -7    0.10    0.12
 -10  -3  -7   -0.01    0.12
 -10  -2  -7    0.05    0.11
  10   2   7    0.01    0.14
 -10  -1  -7    0.05    0.09
  10   1   7   -0.02    0.12
  10   0   7    0.08    0.14
 -10   0  -7   -0.09    0.07
 -10   1  -7    0.16    0.08
  10  -1   7    0.07    0.14
 -10   2  -7   -0.01    0.07
  10  -2   7    0.07    0.13
  10  -3   7    0.11    0.15
 -10   3  -7    0.04    0.08
  10  -4   7    0.01    0.16
 -10   4  -7    0.10    0.10
  10  -5   7    0.08    0.20
 -10   5  -7    0.23    0.13
  10  -6   7   -0.05    0.30
  -9  -6  -7    1.19    0.19
  -9  -5  -7    0.10    0.10
  -9  -4  -7    2.89    0.22
   9   3   7    1.11    0.18
  -9  -3  -7    1.23    0.15
  -9  -2  -7    2.95    0.22
   9   2   7    2.83    0.23
  -9  -1  -7    5.94    0.28
   9   1   7    5.54    0.29
   9   0   7   -0.04    0.10
  -9   0  -7    0.02    0.07
   9  -1   7    5.07    0.29
  -9   1  -7    6.39    0.27
  -9   2  -7    2.84    0.18
   9  -2   7    2.79    0.22
   9  -3   7    1.16    0.17
  -9   3  -7    1.12    0.13
   9  -4   7    2.10    0.23
  -9   4  -7    2.33    0.18
   9  -5   7    0.07    0.16
  -9   5  -7    0.14    0.10
   9  -6   7    1.12    0.23
  -9   6  -7    0.91    0.17
  -8  -7  -7    0.69    0.19
  -8  -6  -7    1.76    0.20
  -8  -5  -7   -0.01    0.09
  -8  -4  -7    0.07    0.08
  -8  -3  -7    0.72    0.11
   8   3   7    0.60    0.14
  -8  -2  -7    3.20    0.19
   8   2   7    2.84    0.20
   8   1   7   10.82    0.41
  -8  -1  -7   12.16    0.44
  -8   0  -7    0.04    0.06
   8   0   7    0.04    0.10
  -8   1  -7   11.91    0.43
   8  -1   7   12.46    0.45
  -8   2  -7    3.25    0.18
   8  -2   7    3.10    0.21
   8  -3   7    0.64    0.14
  -8   3  -7    0.67    0.10
   8  -4   7    0.10    0.10
  -8   4  -7    0.05    0.06
  -8   5  -7    0.05    0.08
   8  -5   7    0.03    0.12
  -8   6  -7    1.61    0.18
   8  -6   7    1.70    0.21
  -8   7  -7    0.51    0.16
  -7  -8  -7    0.19    0.19
  -7  -7  -7    0.13    0.13
  -7  -6  -7    0.76    0.15
  -7  -5  -7    3.05    0.21
  -7  -4  -7    0.95    0.12
  -7  -3  -7    1.55    0.13
   7   3   7    1.30    0.15
   7   2   7    4.32    0.22
  -7  -2  -7    4.69    0.23
   7   1   7    4.02    0.21
  -7  -1  -7    4.34    0.22
   7   0   7    0.00    0.08
  -7   0  -7   -0.02    0.05
   7  -1   7    3.41    0.21
  -7   1  -7    4.15    0.19
   7  -2   7    4.60    0.24
  -7   2  -7    4.20    0.20
   7  -3   7    1.62    0.17
  -7   3  -7    1.38    0.12
   7  -4   7    0.94    0.14
  -7   4  -7    0.86    0.11
  -7   5  -7    3.00    0.20
   7  -5   7    3.10    0.22
  -7   6  -7    0.85    0.14
   7  -6   7    0.90    0.16
  -7   7  -7    0.10    0.11
  -7   8  -7    0.31    0.18
  -6  -8  -7   -0.09    0.14
  -6  -7  -7   -0.02    0.10
  -6  -6  -7    0.59    0.12
  -6  -5  -7    7.95    0.34
  -6  -4  -7   11.04    0.41
   6   3   7   24.53    0.69
  -6  -3  -7   27.24    0.81
  -6  -2  -7    0.84    0.09
   6   2   7    0.90    0.12
   6   1   7    3.14    0.18
  -6  -1  -7    3.20    0.18
   6   0   7   -0.01    0.07
  -6   0  -7    0.07    0.05
   6  -1   7    3.02    0.18
  -6   1  -7    3.26    0.16
  -6   2  -7    0.70    0.08
   6  -2   7    0.77    0.12
   6  -2   7    0.89    0.11
   6  -3   7   25.82    0.78
  -6   3  -7   24.92    0.79
  -6   4  -7   11.37    0.41
   6  -4   7   10.98    0.42
   6  -5   7    7.51    0.35
  -6   5  -7    7.66    0.33
   6  -6   7    0.44    0.15
   6  -6   7    0.48    0.13
  -6   6  -7    0.44    0.11
   6  -7   7   -0.01    0.14
  -6   7  -7    0.00    0.08
  -6   8  -7    0.06    0.12
   6  -8   7   -0.07    0.17
   6  -9   7    1.02    0.28
  -5  -9  -7   -0.09    0.17
  -5  -8  -7   -0.04    0.12
  -5  -7  -7    0.37    0.12
  -5  -6  -7    0.33    0.10
  -5  -5  -7   10.91    0.42
  -5  -4  -7   11.07    0.41
   5   3   7    6.00    0.22
  -5  -3  -7    6.22    0.25
  -5  -3  -7    5.75    0.21
  -5  -2  -7    5.40    0.22
   5   2   7    4.92    0.21
  -5  -2  -7    5.02    0.17
   5   1   7   22.12    0.63
  -5  -1  -7   24.63    0.66
  -5  -1  -7   23.71    0.72
   5   0   7   -0.01    0.06
  -5   0  -7   -0.02    0.03
  -5   0  -7    0.02    0.04
  -5   1  -7   21.99    0.66
   5  -1   7   22.81    0.63
  -5   1  -7   22.65    0.68
   5  -2   7    4.06    0.20
  -5   2  -7    4.31    0.19
  -5   2  -7    4.67    0.19
  -5   3  -7    5.90    0.24
   5  -3   7    5.75    0.25
   5  -3   7    5.62    0.24
   5  -4   7   10.74    0.40
   5  -4   7   10.71    0.37
  -5   4  -7   10.21    0.38
   5  -5   7    9.68    0.39
  -5   5  -7    9.34    0.38
   5  -5   7    9.62    0.36
   5  -6   7    0.19    0.10
  -5   6  -7    0.10    0.07
   5  -6   7    0.07    0.12
   5  -7   7    0.39    0.14
  -5   7  -7    0.40    0.11
  -5   8  -7    0.00    0.10
   5  -8   7    0.02    0.16
  -5   9  -7    0.07    0.17
   5  -9   7    0.40    0.22
  -4  -9  -7    0.00    0.16
  -4  -8  -7   -0.05    0.13
  -4  -8  -7    0.56    0.19
  -4  -7  -7    0.40    0.13
  -4  -7  -7    0.29    0.12
  -4  -6  -7    0.67    0.12
  -4  -6  -7    0.84    0.13
  -4  -5  -7   -0.05    0.06
  -4  -5  -7   -0.10    0.07
  -4  -4  -7    2.60    0.16
  -4  -4  -7    2.88    0.15
   4   3   7    1.71    0.11
  -4  -3  -7    1.77    0.12
  -4  -3  -7    1.79    0.10
  -4  -2  -7    5.04    0.17
   4   2   7    4.92    0.19
  -4  -2  -7    4.74    0.20
  -4  -1  -7    6.00    0.22
  -4  -1  -7    5.94    0.18
   4   1   7    5.15    0.20
  -4   0  -7   -0.04    0.04
  -4   0  -7   -0.02    0.02
   4   0   7    0.06    0.05
   4  -1   7    5.18    0.21
  -4   1  -7    5.01    0.19
  -4   1  -7    5.73    0.20
  -4   2  -7    4.22    0.18
  -4   2  -7    4.39    0.18
   4  -2   7    4.64    0.20
   4  -3   7    1.37    0.11
  -4   3  -7    1.19    0.09
   4  -3   7    1.51    0.13
   4  -4   7    2.35    0.15
   4  -4   7    2.45    0.16
  -4   4  -7    2.31    0.14
   4  -5   7    0.01    0.07
  -4   5  -7   -0.03    0.04
   4  -5   7    0.03    0.08
  -4   6  -7    0.73    0.11
   4  -6   7    0.71    0.13
   4  -6   7    0.74    0.12
  -4   7  -7    0.19    0.09
   4  -7   7    0.17    0.13
  -4   8  -7   -0.03    0.10
   4  -8   7    0.09    0.15
  -4   9  -7    0.06    0.13
   4  -9   7    0.04    0.20
  -3 -10  -7    0.47    0.32
  -3  -9  -7    1.53    0.25
  -3  -8  -7    0.25    0.14
  -3  -7  -7    0.19    0.12
  -3  -6  -7    0.20    0.09
  -3  -6  -7    0.26    0.09
  -3  -5  -7    2.35    0.16
  -3  -5  -7    2.25    0.16
  -3  -4  -7    3.71    0.18
  -3  -4  -7    3.63    0.19
  -3  -3  -7    1.44    0.10
  -3  -3  -7    1.54    0.11
   3   3   7    1.44    0.09
   3   2   7    0.28    0.06
  -3  -2  -7    0.28    0.05
  -3  -1  -7    7.20    0.24
  -3  -1  -7    7.06    0.21
   3   1   7    6.38    0.22
  -3   0  -7    0.01    0.03
  -3   0  -7    0.00    0.02
   3   0   7   -0.01    0.04
   3  -1   7    6.34    0.22
  -3   1  -7    6.66    0.22
  -3   2  -7    0.22    0.05
  -3   2  -7    0.26    0.04
   3  -2   7    0.21    0.06
   3  -3   7    1.24    0.10
  -3   3  -7    1.34    0.10
  -3   3  -7    1.37    0.11
   3  -4   7    3.36    0.19
  -3   4  -7    3.07    0.17
   3  -4   7    3.28    0.16
   3  -5   7    2.23    0.17
   3  -5   7    2.06    0.14
  -3   5  -7    2.24    0.15
   3  -6   7    0.06    0.09
   3  -6   7    0.19    0.09
  -3   6  -7    0.17    0.07
   3  -7   7   -0.02    0.11
  -3   7  -7    0.07    0.07
  -3   8  -7    0.15    0.10
   3  -8   7    0.33    0.15
  -3   9  -7    0.81    0.17
   3  -9   7    1.06    0.23
  -2 -10  -7    0.08    0.28
  -2  -9  -7    1.12    0.23
  -2  -8  -7    1.08    0.19
  -2  -7  -7    1.09    0.16
  -2  -6  -7    0.46    0.11
  -2  -5  -7    0.11    0.08
  -2  -4  -7    1.15    0.11
  -2  -3  -7   83.21    2.29
   2   3   7   83.20    1.89
  -2  -3  -7   80.16    2.31
  -2  -2  -7    0.33    0.05
  -2  -2  -7    0.29    0.05
   2   2   7    0.32    0.05
  -2  -1  -7    1.91    0.09
   2   1   7    1.69    0.09
  -2  -1  -7    1.71    0.08
  -2   0  -7   -0.02    0.02
  -2   0  -7   -0.02    0.03
   2   0   7    0.02    0.03
  -2   1  -7    1.64    0.08
  -2   1  -7    1.62    0.08
   2  -1   7    1.65    0.09
  -2   2  -7    0.28    0.05
   2  -2   7    0.27    0.05
  -2   2  -7    0.38    0.05
  -2   3  -7   76.61    2.17
   2  -3   7   76.66    1.82
  -2   3  -7   77.48    2.16
   2  -4   7    1.10    0.10
  -2   4  -7    1.11    0.10
   2  -4   7    1.35    0.13
   2  -5   7    0.06    0.07
  -2   5  -7    0.16    0.06
   2  -5   7    0.23    0.07
   2  -6   7    0.38    0.09
  -2   6  -7    0.42    0.09
   2  -6   7    0.43    0.12
  -2   7  -7    0.93    0.13
   2  -7   7    1.02    0.16
  -2   8  -7    0.81    0.14
   2  -8   7    0.83    0.18
   2  -9   7    0.81    0.21
  -2   9  -7    1.00    0.18
  -1 -10  -7    1.11    0.31
  -1  -9  -7    1.10    0.22
  -1  -8  -7    2.49    0.23
  -1  -7  -7   -0.07    0.10
  -1  -6  -7    0.39    0.10
  -1  -5  -7    8.71    0.34
  -1  -4  -7   49.92    1.44
  -1  -3  -7    7.44    0.27
   1   3   7    7.26    0.19
   1   2   7    0.17    0.04
  -1  -2  -7    0.15    0.04
  -1  -2  -7    0.15    0.04
   1   1   7   13.89    0.35
  -1  -1  -7   13.66    0.41
  -1  -1  -7   13.76    0.41
  -1   0  -7    0.02    0.02
   1   0   7    0.01    0.03
  -1   0  -7    0.01    0.02
  -1   1  -7   13.84    0.40
   1  -1   7   13.53    0.36
  -1   1  -7   13.01    0.40
   1  -2   7    0.14    0.04
  -1   2  -7    0.14    0.04
  -1   2  -7    0.15    0.04
   1  -3   7    7.26    0.23
  -1   3  -7    7.11    0.26
  -1   3  -7    6.51    0.26
  -1   4  -7   44.62    1.34
   1  -4   7   46.05    1.12
  -1   4  -7   47.34    1.35
   1  -5   7    8.41    0.27
   1  -5   7    7.63    0.33
  -1   5  -7    7.32    0.31
   1  -6   7    0.25    0.10
   1  -6   7    0.42    0.09
  -1   6  -7    0.27    0.09
  -1   7  -7    0.19    0.09
   1  -7   7    0.09    0.10
  -1   8  -7    2.18    0.20
   1  -8   7    2.29    0.23
   1  -9   7    1.13    0.22
  -1   9  -7    0.96    0.18
   0  -9  -7    0.07    0.16
   0  -8  -7    0.05    0.11
   0  -7  -7   -0.02    0.09
   0  -6  -7    0.01    0.08
   0  -5  -7    0.09    0.08
   0  -4  -7    9.36    0.35
   0  -3  -7   -0.02    0.04
   0   3   7   -0.01    0.03
   0  -2  -7   60.56    1.75
   0  -2  -7   64.67    1.44
   0  -1  -7    0.02    0.02
   0   1   7    0.00    0.03
   0  -1  -7   -0.01    0.02
   0   0  -7   -0.04    0.02
   0   0  -7   -0.02    0.01
   0   0   7    0.13    0.03
   0   1  -7   -0.01    0.02
   0   1  -7    0.02    0.02
   0  -1   7    0.00    0.03
   0   2  -7   55.68    1.61
   0   2  -7   58.51    1.63
   0  -2   7   59.09    1.37
   0   3  -7    0.01    0.04
   0   3  -7   -0.02    0.05
   0  -3   7   -0.02    0.03
   0  -4   7    9.57    0.29
   0   4  -7    9.58    0.34
   0   4  -7    9.00    0.34
   0  -5   7   -0.02    0.07
   0   5  -7    0.00    0.06
   0  -5   7    0.09    0.05
   0  -6   7   -0.01    0.08
   0   6  -7   -0.04    0.06
   0  -7   7   -0.05    0.09
   0   7  -7    0.01    0.07
   0  -8   7   -0.01    0.11
   0   8  -7    0.05    0.10
   0  -9   7    0.00    0.16
   0 -10   7    1.61    0.31
   1  -9  -7    1.36    0.23
   1  -8  -7    2.69    0.23
   1  -7  -7    0.17    0.11
   1  -6  -7    0.30    0.10
   1  -5  -7    7.79    0.32
   1  -4  -7   54.62    1.20
   1  -4  -7   48.39    1.49
  -1   3   7    7.39    0.26
   1  -3  -7    7.79    0.21
   1  -3  -7    7.46    0.28
   1  -2  -7    0.19    0.05
   1  -2  -7    0.19    0.04
   1  -1  -7   13.44    0.34
   1  -1  -7   13.16    0.40
   1   0  -7    0.00    0.02
   1   0  -7    0.02    0.02
   1   1  -7   13.11    0.35
   1   1  -7   13.32    0.39
   1   1  -7   13.72    0.39
   1   2  -7    0.16    0.04
   1   2  -7    0.24    0.04
   1   2  -7    0.12    0.04
  -1  -3   7    7.22    0.23
   1   3  -7    7.32    0.27
   1   3  -7    7.55    0.27
  -1  -4   7   47.78    1.17
   1   4  -7   49.90    1.41
   1   4  -7   47.11    1.40
  -1  -5   7    8.90    0.29
  -1  -5   7    8.44    0.35
   1   5  -7    9.07    0.35
  -1  -6   7    0.36    0.10
   1   6  -7    0.37    0.10
  -1  -7   7    0.06    0.09
  -1  -8   7    2.15    0.21
  -1  -9   7    1.57    0.25
  -1 -10   7    1.36    0.32
   2  -9  -7    1.19    0.22
   2  -8  -7    0.71    0.16
   2  -7  -7    1.18    0.17
  -2   6   7    0.46    0.09
   2  -6  -7    0.47    0.12
  -2   5   7    0.12    0.06
   2  -5  -7    0.17    0.09
  -2   4   7    1.06    0.09
   2  -4  -7    1.32    0.08
   2  -4  -7    1.09    0.12
   2  -3  -7   84.68    2.36
   2  -3  -7   86.23    1.96
  -2   3   7   82.11    2.36
  -2   2   7    0.34    0.04
   2  -2  -7    0.34    0.05
   2  -2  -7    0.35    0.06
   2  -1  -7    1.66    0.09
   2  -1  -7    1.73    0.09
  -2   1   7    1.72    0.07
  -2   0   7    0.01    0.01
   2   0  -7    0.01    0.02
   2   0  -7   -0.01    0.03
   2   1  -7    1.77    0.08
   2   1  -7    1.70    0.08
   2   2  -7    0.37    0.05
   2   2  -7    0.28    0.05
   2   3  -7   79.42    2.26
   2   3  -7   82.76    1.89
   2   4  -7    1.24    0.09
   2   4  -7    1.26    0.12
  -2  -4   7    1.13    0.09
  -2  -5   7    0.09    0.08
  -2  -5   7    0.16    0.06
  -2  -6   7    0.52    0.11
  -2  -7   7    0.97    0.16
  -2  -8   7    0.78    0.17
  -2  -9   7    1.26    0.23
  -2 -10   7    0.13    0.26
   3  -9  -7    0.95    0.22
  -3   8   7    0.21    0.11
   3  -8  -7    0.24    0.14
   3  -7  -7    0.10    0.12
  -3   7   7    0.07    0.09
   3  -6  -7    0.21    0.10
  -3   6   7    0.15    0.08
  -3   5   7    2.09    0.14
   3  -5  -7    2.23    0.16
   3  -4  -7    3.83    0.16
   3  -4  -7    3.37    0.19
  -3   4   7    3.49    0.17
   3  -3  -7    1.57    0.10
  -3   3   7    1.49    0.10
   3  -3  -7    1.78    0.13
  -3   2   7    0.31    0.04
   3  -2  -7    0.22    0.05
   3  -2  -7    0.25    0.06
   3  -1  -7    6.98    0.23
  -3   1   7    7.10    0.21
   3  -1  -7    6.62    0.22
   3   0  -7    0.01    0.02
   3   0  -7    0.05    0.04
  -3   0   7    0.01    0.02
   3   1  -7    7.04    0.22
   3   1  -7    6.82    0.22
  -3  -1   7    6.87    0.22
   3   2  -7    0.23    0.05
   3   2  -7    0.27    0.05
   3   3  -7    1.53    0.09
   3   3  -7    1.45    0.11
   3   4  -7    3.36    0.14
   3   4  -7    3.13    0.18
   3   5  -7    2.35    0.12
  -3  -5   7    2.27    0.17
  -3  -6   7    0.22    0.10
  -3  -7   7    0.09    0.11
  -3  -8   7    0.38    0.15
  -3  -9   7    1.26    0.24
  -3 -10   7    0.13    0.32
  -4   9   7   -0.06    0.16
   4  -9  -7    0.17    0.20
  -4   8   7   -0.05    0.11
   4  -8  -7   -0.12    0.14
   4  -7  -7    0.32    0.14
  -4   7   7    0.21    0.10
   4  -6  -7    0.73    0.14
  -4   6   7    0.72    0.11
   4  -5  -7   -0.01    0.08
   4  -5  -7   -0.07    0.08
  -4   5   7    0.00    0.07
   4  -4  -7    2.63    0.15
   4  -4  -7    2.77    0.17
  -4   4   7    2.79    0.15
   4  -3  -7    2.24    0.14
   4  -3  -7    1.57    0.12
  -4   3   7    1.78    0.11
   4  -2  -7    5.09    0.20
  -4   2   7    5.17    0.18
   4  -2  -7    4.57    0.19
  -4   1   7    5.62    0.19
   4  -1  -7    5.80    0.20
   4  -1  -7    5.49    0.21
   4   0  -7   -0.02    0.02
   4   0  -7   -0.04    0.04
  -4   0   7    0.03    0.03
   4   1  -7    6.17    0.22
   4   1  -7    5.94    0.19
  -4  -1   7    5.55    0.20
   4   2  -7    4.98    0.18
   4   2  -7    4.88    0.19
  -4  -2   7    4.53    0.19
  -4  -3   7    1.54    0.11
   4   3  -7    1.76    0.11
   4   3  -7    1.70    0.12
   4   4  -7    2.62    0.17
   4   4  -7    2.42    0.14
  -4  -5   7    0.03    0.09
   4   5  -7    0.03    0.06
  -4  -6   7    0.61    0.13
  -4  -7   7    0.33    0.14
  -4  -8   7    0.00    0.14
   5  -9  -7    0.24    0.23
   5  -8  -7    0.03    0.15
   5  -7  -7    0.46    0.15
  -5   7   7    0.46    0.12
   5  -6  -7    0.18    0.13
  -5   6   7    0.23    0.09
   5  -5  -7   11.02    0.37
   5  -5  -7   10.88    0.42
  -5   5   7    9.63    0.39
   5  -4  -7   11.19    0.42
  -5   4   7   10.92    0.40
   5  -4  -7   11.90    0.38
   5  -3  -7    6.23    0.25
  -5   3   7    5.89    0.24
   5  -3  -7    6.50    0.26
  -5   2   7    4.80    0.19
   5  -2  -7    4.97    0.22
   5  -2  -7    5.00    0.20
  -5   1   7   24.93    0.72
   5  -1  -7   24.09    0.67
   5  -1  -7   25.26    0.71
  -5   0   7   -0.01    0.03
   5   0  -7    0.00    0.05
   5   0  -7   -0.02    0.03
  -5  -1   7   24.20    0.72
   5   1  -7   24.39    0.66
   5   1  -7   25.10    0.70
   5   2  -7    5.46    0.20
   5   2  -7    4.93    0.21
  -5  -2   7    4.97    0.20
   5   3  -7    6.25    0.25
  -5  -3   7    5.97    0.25
   5   3  -7    6.42    0.24
  -5  -4   7   10.39    0.40
   5   4  -7   11.61    0.35
  -5  -4   7   11.27    0.40
  -5  -5   7   10.96    0.42
   5   5  -7   10.45    0.34
  -5  -5   7   10.61    0.41
   6  -8  -7   -0.03    0.20
   6  -7  -7   -0.01    0.15
   6  -6  -7    0.64    0.16
  -6   5   7    7.56    0.33
   6  -5  -7    8.51    0.36
   6  -5  -7    7.75    0.32
   6  -4  -7   11.84    0.41
   6  -4  -7   11.26    0.43
  -6   4   7   11.97    0.42
   6  -3  -7   26.53    0.75
   6  -3  -7   27.25    0.82
  -6   3   7   27.54    0.82
   6  -2  -7    0.88    0.12
   6  -2  -7    0.94    0.10
  -6   2   7    0.93    0.08
   6  -1  -7    3.39    0.14
  -6   1   7    3.21    0.14
   6  -1  -7    2.96    0.18
   6   0  -7   -0.08    0.06
  -6   0   7    0.03    0.04
  -6  -1   7    3.33    0.15
   6   1  -7    3.06    0.18
  -6  -2   7    0.84    0.09
   6   2  -7    0.93    0.12
  -6  -3   7   27.22    0.83
   6   3  -7   26.68    0.73
  -6  -4   7   12.01    0.44
   6   4  -7   12.42    0.39
   6   5  -7    7.95    0.29
  -6  -5   7    8.02    0.35
  -6  -6   7    0.75    0.13
  -6  -7   7   -0.01    0.10
  -6  -8   7   -0.05    0.14
   7  -8  -7    0.11    0.23
   7  -7  -7    0.18    0.18
   7  -6  -7    1.28    0.20
   7  -5  -7    3.45    0.24
   7  -5  -7    3.10    0.21
   7  -4  -7    0.95    0.15
   7  -3  -7    1.40    0.16
  -7   3   7    1.30    0.12
  -7   2   7    4.73    0.20
   7  -2  -7    4.02    0.23
  -7   1   7    3.93    0.17
   7  -1  -7    4.05    0.22
  -7   0   7   -0.02    0.05
   7   0  -7    0.02    0.08
   7   1  -7    4.21    0.22
  -7  -1   7    4.09    0.20
  -7  -2   7    4.45    0.21
   7   2  -7    4.67    0.23
   7   3  -7    1.39    0.14
  -7  -3   7    1.51    0.13
  -7  -4   7    0.84    0.12
   7   4  -7    1.31    0.15
  -7  -5   7    3.33    0.22
  -7  -6   7    0.87    0.15
  -7  -7   7    0.10    0.13
  -7  -8   7    0.23    0.18
   8  -5  -7    0.11    0.12
   8  -4  -7   -0.08    0.12
   8  -3  -7    0.58    0.13
   8  -2  -7    2.98    0.20
   8  -1  -7   11.57    0.44
  -8   1   7   12.46    0.41
  -8   0   7   -0.03    0.06
   8   0  -7   -0.12    0.09
   8   1  -7   12.39    0.44
  -8  -1   7   12.86    0.45
  -8  -2   7    3.30    0.19
   8   2  -7    4.02    0.22
   8   3  -7    0.49    0.13
  -8  -3   7    0.63    0.10
  -8  -4   7    0.02    0.08
   8   4  -7    0.17    0.12
  -8  -5   7    0.00    0.08
  -8  -6   7    1.95    0.21
  -8  -7   7    0.65    0.19
   9  -5  -7   -0.01    0.15
   9  -4  -7    3.13    0.24
   9  -3  -7    1.62    0.20
   9  -2  -7    3.28    0.23
   9  -1  -7    5.85    0.30
   9   0  -7   -0.09    0.10
   9   1  -7    6.14    0.30
  -9  -2   7    3.05    0.21
   9   2  -7    2.85    0.22
  -9  -3   7    1.19    0.14
   9   3  -7    1.45    0.18
   9   4  -7    3.18    0.23
  -9  -4   7    2.83    0.21
  -9  -5   7    0.16    0.11
  -9  -6   7    1.22    0.19
  -9  -7   7    0.74    0.24
  10  -5  -7    0.41    0.21
  10  -4  -7    0.27    0.18
  10  -3  -7    0.07    0.14
  10  -2  -7   -0.09    0.12
  10  -1  -7    0.21    0.13
  10   0  -7    0.01    0.13
  10   1  -7    0.08    0.13
  10   2  -7    0.02    0.14
  10   3  -7    0.09    0.15
  10   4  -7    0.20    0.16
  11  -4  -7    0.98    0.29
  11  -3  -7    0.18    0.19
  11  -2  -7    1.29    0.22
  11  -1  -7    0.05    0.17
  11   0  -7   -0.04    0.14
  11   1  -7    0.04    0.17
  11   2  -7    1.14    0.23
  11   3  -7    0.22    0.19
  11   4  -7    0.85    0.24
  12   2   8    0.38    0.27
  12   1   8    0.32    0.25
 -11  -3  -8   -0.01    0.16
  11   2   8    1.34    0.23
 -11  -2  -8    1.37    0.18
  11   1   8   -0.18    0.17
 -11  -1  -8   -0.10    0.10
  11   0   8    0.93    0.21
 -11   0  -8    1.01    0.15
  11  -1   8    0.08    0.17
 -11   1  -8   -0.01    0.09
 -11   2  -8    1.38    0.17
  11  -2   8    1.24    0.23
 -11   3  -8    0.00    0.11
  11  -3   8    0.08    0.20
 -10  -5  -8    0.05    0.16
 -10  -4  -8    0.36    0.15
 -10  -3  -8    0.15    0.13
  10   2   8    0.99    0.18
 -10  -2  -8    0.66    0.14
  10   1   8    0.12    0.15
 -10  -1  -8    0.11    0.09
 -10   0  -8    0.46    0.11
  10   0   8    0.43    0.15
 -10   1  -8    0.20    0.09
  10  -1   8    0.22    0.14
  10  -2   8    0.76    0.17
 -10   2  -8    0.71    0.12
 -10   3  -8    0.18    0.10
  10  -3   8    0.18    0.16
  10  -4   8    0.45    0.18
 -10   4  -8    0.41    0.12
 -10   5  -8    0.05    0.13
  10  -5   8    0.01    0.19
  -9  -5  -8    0.30    0.13
  -9  -4  -8    0.06    0.09
   9   3   8    0.62    0.18
  -9  -3  -8    0.69    0.14
   9   2   8    0.17    0.13
  -9  -2  -8    0.17    0.11
  -9  -1  -8    0.27    0.09
   9   1   8    0.19    0.13
  -9   0  -8    2.47    0.18
   9   0   8    2.77    0.21
  -9   1  -8    0.27    0.08
   9  -1   8    0.05    0.10
  -9   2  -8    0.23    0.08
   9  -2   8    0.04    0.11
   9  -3   8    0.70    0.15
  -9   3  -8    0.66    0.11
   9  -4   8    0.27    0.14
  -9   4  -8    0.05    0.08
   9  -5   8    0.41    0.17
  -9   5  -8    0.36    0.12
  -9   6  -8    0.29    0.14
   9  -6   8    0.21    0.19
  -8  -7  -8    0.14    0.16
  -8  -6  -8    0.21    0.13
  -8  -5  -8    0.22    0.10
  -8  -4  -8    0.69    0.12
   8   3   8    2.02    0.19
  -8  -3  -8    1.96    0.17
   8   2   8    0.33    0.12
  -8  -2  -8    0.42    0.11
  -8  -1  -8   -0.08    0.06
   8   1   8   -0.05    0.09
   8   0   8   43.62    1.18
  -8   0  -8   45.12    1.33
  -8   1  -8   -0.07    0.05
   8  -1   8   -0.09    0.09
  -8   2  -8    0.32    0.07
   8  -2   8    0.25    0.10
   8  -3   8    1.99    0.20
  -8   3  -8    1.77    0.14
   8  -4   8    0.44    0.13
  -8   4  -8    0.63    0.11
   8  -5   8    0.15    0.13
  -8   5  -8    0.15    0.08
   8  -6   8    0.21    0.16
  -8   6  -8    0.26    0.11
  -8   7  -8    0.03    0.14
  -7  -7  -8    0.34    0.14
  -7  -6  -8    1.58    0.17
  -7  -5  -8    1.61    0.16
  -7  -4  -8    9.07    0.37
   7   3   8    4.10    0.22
  -7  -3  -8    4.33    0.22
  -7  -2  -8   15.23    0.52
   7   2   8   14.17    0.46
  -7  -1  -8    3.46    0.20
   7   1   8    3.61    0.20
   7   0   8   11.06    0.40
  -7   0  -8   11.01    0.40
   7  -1   8    3.58    0.22
  -7   1  -8    4.01    0.19
  -7   2  -8   15.37    0.52
   7  -2   8   15.43    0.51
   7  -3   8    4.24    0.24
  -7   3  -8    4.03    0.20
  -7   4  -8    8.15    0.34
  -7   5  -8    1.26    0.13
   7  -5   8    1.11    0.15
  -7   6  -8    1.51    0.17
   7  -6   8    1.46    0.18
  -7   7  -8    0.35    0.12
  -7   8  -8    0.55    0.19
  -6  -8  -8    0.45    0.17
  -6  -7  -8    0.38    0.15
  -6  -6  -8   -0.02    0.09
  -6  -5  -8    2.56    0.18
  -6  -4  -8    2.38    0.17
  -6  -3  -8   10.34    0.37
   6   3   8    9.32    0.33
   6   2   8    0.53    0.11
  -6  -2  -8    0.52    0.09
   6   1   8    2.69    0.17
  -6  -1  -8    3.15    0.17
  -6   0  -8    1.65    0.13
   6   0   8    1.65    0.15
   6  -1   8    3.00    0.18
  -6   1  -8    3.14    0.16
  -6   2  -8    0.44    0.07
   6  -2   8    0.53    0.10
   6  -2   8    0.57    0.11
  -6   3  -8    9.19    0.34
   6  -3   8    9.25    0.35
   6  -3   8    9.22    0.35
   6  -4   8    2.72    0.19
   6  -4   8    2.58    0.19
  -6   4  -8    2.52    0.16
  -6   5  -8    2.79    0.18
   6  -5   8    2.58    0.22
  -6   6  -8    0.03    0.07
   6  -6   8   -0.03    0.14
   6  -6   8    0.00    0.10
  -6   7  -8    0.29    0.11
   6  -7   8    0.25    0.15
  -6   8  -8    0.54    0.16
   6  -8   8    0.27    0.18
  -5  -9  -8    0.20    0.20
  -5  -8  -8    0.02    0.12
  -5  -7  -8    0.14    0.11
  -5  -6  -8    0.55    0.11
  -5  -5  -8    0.08    0.08
  -5  -4  -8    6.71    0.29
  -5  -3  -8    3.68    0.19
   5   3   8    3.74    0.18
  -5  -3  -8    3.89    0.16
  -5  -2  -8    3.98    0.19
  -5  -2  -8    3.96    0.14
   5   2   8    3.90    0.18
   5   1   8   17.26    0.51
  -5  -1  -8   18.58    0.51
  -5  -1  -8   17.82    0.57
   5   0   8   17.14    0.50
  -5   0  -8   17.22    0.54
  -5   0  -8   16.90    0.50
  -5   1  -8   17.69    0.54
   5  -1   8   16.46    0.50
  -5   1  -8   16.72    0.51
   5  -2   8    3.45    0.18
  -5   2  -8    3.32    0.16
  -5   2  -8    3.50    0.16
  -5   3  -8    3.70    0.18
   5  -3   8    3.62    0.20
   5  -3   8    3.66    0.20
   5  -4   8    6.25    0.29
   5  -4   8    6.42    0.27
  -5   4  -8    6.70    0.28
   5  -5   8   -0.04    0.08
  -5   5  -8    0.02    0.06
   5  -5   8    0.08    0.10
  -5   6  -8    0.68    0.11
   5  -6   8    0.52    0.14
   5  -6   8    0.32    0.11
   5  -7   8    0.29    0.15
  -5   7  -8    0.16    0.10
  -5   8  -8    0.16    0.12
   5  -8   8    0.01    0.16
   5  -9   8    0.06    0.21
  -4  -9  -8    0.05    0.17
  -4  -8  -8    0.06    0.12
  -4  -7  -8    0.07    0.10
  -4  -7  -8    0.16    0.12
  -4  -6  -8   -0.04    0.08
  -4  -6  -8   -0.10    0.09
  -4  -5  -8   -0.03    0.08
  -4  -5  -8   -0.02    0.07
  -4  -4  -8   20.90    0.67
  -4  -4  -8   22.96    0.71
  -4  -3  -8    0.02    0.04
   4   3   8    0.00    0.06
  -4  -3  -8    0.02    0.05
   4   2   8    1.24    0.10
  -4  -2  -8    1.26    0.08
  -4  -2  -8    1.31    0.10
  -4  -1  -8    0.49    0.06
  -4  -1  -8    0.42    0.05
   4   1   8    0.45    0.08
  -4   0  -8    5.33    0.20
   4   0   8    5.17    0.20
  -4   0  -8    5.31    0.17
   4  -1   8    0.40    0.08
  -4   1  -8    0.38    0.06
  -4   1  -8    0.37    0.05
  -4   2  -8    1.20    0.09
   4  -2   8    1.11    0.11
  -4   2  -8    1.21    0.09
   4  -3   8    0.00    0.06
  -4   3  -8    0.03    0.05
  -4   3  -8    0.08    0.04
   4  -4   8   19.21    0.63
  -4   4  -8   18.86    0.62
   4  -4   8   19.58    0.56
   4  -5   8    0.01    0.07
  -4   5  -8   -0.04    0.05
   4  -5   8   -0.07    0.08
  -4   6  -8   -0.03    0.05
   4  -6   8   -0.01    0.09
   4  -6   8    0.01    0.09
   4  -7   8    0.17    0.13
  -4   7  -8    0.20    0.09
  -4   8  -8    0.10    0.10
   4  -8   8    0.09    0.14
  -4   9  -8   -0.13    0.12
   4  -9   8   -0.02    0.19
  -3 -10  -8    0.52    0.35
  -3  -9  -8   -0.13    0.18
  -3  -9  -8    0.02    0.17
  -3  -8  -8    1.52    0.20
  -3  -8  -8    1.62    0.20
  -3  -7  -8    0.32    0.12
  -3  -7  -8    0.14    0.10
  -3  -6  -8    2.08    0.17
  -3  -6  -8    2.46    0.18
  -3  -5  -8    3.45    0.19
  -3  -5  -8    3.25    0.19
  -3  -4  -8    0.94    0.10
  -3  -4  -8    1.13    0.11
   3   3   8   10.37    0.29
  -3  -3  -8   10.26    0.34
  -3  -3  -8   10.66    0.36
  -3  -2  -8   55.97    1.54
  -3  -2  -8   55.38    1.58
   3   2   8   54.98    1.31
  -3  -1  -8    7.14    0.22
  -3  -1  -8    7.33    0.25
   3   1   8    6.66    0.23
   3   0   8    0.77    0.08
  -3   0  -8    0.93    0.05
  -3   0  -8    0.84    0.08
  -3   1  -8    7.13    0.23
   3  -1   8    6.80    0.24
  -3   1  -8    6.63    0.23
  -3   2  -8   50.69    1.45
  -3   2  -8   52.44    1.46
   3  -2   8   50.88    1.26
   3  -3   8    9.44    0.31
  -3   3  -8    9.33    0.34
  -3   3  -8    9.55    0.33
   3  -4   8    1.05    0.12
  -3   4  -8    0.87    0.09
   3  -4   8    0.91    0.10
   3  -5   8    3.02    0.20
   3  -5   8    3.09    0.17
  -3   5  -8    2.84    0.17
  -3   6  -8    2.14    0.16
   3  -6   8    1.66    0.15
   3  -6   8    2.12    0.18
  -3   7  -8    0.08    0.08
   3  -7   8    0.03    0.11
   3  -8   8    1.60    0.22
  -3   8  -8    1.22    0.17
  -3   9  -8    0.13    0.13
   3  -9   8    0.04    0.16
  -2 -10  -8    0.09    0.29
  -2  -9  -8    0.01    0.18
  -2  -8  -8    0.35    0.15
  -2  -7  -8    0.01    0.10
  -2  -6  -8   -0.04    0.08
  -2  -5  -8   -0.06    0.07
  -2  -4  -8    3.38    0.17
  -2  -4  -8    3.35    0.17
  -2  -3  -8    0.14    0.05
  -2  -3  -8    0.07    0.05
   2   3   8    0.21    0.05
  -2  -2  -8    3.44    0.15
  -2  -2  -8    3.33    0.14
   2   2   8    3.53    0.13
  -2  -1  -8    2.21    0.10
  -2  -1  -8    2.27    0.09
   2   1   8    2.44    0.11
   2   0   8   32.63    0.81
  -2   0  -8   32.82    0.94
  -2   0  -8   33.57    0.92
   2  -1   8    1.86    0.11
  -2   1  -8    2.10    0.09
  -2   1  -8    2.12    0.09
  -2   2  -8    3.22    0.14
   2  -2   8    3.06    0.14
  -2   2  -8    3.12    0.14
   2  -3   8    0.06    0.04
  -2   3  -8    0.14    0.05
  -2   3  -8    0.18    0.05
   2  -4   8    3.05    0.15
  -2   4  -8    3.09    0.17
  -2   4  -8    3.03    0.16
   2  -5   8    0.20    0.09
   2  -5   8    0.11    0.06
  -2   5  -8    0.04    0.06
   2  -6   8   -0.01    0.07
   2  -6   8   -0.04    0.09
  -2   6  -8    0.04    0.06
   2  -7   8   -0.02    0.10
  -2   7  -8    0.05    0.08
  -2   8  -8    0.28    0.11
   2  -8   8    0.28    0.14
   2  -9   8    0.13    0.16
  -2   9  -8    0.11    0.12
  -1 -10  -8    0.23    0.30
  -1  -9  -8    2.22    0.26
  -1  -8  -8    2.18    0.22
  -1  -7  -8    0.48    0.13
  -1  -6  -8    0.77    0.13
  -1  -5  -8    3.36    0.20
  -1  -4  -8   33.31    1.00
  -1  -3  -8   27.33    0.82
   1   3   8   28.02    0.66
  -1  -2  -8    1.51    0.09
   1   2   8    1.58    0.08
  -1  -2  -8    1.58    0.09
  -1  -1  -8   14.16    0.42
  -1  -1  -8   14.42    0.42
   1   1   8   13.93    0.37
   1   0   8   86.00    1.97
  -1   0  -8   83.75    2.31
  -1   0  -8   84.27    2.34
  -1   1  -8   12.89    0.39
   1  -1   8   13.17    0.36
  -1   1  -8   13.35    0.39
   1  -2   8    1.44    0.09
  -1   2  -8    1.38    0.08
  -1   2  -8    1.50    0.09
   1  -3   8   26.62    0.68
  -1   3  -8   24.68    0.78
  -1   3  -8   27.17    0.79
   1  -4   8   31.67    0.81
  -1   4  -8   31.48    0.95
  -1   4  -8   31.64    0.95
   1  -5   8    2.92    0.15
   1  -5   8    2.88    0.19
  -1   5  -8    3.08    0.18
  -1   6  -8    0.62    0.11
   1  -6   8    0.76    0.13
   1  -6   8    0.58    0.10
   1  -7   8    0.48    0.12
  -1   7  -8    0.59    0.12
  -1   8  -8    1.86    0.18
   1  -8   8    1.67    0.21
   1  -9   8    2.22    0.27
  -1   9  -8    1.94    0.21
   0  -9  -8   -0.07    0.16
   0  -8  -8   -0.04    0.12
   0  -7  -8    0.00    0.09
   0  -6  -8    0.73    0.13
   0  -5  -8   -0.02    0.06
   0  -4  -8  219.63    6.16
   0   4   8  229.77    5.09
   0  -3  -8   -0.09    0.05
   0   3   8   -0.03    0.04
   0   2   8   31.23    0.72
   0  -2  -8   28.93    0.87
   0  -1  -8    0.07    0.02
   0   1   8    0.01    0.03
   0  -1  -8   -0.01    0.02
   0   0  -8   77.35    2.13
   0   0  -8   78.14    2.12
   0   0   8   77.05    1.80
   0   1  -8    0.01    0.02
   0   1  -8    0.04    0.02
   0  -1   8    0.01    0.03
   0   2  -8   28.08    0.82
   0  -2   8   29.33    0.72
   0   2  -8   28.12    0.83
   0   3  -8    0.03    0.04
   0   3  -8    0.05    0.04
   0  -3   8    0.03    0.04
   0   4  -8  205.95    5.64
   0  -4   8  201.89    4.71
   0   4  -8  208.37    5.70
   0  -5   8   -0.02    0.05
   0  -5   8   -0.02    0.06
   0   5  -8    0.09    0.06
   0  -6   8    0.72    0.13
   0   6  -8    0.95    0.12
   0   7  -8   -0.09    0.07
   0  -7   8   -0.05    0.09
   0  -8   8   -0.05    0.11
   0   8  -8    0.02    0.10
   0  -9   8   -0.12    0.15
   1  -9  -8    2.27    0.25
   1  -8  -8    2.15    0.21
   1  -7  -8    0.27    0.12
   1  -6  -8    0.77    0.13
   1  -5  -8    3.34    0.20
   1  -4  -8   30.67    1.01
   1  -4  -8   36.97    0.80
   1  -3  -8   27.96    0.85
   1  -3  -8   28.78    0.68
   1  -2  -8    1.54    0.07
   1  -2  -8    1.55    0.10
   1  -1  -8   13.53    0.42
   1  -1  -8   14.55    0.40
   1  -1  -8   13.68    0.36
   1   0  -8   87.49    2.00
   1   0  -8   85.82    2.37
   1   1  -8   12.75    0.39
   1   1  -8   13.53    0.39
   1   1  -8   13.39    0.35
   1   2  -8    1.51    0.08
   1   2  -8    1.42    0.09
   1   2  -8    1.55    0.09
  -1  -3   8   27.10    0.68
   1   3  -8   26.31    0.80
   1   3  -8   27.10    0.80
   1   4  -8   31.87    0.97
   1   4  -8   32.67    0.98
  -1  -4   8   32.89    0.82
  -1  -5   8    2.65    0.19
  -1  -5   8    3.12    0.15
   1   5  -8    3.33    0.19
  -1  -6   8    0.76    0.13
   1   6  -8    0.75    0.12
  -1  -7   8    0.63    0.14
  -1  -8   8    2.21    0.22
  -1  -9   8    1.93    0.26
  -1 -10   8    0.26    0.30
   2  -9  -8    0.04    0.17
   2  -8  -8    0.56    0.18
   2  -7  -8   -0.12    0.11
   2  -6  -8   -0.01    0.09
  -2   6   8   -0.04    0.06
  -2   5   8    0.06    0.06
   2  -5  -8    0.09    0.08
   2  -4  -8    3.41    0.19
   2  -4  -8    3.35    0.14
  -2   4   8    3.28    0.16
   2  -3  -8    0.10    0.04
  -2   3   8    0.07    0.04
   2  -3  -8    0.14    0.07
   2  -2  -8    3.67    0.16
  -2   2   8    3.33    0.13
   2  -2  -8    3.48    0.13
   2  -1  -8    2.10    0.10
   2  -1  -8    2.03    0.10
  -2   1   8    2.27    0.08
  -2   0   8   35.38    0.97
   2   0  -8   34.69    0.97
   2   0  -8   34.34    0.84
   2   1  -8    2.33    0.10
   2   1  -8    2.09    0.10
   2   2  -8    3.25    0.13
   2   2  -8    3.40    0.14
   2   3  -8    0.22    0.05
   2   3  -8    0.09    0.05
  -2  -4   8    3.30    0.15
   2   4  -8    2.92    0.17
  -2  -5   8    0.05    0.06
  -2  -5   8    0.10    0.08
  -2  -6   8   -0.03    0.09
  -2  -7   8   -0.03    0.10
  -2  -8   8    0.49    0.16
  -2  -9   8    0.13    0.17
  -2 -10   8    0.03    0.29
   3  -9  -8    0.03    0.18
   3  -8  -8    1.64    0.21
   3  -7  -8    0.17    0.12
  -3   7   8    0.11    0.09
  -3   6   8    2.70    0.18
   3  -6  -8    2.71    0.21
   3  -5  -8    3.44    0.20
  -3   5   8    3.33    0.18
   3  -4  -8    0.99    0.12
   3  -4  -8    1.06    0.10
  -3   4   8    1.00    0.09
   3  -3  -8   10.61    0.37
  -3   3   8   10.42    0.35
   3  -3  -8   10.73    0.32
   3  -2  -8   57.35    1.60
   3  -2  -8   57.04    1.36
  -3   2   8   56.38    1.59
   3  -1  -8    7.22    0.23
   3  -1  -8    7.24    0.24
  -3   1   8    7.42    0.22
   3   0  -8    0.96    0.06
   3   0  -8    0.79    0.07
  -3   0   8    0.97    0.06
   3   1  -8    7.04    0.23
   3   1  -8    7.16    0.23
  -3  -1   8    6.98    0.23
   3   2  -8   56.36    1.57
   3   2  -8   55.88    1.34
   3   3  -8   10.20    0.30
   3   3  -8   10.05    0.34
   3   4  -8    1.05    0.11
   3   4  -8    0.99    0.09
   3   5  -8    3.25    0.15
  -3  -5   8    2.96    0.20
  -3  -6   8    2.40    0.19
  -3  -7   8    0.11    0.12
  -3  -8   8    1.39    0.20
  -3  -9   8   -0.09    0.18
  -3 -10   8    0.16    0.33
   4  -9  -8    0.20    0.20
  -4   8   8    0.04    0.13
   4  -8  -8   -0.02    0.15
  -4   7   8    0.15    0.10
   4  -7  -8    0.10    0.13
  -4   6   8    0.03    0.07
   4  -6  -8    0.03    0.10
  -4   5   8    0.12    0.07
   4  -5  -8   -0.03    0.09
   4  -4  -8   22.54    0.70
  -4   4   8   21.07    0.68
   4  -4  -8   21.60    0.59
   4  -3  -8    0.03    0.07
  -4   3   8    0.08    0.05
   4  -3  -8    0.02    0.06
  -4   2   8    1.21    0.08
   4  -2  -8    1.21    0.10
   4  -2  -8    1.10    0.09
   4  -1  -8    0.45    0.05
   4  -1  -8    0.40    0.07
  -4   1   8    0.43    0.04
  -4   0   8    5.44    0.19
   4   0  -8    5.51    0.18
   4   0  -8    5.23    0.20
  -4  -1   8    0.48    0.05
   4   1  -8    0.38    0.07
   4   1  -8    0.46    0.04
   4   2  -8    1.21    0.09
   4   2  -8    1.30    0.10
  -4  -2   8    1.23    0.09
  -4  -3   8    0.05    0.04
   4   3  -8    0.05    0.06
   4   3  -8    0.05    0.06
   4   4  -8   21.16    0.67
   4   4  -8   21.15    0.57
   4   5  -8    0.01    0.07
  -4  -5   8    0.05    0.09
  -4  -6   8   -0.04    0.09
  -4  -7   8    0.22    0.13
  -4  -8   8    0.10    0.15
   5  -9  -8    0.09    0.24
   5  -8  -8    0.33    0.19
   5  -7  -8    0.27    0.15
  -5   6   8    0.54    0.11
   5  -6  -8    0.63    0.15
  -5   5   8    0.05    0.07
   5  -5  -8   -0.12    0.10
   5  -5  -8   -0.03    0.10
  -5   4   8    7.72    0.29
   5  -4  -8    6.48    0.30
   5  -4  -8    7.47    0.28
   5  -3  -8    4.20    0.21
  -5   3   8    3.98    0.18
   5  -3  -8    3.96    0.20
  -5   2   8    4.07    0.16
   5  -2  -8    4.08    0.19
   5  -2  -8    4.18    0.18
   5  -1  -8   17.34    0.52
  -5   1   8   18.99    0.55
   5  -1  -8   19.01    0.55
   5   0  -8   18.70    0.52
   5   0  -8   16.63    0.51
  -5   0   8   18.65    0.54
   5   1  -8   17.85    0.53
   5   1  -8   18.96    0.54
  -5  -1   8   19.15    0.56
  -5  -2   8    3.88    0.17
   5   2  -8    4.27    0.17
   5   2  -8    4.10    0.18
   5   3  -8    4.34    0.19
  -5  -3   8    4.05    0.19
   5   3  -8    4.12    0.20
  -5  -4   8    6.20    0.28
   5   4  -8    6.73    0.25
   5   4  -8    7.33    0.29
  -5  -5   8    0.05    0.10
  -5  -5   8    0.04    0.07
   5   5  -8   -0.02    0.08
   6  -8  -8    0.33    0.21
   6  -7  -8    0.48    0.18
   6  -6  -8    0.01    0.14
   6  -5  -8    2.85    0.20
   6  -5  -8    2.94    0.22
  -6   4   8    2.52    0.16
   6  -4  -8    2.72    0.19
   6  -4  -8    2.51    0.18
   6  -3  -8   10.43    0.37
  -6   3   8    9.74    0.36
   6  -3  -8   10.50    0.37
   6  -2  -8    0.58    0.10
  -6   2   8    0.50    0.06
   6  -2  -8    0.60    0.08
   6  -1  -8    3.56    0.14
  -6   1   8    3.56    0.15
   6  -1  -8    3.40    0.19
  -6   0   8    2.18    0.12
   6   0  -8    1.78    0.14
   6   1  -8    3.16    0.17
  -6  -1   8    3.24    0.15
   6   2  -8    0.44    0.10
  -6  -2   8    0.48    0.07
  -6  -3   8   10.04    0.37
   6   3  -8   10.38    0.35
   6   4  -8    2.94    0.17
  -6  -4   8    2.72    0.17
  -6  -5   8    3.23    0.21
   6   5  -8    3.12    0.18
  -6  -6   8    0.00    0.08
  -6  -7   8    0.48    0.14
  -6  -8   8    0.37    0.16
   7  -8  -8    0.81    0.27
   7  -7  -8    0.40    0.20
   7  -6  -8    1.98    0.24
   7  -5  -8    1.83    0.20
   7  -5  -8    1.84    0.20
   7  -4  -8    9.86    0.38
   7  -3  -8    4.66    0.24
   7  -2  -8   15.48    0.50
   7  -1  -8    3.82    0.22
  -7   1   8    3.84    0.17
   7   0  -8   11.86    0.42
  -7   0   8   13.52    0.42
  -7  -1   8    3.55    0.18
   7   1  -8    3.78    0.21
  -7  -2   8   16.85    0.54
   7   2  -8   16.04    0.51
   7   3  -8    4.38    0.23
  -7  -3   8    4.68    0.22
   7   4  -8    9.80    0.35
  -7  -4   8    9.69    0.38
  -7  -5   8    1.73    0.17
  -7  -6   8    1.72    0.19
  -7  -7   8    0.39    0.15
  -7  -8   8    0.57    0.22
   8  -5  -8    0.25    0.13
   8  -4  -8    0.65    0.14
   8  -3  -8    2.43    0.19
   8  -2  -8    0.30    0.11
   8  -1  -8   -0.02    0.09
   8   0  -8   44.68    1.19
   8   1  -8    0.11    0.10
  -8  -1   8   -0.02    0.07
  -8  -2   8    0.26    0.08
   8   2  -8    0.35    0.13
   8   3  -8    1.94    0.19
  -8  -3   8    2.02    0.15
   8   4  -8    0.57    0.14
  -8  -4   8    0.65    0.11
  -8  -5   8    0.30    0.11
  -8  -6   8    0.22    0.13
  -8  -7   8    0.26    0.18
   9  -5  -8    0.27    0.17
   9  -4  -8    0.00    0.14
   9  -3  -8    1.04    0.17
   9  -2  -8    0.13    0.12
   9  -1  -8    0.36    0.13
   9   0  -8    2.06    0.20
   9   1  -8    0.32    0.12
   9   2  -8    0.23    0.13
   9   3  -8    1.01    0.16
   9   4  -8    0.00    0.13
  -9  -5   8    0.34    0.14
  -9  -6   8    0.49    0.17
  -9  -7   8    0.01    0.24
  10  -5  -8    0.00    0.20
  10  -4  -8    0.31    0.18
  10  -3  -8    0.10    0.15
  10  -2  -8    0.72    0.17
  10  -1  -8    0.15    0.14
  10   0  -8    0.36    0.15
  10   1  -8    0.19    0.15
  10   2  -8    1.02    0.19
  10   3  -8    0.21    0.15
  10   4  -8    0.53    0.17
  11  -4  -8    0.35    0.28
  11  -3  -8    0.02    0.20
  11  -2  -8    1.33    0.23
  11  -1  -8    0.13    0.17
  11   0  -8    1.31    0.23
  11   1  -8    0.04    0.16
  11   2  -8    1.51    0.25
  11   3  -8    0.00    0.18
  11   4  -8    0.25    0.22
  12   2   9    0.50    0.28
  12   1   9    0.23    0.25
 -11  -3  -9    0.83    0.20
 -11  -2  -9    0.22    0.14
  11   2   9    0.13    0.19
 -11  -1  -9    0.40    0.14
  11   1   9    0.40    0.20
  11   0   9    0.03    0.18
 -11   0  -9    0.01    0.10
 -11   1  -9    0.41    0.13
  11  -1   9    0.41    0.18
 -11   2  -9    0.38    0.13
  11  -2   9    0.37    0.20
 -11   3  -9    0.79    0.16
  11  -3   9    0.80    0.25
 -10  -5  -9    0.75    0.20
 -10  -4  -9    0.01    0.13
 -10  -3  -9   -0.05    0.11
  10   2   9    0.21    0.16
 -10  -2  -9    0.15    0.11
 -10  -1  -9    0.05    0.10
  10   1   9    0.11    0.14
  10   0   9   -0.03    0.13
 -10   0  -9   -0.08    0.08
  10  -1   9    0.04    0.14
 -10   1  -9    0.18    0.09
 -10   2  -9    0.30    0.09
  10  -2   9    0.10    0.15
  10  -3   9   -0.09    0.15
 -10   3  -9    0.02    0.08
 -10   4  -9    0.10    0.11
  10  -4   9    0.11    0.17
  10  -5   9    0.39    0.22
  -9  -6  -9   -0.11    0.14
  -9  -5  -9    1.19    0.17
  -9  -4  -9    0.17    0.11
  -9  -3  -9   -0.08    0.08
   9   2   9    0.33    0.14
  -9  -2  -9    0.31    0.11
  -9  -1  -9    0.06    0.08
   9   1   9   -0.10    0.11
   9   0   9    0.04    0.12
  -9   0  -9    0.11    0.08
   9  -1   9   -0.01    0.12
  -9   1  -9   -0.01    0.06
  -9   2  -9    0.22    0.08
   9  -2   9    0.19    0.13
   9  -3   9   -0.01    0.12
  -9   3  -9    0.06    0.07
   9  -4   9    0.25    0.14
  -9   4  -9    0.19    0.10
   9  -5   9    1.12    0.20
  -9   5  -9    1.04    0.16
   9  -6   9   -0.10    0.19
  -9   6  -9    0.11    0.14
  -8  -7  -9    0.13    0.17
  -8  -6  -9    0.11    0.12
  -8  -5  -9    0.57    0.13
  -8  -4  -9    0.35    0.11
   8   3   9    0.51    0.14
  -8  -3  -9    0.31    0.10
   8   2   9    4.25    0.25
  -8  -2  -9    4.52    0.24
  -8  -1  -9    0.15    0.08
   8   1   9    0.03    0.11
   8   0   9    0.08    0.11
  -8   0  -9    0.08    0.08
   8  -1   9    0.16    0.12
  -8   1  -9    0.18    0.07
  -8   2  -9    4.58    0.22
   8  -2   9    4.01    0.25
   8  -3   9    0.37    0.12
  -8   3  -9    0.23    0.07
  -8   4  -9    0.35    0.09
   8  -4   9    0.27    0.12
  -8   5  -9    0.49    0.12
   8  -5   9    0.42    0.14
  -8   6  -9   -0.04    0.09
   8  -6   9   -0.03    0.13
  -8   7  -9    0.03    0.15
  -7  -7  -9    0.18    0.14
  -7  -6  -9    0.29    0.12
  -7  -5  -9    0.21    0.10
  -7  -4  -9    7.60    0.33
  -7  -3  -9    1.98    0.16
   7   3   9    1.75    0.16
   7   2   9    0.04    0.10
  -7  -2  -9    0.02    0.07
   7   1   9   45.32    1.18
  -7  -1  -9   45.12    1.35
  -7   0  -9   -0.03    0.06
   7   0   9    0.00    0.09
  -7   1  -9   45.67    1.33
   7  -1   9   44.83    1.19
  -7   2  -9    0.01    0.05
   7  -2   9    0.03    0.09
  -7   3  -9    1.89    0.14
   7  -3   9    1.73    0.17
  -7   4  -9    6.82    0.30
   7  -5   9    0.08    0.09
  -7   5  -9    0.23    0.08
   7  -6   9    0.12    0.12
  -7   6  -9    0.24    0.10
  -7   7  -9    0.11    0.12
  -6  -8  -9    0.10    0.16
  -6  -7  -9    0.70    0.15
  -6  -6  -9    0.32    0.11
  -6  -5  -9    0.97    0.13
  -6  -4  -9    3.22    0.19
  -6  -3  -9    0.14    0.07
   6   3   9    0.13    0.10
  -6  -2  -9    7.24    0.30
   6   2   9    7.72    0.29
  -6  -1  -9    2.02    0.14
   6   1   9    1.82    0.15
  -6   0  -9   -0.02    0.05
   6   0   9   -0.05    0.06
   6  -1   9    1.95    0.15
  -6   1  -9    1.83    0.13
   6  -2   9    6.94    0.29
  -6   2  -9    6.89    0.27
   6  -3   9    0.07    0.10
  -6   3  -9    0.13    0.06
   6  -3   9    0.04    0.08
   6  -4   9    2.87    0.20
   6  -4   9    2.53    0.19
  -6   4  -9    2.84    0.17
   6  -5   9    1.11    0.16
   6  -5   9    0.78    0.12
  -6   5  -9    0.83    0.11
  -6   6  -9    0.23    0.09
   6  -6   9    0.10    0.08
   6  -6   9    0.24    0.14
  -6   7  -9    0.58    0.13
   6  -7   9    0.55    0.17
   6  -8   9    0.17    0.19
  -6   8  -9    0.12    0.13
  -5  -8  -9    0.26    0.14
  -5  -7  -9    0.83    0.15
  -5  -6  -9    0.13    0.09
  -5  -5  -9    0.08    0.08
  -5  -4  -9    1.06    0.12
   5   3   9    0.03    0.07
  -5  -3  -9    0.01    0.05
  -5  -3  -9    0.06    0.05
  -5  -2  -9   13.36    0.44
   5   2   9   12.14    0.39
  -5  -2  -9   13.11    0.38
  -5  -1  -9    0.74    0.06
   5   1   9    0.65    0.10
  -5  -1  -9    0.68    0.09
   5   0   9    0.06    0.07
  -5   0  -9    0.05    0.05
  -5   0  -9    0.00    0.03
  -5   1  -9    0.57    0.07
  -5   1  -9    0.72    0.08
   5  -1   9    0.73    0.11
   5  -2   9   12.38    0.41
  -5   2  -9   11.90    0.40
  -5   2  -9   12.25    0.41
  -5   3  -9    0.02    0.04
  -5   3  -9   -0.02    0.06
   5  -3   9   -0.03    0.06
  -5   4  -9    0.90    0.10
   5  -4   9    0.96    0.13
   5  -4   9    0.88    0.12
  -5   5  -9    0.01    0.06
   5  -5   9    0.00    0.08
   5  -5   9    0.08    0.10
   5  -6   9    0.15    0.10
   5  -6   9    0.09    0.12
  -5   6  -9    0.10    0.07
  -5   7  -9    0.93    0.15
   5  -7   9    0.82    0.18
  -5   8  -9    0.27    0.13
   5  -8   9    0.18    0.18
   5  -9   9    0.09    0.24
  -4  -9  -9    0.66    0.21
  -4  -8  -9    0.07    0.12
  -4  -7  -9    0.18    0.11
  -4  -7  -9    0.38    0.14
  -4  -6  -9    2.11    0.17
  -4  -6  -9    2.24    0.19
  -4  -5  -9    1.67    0.15
  -4  -5  -9    1.97    0.15
  -4  -4  -9    2.29    0.14
  -4  -4  -9    2.42    0.15
  -4  -3  -9    3.79    0.16
  -4  -3  -9    3.84    0.19
   4   3   9    3.71    0.16
  -4  -2  -9    0.04    0.03
   4   2   9    0.04    0.06
  -4  -2  -9    0.04    0.04
  -4  -1  -9    0.61    0.07
   4   1   9    0.60    0.09
  -4  -1  -9    0.64    0.05
   4   0   9   -0.02    0.05
  -4   0  -9    0.04    0.03
  -4   0  -9   -0.03    0.04
   4  -1   9    0.41    0.08
  -4   1  -9    0.66    0.07
  -4   1  -9    0.57    0.06
  -4   2  -9    0.03    0.03
   4  -2   9    0.17    0.06
  -4   2  -9    0.01    0.04
  -4   3  -9    3.40    0.18
   4  -3   9    3.59    0.18
  -4   3  -9    3.38    0.17
   4  -4   9    1.72    0.14
  -4   4  -9    2.18    0.14
   4  -4   9    2.17    0.16
  -4   5  -9    1.60    0.14
   4  -5   9    1.65    0.16
   4  -5   9    1.68    0.14
  -4   6  -9    1.73    0.16
   4  -6   9    2.02    0.19
   4  -6   9    1.79    0.16
  -4   7  -9    0.21    0.09
   4  -7   9    0.14    0.14
  -4   8  -9   -0.03    0.10
   4  -8   9   -0.04    0.14
   4  -9   9    0.74    0.24
  -4   9  -9    0.76    0.18
  -3  -9  -9    0.25    0.19
  -3  -9  -9    0.14    0.20
  -3  -8  -9    0.02    0.12
  -3  -8  -9   -0.02    0.13
  -3  -7  -9    0.60    0.13
  -3  -7  -9    0.60    0.14
  -3  -6  -9    0.07    0.08
  -3  -6  -9    0.19    0.10
  -3  -5  -9    2.84    0.18
  -3  -5  -9    2.94    0.18
  -3  -4  -9    0.24    0.07
  -3  -4  -9    0.40    0.08
  -3  -3  -9    0.59    0.07
   3   3   9    0.53    0.07
  -3  -3  -9    0.53    0.08
  -3  -2  -9   34.96    0.99
   3   2   9   33.71    0.85
  -3  -2  -9   35.79    1.02
  -3  -1  -9   61.70    1.70
  -3  -1  -9   60.05    1.66
   3   1   9   58.53    1.43
  -3   0  -9    0.00    0.04
  -3   0  -9    0.01    0.02
   3   0   9    0.01    0.05
   3  -1   9   58.97    1.42
  -3   1  -9   58.61    1.65
  -3   1  -9   58.08    1.63
  -3   2  -9   31.09    0.92
   3  -2   9   31.83    0.82
  -3   2  -9   31.67    0.92
  -3   3  -9    0.51    0.06
  -3   3  -9    0.41    0.07
   3  -3   9    0.36    0.08
  -3   4  -9    0.39    0.07
   3  -4   9    0.18    0.07
   3  -5   9    3.23    0.20
   3  -5   9    2.77    0.17
  -3   5  -9    2.84    0.18
   3  -6   9    0.02    0.08
  -3   6  -9    0.10    0.08
   3  -6   9    0.11    0.10
  -3   7  -9    0.39    0.10
   3  -7   9    0.48    0.14
  -3   8  -9    0.05    0.10
   3  -8   9    0.04    0.15
  -3   9  -9    0.25    0.15
   3  -9   9    0.12    0.17
  -2 -10  -9   -0.06    0.31
  -2  -9  -9   -0.10    0.18
  -2  -8  -9    2.34    0.23
  -2  -7  -9    1.14    0.17
  -2  -6  -9    1.68    0.16
  -2  -5  -9    0.48    0.10
  -2  -5  -9    0.56    0.09
  -2  -4  -9    8.28    0.31
  -2  -4  -9    7.81    0.31
  -2  -3  -9   35.87    1.03
   2   3   9   34.39    0.84
  -2  -3  -9   35.25    1.02
  -2  -2  -9   -0.02    0.04
  -2  -2  -9   -0.01    0.03
   2   2   9    0.00    0.04
  -2  -1  -9    8.50    0.27
  -2  -1  -9    8.43    0.26
   2   1   9    8.27    0.25
   2   0   9    0.12    0.04
  -2   0  -9    0.01    0.02
  -2   0  -9    0.00    0.03
  -2   1  -9    8.19    0.25
   2  -1   9    7.48    0.25
  -2   1  -9    7.73    0.25
   2  -2   9   -0.03    0.04
  -2   2  -9    0.01    0.03
  -2   2  -9    0.01    0.04
   2  -3   9   32.78    0.83
  -2   3  -9   31.67    0.95
  -2   3  -9   32.32    0.95
  -2   4  -9    6.87    0.28
  -2   4  -9    6.72    0.27
   2  -4   9    7.21    0.26
   2  -5   9    0.31    0.10
  -2   5  -9    0.46    0.08
   2  -5   9    0.58    0.09
   2  -6   9    1.69    0.19
   2  -6   9    1.48    0.14
  -2   6  -9    1.25    0.13
  -2   7  -9    1.25    0.15
   2  -7   9    1.20    0.17
   2  -8   9    1.81    0.23
  -2   8  -9    1.48    0.18
   2  -9   9   -0.03    0.16
  -2   9  -9   -0.07    0.12
  -1  -9  -9   -0.08    0.16
  -1  -8  -9    0.16    0.14
  -1  -7  -9    1.18    0.17
  -1  -6  -9    3.18    0.20
  -1  -5  -9    2.33    0.17
  -1  -4  -9   17.47    0.57
   1   3   9    2.24    0.09
  -1  -3  -9    1.92    0.11
  -1  -3  -9    1.76    0.11
  -1  -2  -9   36.51    1.04
   1   2   9   36.74    0.87
  -1  -2  -9   35.44    1.04
   1   1   9   32.87    0.80
  -1  -1  -9   33.17    0.93
  -1  -1  -9   32.25    0.92
  -1   0  -9    0.03    0.02
  -1   0  -9    0.00    0.02
   1   0   9    0.11    0.04
   1  -1   9   29.47    0.77
  -1   1  -9   32.02    0.87
  -1   1  -9   30.93    0.88
   1  -2   9   34.62    0.86
  -1   2  -9   33.92    0.99
   1  -3   9    2.03    0.12
  -1   3  -9    1.78    0.11
  -1   3  -9    1.75    0.12
  -1   4  -9   15.33    0.52
  -1   4  -9   15.80    0.52
   1  -4   9   15.97    0.45
  -1   5  -9    2.59    0.17
  -1   5  -9    2.32    0.16
   1  -5   9    2.66    0.15
   1  -5   9    2.33    0.17
   1  -6   9    3.27    0.17
   1  -6   9    2.82    0.20
  -1   6  -9    3.13    0.20
  -1   7  -9    1.20    0.15
   1  -7   9    1.11    0.17
   1  -8   9    0.34    0.15
  -1   8  -9    0.19    0.11
  -1   9  -9    0.03    0.12
   1  -9   9    0.15    0.18
   0  -9  -9    0.08    0.17
   0  -8  -9    2.23    0.23
   0  -7  -9    0.02    0.10
   0  -6  -9   26.15    0.86
   0  -5  -9   -0.04    0.07
   0   4   9  244.60    5.55
   0  -4  -9  245.46    6.72
   0   3   9   -0.02    0.04
   0  -3  -9   -0.02    0.05
   0  -2  -9   14.59    0.43
   0  -2  -9   13.47    0.44
   0   2   9   14.34    0.37
   0  -1  -9    0.02    0.02
   0   1   9   -0.01    0.03
   0  -1  -9   -0.03    0.02
   0   0  -9   -0.02    0.02
   0   0   9   -0.01    0.03
   0   0  -9    0.00    0.02
   0   1  -9   -0.03    0.02
   0  -1   9    0.01    0.03
   0   1  -9    0.00    0.02
   0   2  -9   13.31    0.42
   0  -2   9   14.06    0.39
   0   2  -9   13.56    0.42
   0   3  -9    0.01    0.04
   0   3  -9   -0.02    0.04
   0  -3   9    0.02    0.04
   0   4  -9  217.71    6.07
   0   4  -9  226.52    6.13
   0  -4   9  219.80    5.08
   0  -5   9    0.00    0.05
   0   5  -9   -0.01    0.06
   0   5  -9    0.05    0.06
   0  -6   9   24.53    0.67
   0  -6   9   24.41    0.82
   0   6  -9   24.90    0.81
   0   7  -9   -0.04    0.08
   0  -7   9   -0.04    0.10
   0  -8   9    2.37    0.24
   0   8  -9    2.17    0.20
   0  -9   9    0.07    0.17
   1  -9  -9    0.18    0.18
   1  -8  -9    0.34    0.15
   1  -7  -9    1.13    0.16
   1  -6  -9    3.28    0.21
   1  -5  -9    2.69    0.18
   1  -4  -9   19.73    0.45
   1  -4  -9   16.04    0.58
   1  -3  -9    2.01    0.13
   1  -3  -9    2.01    0.09
   1  -2  -9   36.78    0.87
   1  -2  -9   36.04    1.05
   1  -1  -9   33.93    0.91
   1  -1  -9   32.56    0.93
   1  -1  -9   31.98    0.79
   1   0  -9    0.00    0.02
   1   0  -9   -0.01    0.02
   1   1  -9   31.42    0.90
   1   1  -9   32.45    0.90
   1   1  -9   31.70    0.78
   1   2  -9   35.80    1.01
   1   2  -9   34.91    1.01
   1   3  -9    1.80    0.12
  -1  -3   9    1.79    0.11
   1   3  -9    1.63    0.11
   1   4  -9   15.85    0.54
  -1  -4   9   17.03    0.47
   1   4  -9   17.05    0.55
   1   5  -9    2.31    0.17
  -1  -5   9    2.54    0.14
   1   5  -9    2.51    0.17
   1   6  -9    3.16    0.21
  -1  -6   9    3.28    0.22
  -1  -7   9    0.92    0.15
  -1  -8   9    0.12    0.13
  -1  -9   9   -0.02    0.17
   2  -9  -9   -0.02    0.17
   2  -8  -9    2.04    0.24
   2  -7  -9    1.26    0.17
   2  -6  -9    1.74    0.17
  -2   5   9    0.50    0.09
   2  -5  -9    0.56    0.11
   2  -4  -9    8.34    0.24
   2  -4  -9    7.74    0.32
  -2   4   9    7.63    0.29
   2  -3  -9   36.67    0.88
   2  -3  -9   36.45    1.07
  -2   3   9   35.49    1.04
   2  -2  -9   -0.03    0.03
   2  -2  -9   -0.02    0.04
  -2   2   9    0.02    0.03
   2  -1  -9    8.06    0.24
   2  -1  -9    8.40    0.27
   2   0  -9   -0.02    0.02
   2   0  -9    0.02    0.03
   2   1  -9    8.27    0.26
   2   1  -9    7.99    0.24
   2   2  -9    0.02    0.04
   2   2  -9   -0.01    0.04
   2   3  -9   34.10    1.02
   2   3  -9   35.62    0.86
   2   4  -9    7.73    0.30
  -2  -4   9    7.04    0.25
  -2  -5   9    0.63    0.09
   2   5  -9    0.46    0.10
  -2  -6   9    1.51    0.17
  -2  -7   9    1.49    0.18
  -2  -8   9    2.53    0.25
  -2  -9   9    0.02    0.18
   3  -9  -9    0.17    0.18
   3  -8  -9    0.07    0.14
  -3   7   9    0.44    0.11
   3  -7  -9    0.52    0.14
   3  -6  -9    0.09    0.11
  -3   6   9    0.09    0.07
   3  -5  -9    2.83    0.20
  -3   5   9    2.78    0.17
  -3   4   9    0.18    0.06
   3  -4  -9    0.48    0.10
   3  -4  -9    0.43    0.07
  -3   3   9    0.46    0.06
   3  -3  -9    0.66    0.09
   3  -3  -9    0.63    0.08
   3  -2  -9   36.27    0.90
  -3   2   9   36.21    1.03
   3  -2  -9   36.76    1.05
   3  -1  -9   64.00    1.51
   3  -1  -9   62.25    1.77
  -3   1   9   64.82    1.76
   3   0  -9   -0.02    0.02
   3   0  -9   -0.03    0.04
  -3   0   9    0.02    0.02
   3   1  -9   62.94    1.69
   3   1  -9   59.79    1.45
  -3  -1   9   60.12    1.70
   3   2  -9   34.36    0.87
   3   2  -9   35.91    1.00
   3   3  -9    0.59    0.08
   3   3  -9    0.74    0.08
   3   4  -9    0.24    0.08
   3   4  -9    0.33    0.07
   3   5  -9    2.65    0.19
  -3  -5   9    2.85    0.16
   3   5  -9    3.11    0.15
  -3  -6   9    0.10    0.10
  -3  -7   9    0.50    0.14
  -3  -8   9    0.04    0.14
  -3  -9   9    0.13    0.19
   4  -9  -9    0.69    0.24
   4  -8  -9    0.01    0.15
  -4   7   9    0.30    0.12
   4  -7  -9    0.40    0.15
   4  -6  -9    2.26    0.20
  -4   6   9    2.34    0.17
   4  -5  -9    2.08    0.18
  -4   5   9    1.84    0.14
   4  -4  -9    2.54    0.18
   4  -4  -9    2.33    0.15
  -4   4   9    2.49    0.15
   4  -3  -9    4.25    0.18
  -4   3   9    3.36    0.16
   4  -3  -9    4.02    0.20
  -4   2   9    0.03    0.03
   4  -2  -9    0.02    0.05
   4  -2  -9    0.10    0.06
   4  -1  -9    0.65    0.07
  -4   1   9    0.70    0.05
   4  -1  -9    0.64    0.08
   4   0  -9   -0.01    0.03
   4   0  -9   -0.01    0.04
  -4   0   9    0.01    0.03
   4   1  -9    0.61    0.08
   4   1  -9    0.64    0.06
  -4  -1   9    0.54    0.06
   4   2  -9    0.01    0.04
   4   2  -9    0.05    0.04
  -4  -2   9    0.06    0.04
  -4  -3   9    3.61    0.17
   4   3  -9    3.69    0.16
   4   3  -9    3.74    0.18
   4   4  -9    2.35    0.14
   4   4  -9    2.35    0.16
  -4  -5   9    1.74    0.16
   4   5  -9    1.97    0.13
  -4  -6   9    2.41    0.20
  -4  -7   9    0.22    0.14
  -4  -8   9    0.00    0.15
   5  -9  -9    0.00    0.24
   5  -8  -9    0.46    0.19
   5  -7  -9    0.91    0.18
   5  -6  -9    0.18    0.13
   5  -5  -9    0.02    0.11
   5  -5  -9   -0.01    0.10
  -5   4   9    0.83    0.10
   5  -4  -9    1.06    0.13
   5  -4  -9    0.98    0.13
   5  -3  -9    0.00    0.07
   5  -3  -9    0.07    0.08
  -5   3   9    0.01    0.05
   5  -2  -9   13.70    0.44
  -5   2   9   13.30    0.42
   5  -1  -9    0.71    0.07
  -5   1   9    0.76    0.06
   5  -1  -9    0.62    0.09
   5   0  -9    0.08    0.06
   5   0  -9    0.02    0.03
  -5   0   9    0.04    0.03
   5   1  -9    0.69    0.07
  -5  -1   9    0.58    0.06
   5   1  -9    0.86    0.11
  -5  -2   9   14.03    0.43
   5   2  -9   13.11    0.41
   5   2  -9   13.08    0.42
   5   3  -9    0.13    0.07
   5   3  -9    0.04    0.07
  -5  -3   9    0.04    0.05
   5   4  -9    0.94    0.12
  -5  -4   9    0.90    0.10
   5   4  -9    1.01    0.11
  -5  -5   9    0.06    0.07
   5   5  -9    0.13    0.08
  -5  -5   9    0.03    0.10
   6  -8  -9    0.13    0.21
   6  -7  -9    0.77    0.19
   6  -6  -9    0.25    0.15
   6  -5  -9    0.91    0.16
   6  -5  -9    1.13    0.15
   6  -4  -9    3.49    0.21
   6  -4  -9    3.14    0.20
   6  -3  -9    0.14    0.08
   6  -3  -9    0.13    0.09
   6  -2  -9    8.22    0.29
   6  -2  -9    7.13    0.29
  -6   2   9    8.10    0.28
   6  -1  -9    2.34    0.16
  -6   1   9    1.80    0.10
   6  -1  -9    2.14    0.11
   6   0  -9    0.01    0.04
   6   0  -9    0.12    0.07
  -6   0   9    0.02    0.04
  -6  -1   9    1.85    0.12
   6   1  -9    2.07    0.15
  -6  -2   9    7.63    0.28
   6   2  -9    8.10    0.30
  -6  -3   9    0.06    0.06
   6   3  -9    0.03    0.07
  -6  -4   9    3.40    0.19
   6   4  -9    2.87    0.17
   6   5  -9    1.19    0.13
  -6  -5   9    1.21    0.14
  -6  -6   9    0.33    0.11
  -6  -7   9    0.52    0.15
  -6  -8   9    0.22    0.16
   7  -8  -9    1.00    0.27
   7  -7  -9    0.24    0.20
   7  -6  -9    0.35    0.17
   7  -5  -9    0.27    0.15
   7  -5  -9    0.25    0.14
   7  -4  -9    7.78    0.33
   7  -3  -9    1.85    0.16
   7  -2  -9    0.03    0.08
   7  -1  -9   48.58    1.26
   7   0  -9    0.02    0.09
   7   1  -9   46.60    1.24
  -7  -1   9   49.24    1.39
  -7  -2   9   -0.01    0.05
   7   2  -9    0.10    0.09
  -7  -3   9    1.98    0.14
   7   3  -9    2.29    0.16
   7   4  -9    7.03    0.30
  -7  -4   9    7.32    0.31
  -7  -5   9    0.32    0.11
   7   5  -9    0.24    0.12
  -7  -6   9    0.33    0.12
  -7  -7   9    0.32    0.14
  -7  -8   9    0.79    0.23
   8  -5  -9    0.52    0.16
   8  -4  -9    0.31    0.13
   8  -3  -9    0.22    0.10
   8  -2  -9    4.17    0.24
   8  -1  -9    0.16    0.10
   8   0  -9    0.07    0.10
   8   1  -9    0.17    0.11
   8   2  -9    4.75    0.25
   8   3  -9    0.30    0.12
  -8  -3   9    0.36    0.09
   8   4  -9    0.47    0.13
  -8  -4   9    0.23    0.09
  -8  -5   9    0.63    0.13
  -8  -6   9   -0.06    0.12
  -8  -7   9    0.20    0.18
   9  -5  -9    1.30    0.22
   9  -4  -9    0.14    0.13
   9  -3  -9   -0.03    0.11
   9  -2  -9    0.13    0.11
   9  -1  -9    0.12    0.11
   9   0  -9    0.03    0.11
   9   1  -9   -0.05    0.11
   9   2  -9    0.11    0.12
   9   3  -9    0.07    0.13
   9   4  -9    0.10    0.14
  10  -5  -9    0.74    0.24
  10  -4  -9   -0.03    0.17
  10  -3  -9   -0.14    0.13
  10  -2  -9    0.25    0.16
  10  -1  -9    0.04    0.13
  10   0  -9    0.02    0.14
  10   1  -9    0.08    0.15
  10   2  -9    0.08    0.14
  10   3  -9    0.02    0.15
  10   4  -9    0.00    0.15
  11  -4  -9    0.78    0.29
  11  -3  -9    0.60    0.24
  11  -2  -9    0.28    0.19
  11  -1  -9    0.41    0.19
  11   0  -9   -0.08    0.16
  11   1  -9    0.50    0.19
  11   2  -9    0.32    0.19
  11   3  -9    1.13    0.24
  11   4  -9    0.73    0.25
 -11  -2 -10    0.01    0.14
  11   2  10    0.05    0.19
  11   1  10    0.25    0.20
 -11  -1 -10    0.08    0.11
 -11   0 -10    2.35    0.21
  11   0  10    2.28    0.27
 -11   1 -10    0.19    0.12
  11  -1  10    0.05    0.18
  11  -2  10    0.13    0.20
 -11   2 -10   -0.02    0.11
  11  -3  10    0.21    0.25
 -11   3 -10    0.13    0.14
 -10  -4 -10    0.23    0.14
 -10  -3 -10    0.10    0.14
 -10  -2 -10    0.78    0.15
  10   2  10    0.94    0.20
 -10  -1 -10    0.29    0.12
  10   1  10    0.46    0.16
  10   0  10    0.25    0.15
 -10   0 -10    0.25    0.10
 -10   1 -10    0.45    0.11
  10  -1  10    0.31    0.15
 -10   2 -10    1.03    0.14
  10  -2  10    0.91    0.19
  10  -3  10    0.12    0.15
 -10   3 -10    0.09    0.10
 -10   4 -10    0.30    0.13
  10  -4  10    0.41    0.20
 -10   5 -10    0.36    0.16
  10  -5  10    0.45    0.26
  -9  -6 -10    1.43    0.22
  -9  -5 -10    0.09    0.12
  -9  -4 -10    0.20    0.11
  -9  -3 -10    0.22    0.11
  -9  -2 -10    3.24    0.22
   9   2  10    3.49    0.25
  -9  -1 -10    1.24    0.14
   9   1  10    1.16    0.17
   9   0  10    0.05    0.11
  -9   0 -10    0.10    0.09
  -9   1 -10    1.29    0.14
   9  -1  10    1.39    0.20
   9  -2  10    2.82    0.24
  -9   2 -10    3.01    0.19
   9  -3  10    0.09    0.14
  -9   3 -10    0.12    0.08
  -9   4 -10    0.07    0.09
   9  -4  10    0.17    0.14
  -9   5 -10   -0.02    0.10
   9  -5  10    0.05    0.17
  -9   6 -10    1.08    0.19
   9  -6  10    0.96    0.24
  -8  -7 -10    0.83    0.21
  -8  -6 -10    0.02    0.12
  -8  -5 -10    0.16    0.12
  -8  -4 -10    1.60    0.17
   8   3  10    0.56    0.15
  -8  -3 -10    0.54    0.12
  -8  -2 -10   11.06    0.43
   8   2  10   10.24    0.40
  -8  -1 -10    0.03    0.08
   8   1  10   -0.03    0.10
  -8   0 -10   10.53    0.39
   8   0  10    9.93    0.40
  -8   1 -10    0.07    0.06
   8  -1  10    0.20    0.12
   8  -2  10    9.35    0.40
  -8   2 -10   10.18    0.38
   8  -3  10    0.51    0.14
  -8   3 -10    0.59    0.10
  -8   4 -10    1.32    0.14
   8  -4  10    1.19    0.17
   8  -5  10    0.17    0.13
  -8   5 -10    0.14    0.09
   8  -6  10    0.08    0.16
  -8   6 -10    0.02    0.11
  -8   7 -10    0.72    0.19
   8  -7  10    0.77    0.27
  -7  -7 -10   -0.09    0.12
  -7  -6 -10    0.04    0.10
  -7  -5 -10    0.05    0.09
  -7  -3 -10    0.80    0.12
   7   3  10    1.08    0.14
  -7  -2 -10    3.40    0.20
   7   2  10    2.88    0.20
   7   1  10    0.35    0.11
  -7  -1 -10    0.27    0.09
   7   0  10   17.39    0.56
  -7   0 -10   18.84    0.60
   7  -1  10    0.35    0.11
  -7   1 -10    0.33    0.08
  -7   2 -10    3.11    0.17
   7  -2  10    2.93    0.20
  -7   3 -10    0.87    0.10
   7  -3  10    0.67    0.13
   7  -4  10    0.50    0.10
  -7   4 -10    0.70    0.11
  -7   5 -10    0.03    0.07
   7  -5  10    0.10    0.09
   7  -6  10   -0.08    0.09
  -7   6 -10    0.04    0.09
  -7   7 -10   -0.01    0.11
  -6  -8 -10   -0.01    0.15
  -6  -7 -10    0.14    0.12
  -6  -6 -10    2.04    0.19
  -6  -5 -10    0.24    0.09
  -6  -4 -10    3.18    0.19
   6   3  10    8.43    0.31
  -6  -3 -10    8.73    0.34
   6   2  10    2.35    0.17
  -6  -2 -10    2.60    0.16
  -6  -1 -10   21.92    0.70
   6   1  10   21.36    0.62
   6   0  10    5.13    0.25
  -6   0 -10    5.59    0.24
   6  -1  10   21.15    0.63
  -6   1 -10   22.04    0.68
  -6   2 -10    2.17    0.14
   6  -2  10    2.32    0.17
  -6   3 -10    8.06    0.32
   6  -3  10    8.60    0.34
   6  -3  10    8.27    0.34
  -6   4 -10    2.66    0.17
   6  -4  10    2.67    0.21
  -6   5 -10    0.20    0.08
   6  -5  10    0.11    0.08
   6  -5  10    0.16    0.13
   6  -6  10    2.19    0.22
  -6   6 -10    1.90    0.17
  -6   7 -10    0.11    0.09
   6  -7  10    0.03    0.16
   6  -8  10    0.22    0.20
  -6   8 -10    0.06    0.14
  -5  -8 -10    0.42    0.16
  -5  -7 -10    0.18    0.12
  -5  -6 -10    0.08    0.09
  -5  -5 -10    0.23    0.09
  -5  -4 -10   11.77    0.43
   5   3  10    7.65    0.28
  -5  -3 -10    7.97    0.31
  -5  -3 -10    8.51    0.28
   5   2  10    6.71    0.26
  -5  -2 -10    6.53    0.27
  -5  -2 -10    7.23    0.23
  -5  -1 -10    2.77    0.11
   5   1  10    2.85    0.17
  -5  -1 -10    3.01    0.16
  -5   0 -10    6.94    0.23
  -5   0 -10    7.04    0.27
   5   0  10    6.87    0.27
   5  -1  10    3.14    0.18
  -5   1 -10    2.65    0.13
  -5   1 -10    2.51    0.14
  -5   2 -10    6.76    0.25
  -5   2 -10    6.07    0.25
   5  -2  10    6.61    0.27
  -5   3 -10    7.50    0.30
  -5   3 -10    7.40    0.29
   5  -3  10    7.82    0.31
   5  -4  10   10.69    0.41
  -5   4 -10   10.37    0.39
  -5   5 -10    0.20    0.08
   5  -5  10    0.19    0.12
   5  -5  10    0.17    0.09
   5  -6  10    0.05    0.09
   5  -6  10    0.12    0.13
  -5   6 -10    0.10    0.08
  -5   7 -10    0.05    0.09
   5  -7  10   -0.05    0.14
  -5   8 -10    0.45    0.14
   5  -8  10    0.64    0.20
   5  -9  10   -0.01    0.25
  -4  -9 -10    0.05    0.17
  -4  -8 -10    0.04    0.14
  -4  -7 -10   -0.10    0.12
  -4  -7 -10    0.08    0.10
  -4  -6 -10    1.13    0.15
  -4  -6 -10    1.11    0.15
  -4  -5 -10    0.03    0.08
  -4  -5 -10    0.07    0.07
  -4  -4 -10    3.75    0.18
  -4  -4 -10    3.75    0.20
   4   3  10    1.75    0.12
  -4  -3 -10    1.52    0.10
  -4  -3 -10    1.41    0.12
  -4  -2 -10    0.51    0.07
   4   2  10    0.50    0.08
  -4  -2 -10    0.64    0.06
  -4  -1 -10    3.91    0.17
   4   1  10    3.62    0.17
  -4  -1 -10    3.97    0.14
  -4   0 -10   15.65    0.46
   4   0  10   14.73    0.45
  -4   0 -10   15.95    0.49
  -4   1 -10    3.54    0.15
   4  -1  10    3.45    0.17
  -4   1 -10    3.50    0.16
  -4   2 -10    0.47    0.07
   4  -2  10    0.39    0.08
  -4   2 -10    0.42    0.06
   4  -3  10    1.43    0.14
  -4   3 -10    1.51    0.11
  -4   3 -10    1.51    0.12
  -4   4 -10    3.17    0.17
   4  -4  10    3.24    0.19
  -4   4 -10    3.43    0.19
   4  -5  10    0.04    0.08
   4  -5  10   -0.05    0.09
  -4   5 -10    0.06    0.06
  -4   6 -10    1.20    0.14
   4  -6  10    0.73    0.12
   4  -6  10    0.90    0.16
   4  -7  10   -0.11    0.12
  -4   7 -10    0.06    0.08
   4  -8  10    0.09    0.15
  -4   8 -10    0.14    0.12
  -4   9 -10    0.14    0.16
   4  -9  10    0.02    0.21
  -3  -9 -10    0.39    0.20
  -3  -9 -10    0.49    0.22
  -3  -8 -10    0.34    0.16
  -3  -8 -10    0.14    0.14
  -3  -7 -10   -0.02    0.10
  -3  -7 -10    0.03    0.11
  -3  -6 -10    2.29    0.17
  -3  -6 -10    2.21    0.18
  -3  -5 -10    0.03    0.08
  -3  -5 -10    0.03    0.07
  -3  -4 -10    2.21    0.14
  -3  -4 -10    2.33    0.15
  -3  -3 -10    0.82    0.09
  -3  -3 -10    0.87    0.08
   3   3  10    0.87    0.08
   3   2  10    0.05    0.05
  -3  -2 -10    0.00    0.04
  -3  -2 -10    0.01    0.03
  -3  -1 -10   38.84    1.09
   3   1  10   36.07    0.93
  -3  -1 -10   37.53    1.05
   3   0  10  138.74    3.22
  -3   0 -10  142.01    3.84
  -3   0 -10  135.90    3.78
   3  -1  10   35.95    0.91
  -3   1 -10   35.48    1.03
  -3   1 -10   35.91    1.01
  -3   2 -10    0.01    0.03
   3  -2  10    0.01    0.05
  -3   2 -10    0.02    0.04
   3  -3  10    0.68    0.09
  -3   3 -10    0.81    0.08
  -3   3 -10    0.76    0.09
  -3   4 -10    2.02    0.14
  -3   4 -10    2.06    0.14
   3  -4  10    1.90    0.14
   3  -5  10    0.03    0.07
   3  -5  10    0.02    0.09
  -3   5 -10    0.05    0.06
  -3   6 -10    1.73    0.16
   3  -6  10    2.19    0.21
   3  -6  10    1.55    0.14
   3  -7  10    0.08    0.12
  -3   7 -10    0.08    0.09
   3  -8  10    0.23    0.15
  -3   8 -10    0.22    0.11
  -3   9 -10    0.28    0.14
   3  -9  10    0.24    0.20
  -2  -9 -10    0.16    0.20
  -2  -8 -10    1.13    0.19
  -2  -7 -10    2.26    0.19
  -2  -6 -10    1.68    0.16
  -2  -5 -10    3.69    0.20
  -2  -5 -10    3.52    0.20
  -2  -4 -10    0.74    0.09
  -2  -4 -10    0.88    0.10
  -2  -3 -10   20.96    0.63
  -2  -3 -10   20.30    0.63
   2   3  10   20.45    0.52
   2   2  10   13.22    0.37
  -2  -2 -10   13.87    0.42
  -2  -2 -10   13.25    0.42
  -2  -1 -10   37.16    1.04
   2   1  10   36.45    0.90
  -2  -1 -10   36.88    1.05
  -2   0 -10   24.89    0.71
  -2   0 -10   24.91    0.70
   2   0  10   24.23    0.63
   2  -1  10   35.42    0.89
  -2   1 -10   35.33    1.01
  -2   1 -10   36.20    1.01
  -2   2 -10   13.00    0.41
   2  -2  10   12.52    0.38
  -2   3 -10   19.06    0.60
   2  -3  10   20.40    0.54
  -2   3 -10   18.23    0.60
  -2   4 -10    0.58    0.08
   2  -4  10    0.53    0.09
  -2   4 -10    0.65    0.10
   2  -5  10    3.44    0.18
  -2   5 -10    3.59    0.20
   2  -5  10    3.76    0.23
  -2   5 -10    3.19    0.20
  -2   6 -10    1.04    0.13
   2  -6  10    1.12    0.13
   2  -6  10    1.48    0.17
  -2   7 -10    1.56    0.16
   2  -8  10    0.84    0.19
  -2   8 -10    0.46    0.13
  -2   9 -10    0.01    0.11
   2  -9  10    0.01    0.18
  -1  -9 -10    0.14    0.20
  -1  -8 -10    4.40    0.30
  -1  -7 -10    3.66    0.25
  -1  -6 -10    0.97    0.14
  -1  -5 -10    0.26    0.09
  -1  -4 -10   47.68    1.39
  -1  -3 -10   21.40    0.64
  -1  -3 -10   20.79    0.65
   1   3  10   20.97    0.52
  -1  -2 -10   30.25    0.87
  -1  -2 -10   29.51    0.88
   1   2  10   30.99    0.74
  -1  -1 -10    2.40    0.10
  -1  -1 -10    2.40    0.10
   1   1  10    2.30    0.12
  -1   0 -10   57.34    1.58
   1   0  10   57.70    1.36
  -1   0 -10   55.87    1.57
  -1   1 -10    2.35    0.10
  -1   1 -10    2.27    0.10
   1  -1  10    2.28    0.12
  -1   2 -10   28.37    0.81
   1  -2  10   27.42    0.71
  -1   2 -10   27.15    0.81
  -1   3 -10   18.55    0.59
  -1   3 -10   19.00    0.59
   1  -3  10   18.90    0.52
   1  -4  10   44.22    1.09
  -1   4 -10   41.97    1.28
  -1   4 -10   44.35    1.28
  -1   5 -10    0.47    0.09
  -1   5 -10    0.28    0.09
   1  -5  10    0.47    0.08
   1  -6  10    0.83    0.11
   1  -6  10    0.96    0.15
  -1   6 -10    1.08    0.13
   1  -7  10    2.42    0.22
  -1   7 -10    2.48    0.19
  -1   8 -10    3.53    0.26
   1  -8  10    3.67    0.28
  -1   9 -10    0.25    0.14
   1  -9  10    0.38    0.20
   0  -9 -10   -0.07    0.17
   0  -8 -10    0.59    0.16
   0  -7 -10   -0.06    0.10
   0  -6 -10   12.63    0.49
   0  -5 -10    0.02    0.08
   0  -4 -10   39.52    1.17
   0   3  10    0.03    0.04
   0  -3 -10   -0.01    0.05
   0  -2 -10   29.20    0.82
   0  -2 -10   27.29    0.83
   0   2  10   29.35    0.70
   0  -1 -10    0.01    0.03
   0   1  10    0.03    0.04
   0  -1 -10    0.00    0.02
   0   0  10   72.52    1.70
   0   0 -10   73.46    2.00
   0   0 -10   71.02    1.99
   0   1 -10   -0.01    0.02
   0  -1  10    0.02    0.03
   0   1 -10    0.04    0.02
   0   2 -10   26.63    0.78
   0  -2  10   26.72    0.69
   0   2 -10   26.48    0.78
   0   3 -10    0.00    0.04
   0  -3  10   -0.04    0.04
   0   3 -10   -0.01    0.04
   0  -4  10   37.35    0.94
   0   4 -10   36.02    1.10
   0   4 -10   37.55    1.10
   0  -5  10    0.01    0.05
   0   5 -10   -0.03    0.07
   0   5 -10    0.04    0.07
   0  -6  10   11.50    0.46
   0   6 -10   11.17    0.44
   0  -6  10   11.88    0.38
   0  -7  10    0.02    0.11
   0   7 -10    0.07    0.09
   0   8 -10    0.45    0.14
   0  -8  10    0.62    0.16
   0  -9  10    0.14    0.17
   1  -9 -10    0.07    0.18
   1  -8 -10    3.74    0.29
   1  -7 -10    2.95    0.22
   1  -6 -10    0.97    0.15
   1  -5 -10    0.24    0.10
   1  -4 -10   46.49    1.45
   1  -4 -10   53.17    1.17
   1  -3 -10   20.95    0.67
   1  -3 -10   22.31    0.54
   1  -2 -10   29.89    0.88
   1  -2 -10   29.88    0.73
   1  -1 -10    2.50    0.11
   1   0 -10   57.30    1.36
   1   0 -10   57.78    1.59
   1   0 -10   57.91    1.60
   1   1 -10    2.26    0.11
   1   1 -10    2.29    0.10
   1   1 -10    2.30    0.10
   1   2 -10   28.12    0.81
  -1  -2  10   27.25    0.71
   1   2 -10   28.82    0.82
  -1  -3  10   18.46    0.52
   1   3 -10   19.55    0.61
   1   3 -10   20.36    0.60
  -1  -4  10   45.15    1.11
   1   4 -10   45.83    1.31
   1   4 -10   42.98    1.30
   1   5 -10    0.21    0.08
  -1  -5  10    0.39    0.08
   1   5 -10    0.47    0.09
   1   6 -10    1.04    0.13
  -1  -6  10    0.86    0.11
  -1  -6  10    1.01    0.14
  -1  -7  10    2.95    0.24
  -1  -8  10    3.61    0.28
  -1  -9  10    0.39    0.19
   2  -9 -10    0.01    0.18
   2  -8 -10    0.73    0.19
   2  -7 -10    2.27    0.20
   2  -6 -10    1.41    0.17
   2  -5 -10    3.80    0.23
   2  -4 -10    0.82    0.08
   2  -4 -10    0.71    0.11
  -2   3  10   21.16    0.62
   2  -3 -10   20.77    0.53
   2  -3 -10   20.65    0.65
   2  -2 -10   13.51    0.44
   2  -2 -10   13.78    0.37
   2  -1 -10   36.98    0.90
   2   0 -10   24.99    0.63
   2   0 -10   25.45    0.72
   2   1 -10   37.20    1.03
   2   1 -10   35.87    0.89
   2   2 -10   13.51    0.42
   2   2 -10   13.37    0.38
   2   3 -10   20.29    0.53
   2   3 -10   19.87    0.62
  -2  -4  10    0.52    0.08
   2   4 -10    0.81    0.10
   2   5 -10    3.50    0.20
  -2  -5  10    3.53    0.17
  -2  -6  10    1.50    0.17
  -2  -7  10    2.00    0.20
  -2  -8  10    1.02    0.19
  -2  -9  10    0.08    0.18
   3  -9 -10    0.38    0.22
   3  -8 -10    0.05    0.14
   3  -7 -10   -0.13    0.12
   3  -6 -10    2.03    0.19
  -3   6  10    2.21    0.17
   3  -5 -10    0.12    0.09
  -3   5  10    0.02    0.06
   3  -4 -10    2.45    0.17
  -3   4  10    2.31    0.13
   3  -4 -10    2.30    0.13
  -3   3  10    0.86    0.08
   3  -3 -10    0.87    0.09
   3  -3 -10    0.96    0.10
   3  -2 -10   -0.03    0.04
  -3   2  10    0.01    0.03
   3  -2 -10   -0.03    0.04
  -3   1  10   39.67    1.09
   3  -1 -10   37.74    0.96
   3  -1 -10   39.44    1.10
   3   0 -10  146.68    3.42
  -3   0  10  152.28    4.07
   3   0 -10  145.70    4.04
   3   1 -10   38.21    1.06
   3   1 -10   37.01    0.93
  -3  -1  10   37.26    1.06
   3   2 -10    0.00    0.04
   3   2 -10    0.03    0.04
   3   3 -10    0.75    0.09
   3   3 -10    0.79    0.08
   3   4 -10    2.04    0.13
   3   4 -10    2.12    0.15
  -3  -5  10    0.07    0.07
   3   5 -10    0.03    0.09
  -3  -6  10    2.30    0.20
  -3  -7  10   -0.04    0.11
  -3  -8  10    0.16    0.15
  -3  -9  10    0.22    0.20
   4  -9 -10    0.09    0.21
   4  -8 -10    0.23    0.17
   4  -7 -10    0.03    0.14
   4  -6 -10    1.18    0.17
   4  -5 -10    0.00    0.10
  -4   5  10    0.03    0.07
   4  -4 -10    3.87    0.21
  -4   4  10    3.78    0.18
   4  -4 -10    3.48    0.18
  -4   3  10    1.56    0.10
   4  -3 -10    1.68    0.13
   4  -3 -10    1.42    0.12
  -4   2  10    0.54    0.06
   4  -2 -10    0.68    0.09
   4  -2 -10    0.48    0.08
  -4   1  10    4.12    0.14
   4  -1 -10    4.05    0.18
   4  -1 -10    4.06    0.16
   4   0 -10   16.36    0.48
   4   0 -10   15.37    0.46
  -4   0  10   16.81    0.47
   4   1 -10    3.54    0.17
   4   1 -10    3.93    0.15
  -4  -1  10    3.75    0.14
  -4  -2  10    0.50    0.06
   4   2 -10    0.52    0.08
   4   2 -10    0.62    0.07
   4   3 -10    1.47    0.12
   4   3 -10    1.58    0.12
   4   4 -10    3.88    0.17
   4   4 -10    3.32    0.20
   4   5 -10    0.08    0.07
   4   5 -10   -0.06    0.09
  -4  -6  10    1.00    0.15
  -4  -7  10    0.00    0.12
  -4  -8  10    0.17    0.16
   5  -8 -10    0.40    0.20
   5  -7 -10    0.16    0.15
   5  -6 -10    0.06    0.13
   5  -5 -10    0.50    0.14
   5  -4 -10   12.82    0.46
   5  -4 -10   12.53    0.41
   5  -3 -10    8.94    0.33
   5  -3 -10    7.96    0.30
  -5   2  10    7.39    0.26
   5  -2 -10    7.42    0.28
   5  -2 -10    7.73    0.28
   5  -1 -10    3.04    0.13
  -5   1  10    2.75    0.12
   5  -1 -10    2.83    0.16
   5   0 -10    7.35    0.28
   5   0 -10    7.82    0.25
  -5   0  10    7.88    0.25
   5   1 -10    2.50    0.15
  -5  -1  10    3.04    0.13
   5   1 -10    2.77    0.12
  -5  -2  10    7.53    0.27
   5   2 -10    7.45    0.27
   5   2 -10    7.32    0.26
   5   3 -10    6.69    0.27
   5   3 -10    7.55    0.29
  -5  -3  10    8.34    0.29
   5   4 -10   11.71    0.37
  -5  -4  10   12.00    0.42
   5   4 -10   11.41    0.42
  -5  -5  10    0.22    0.08
   5   5 -10    0.26    0.09
  -5  -5  10    0.29    0.12
   6  -8 -10    0.06    0.22
   6  -7 -10    0.18    0.17
   6  -6 -10    2.47    0.24
   6  -5 -10    0.23    0.12
   6  -5 -10    0.25    0.14
   6  -4 -10    2.82    0.19
   6  -4 -10    3.53    0.21
   6  -3 -10    9.29    0.35
   6  -3 -10    9.66    0.36
   6  -2 -10    2.57    0.15
   6  -2 -10    2.59    0.17
   6  -1 -10   22.91    0.66
   6  -1 -10   23.15    0.67
   6   0 -10    6.19    0.21
   6   0 -10    6.36    0.26
  -6   0  10    5.72    0.22
   6   1 -10   22.13    0.64
  -6  -1  10   23.13    0.68
  -6  -2  10    2.55    0.14
   6   2 -10    2.46    0.16
  -6  -3  10    9.26    0.34
   6   3 -10    9.32    0.33
  -6  -4  10    3.23    0.19
   6   4 -10    2.89    0.18
  -6  -5  10    0.24    0.10
   6   5 -10    0.15    0.10
  -6  -6  10    2.12    0.18
  -6  -7  10   -0.04    0.11
  -6  -8  10    0.08    0.15
   7  -8 -10    0.14    0.24
   7  -7 -10    0.08    0.19
   7  -6 -10   -0.04    0.16
   7  -5 -10   -0.05    0.14
   7  -5 -10    0.12    0.12
   7  -4 -10    0.89    0.14
   7  -3 -10    0.88    0.13
   7  -2 -10    3.12    0.20
   7  -1 -10    0.40    0.11
   7   0 -10   19.04    0.59
   7   1 -10    0.18    0.10
  -7  -2  10    3.36    0.17
   7   2 -10    3.08    0.20
  -7  -3  10    0.83    0.10
   7   3 -10    0.93    0.13
   7   4 -10    0.62    0.12
  -7  -4  10    0.54    0.10
   7   5 -10    0.07    0.11
  -7  -5  10    0.02    0.09
  -7  -6  10    0.07    0.11
  -7  -7  10    0.02    0.14
  -7  -8  10   -0.03    0.22
   8  -5 -10    0.18    0.14
   8  -4 -10    2.12    0.21
   8  -3 -10    0.62    0.14
   8  -2 -10   10.80    0.41
   8   0 -10   11.73    0.44
   8   1 -10    0.07    0.10
   8   2 -10   11.33    0.42
   8   3 -10    0.58    0.13
   8   4 -10    1.82    0.19
  -8  -7  10    1.10    0.26
   9  -5 -10    0.20    0.17
   9  -4 -10    0.02    0.14
   9  -3 -10    0.22    0.14
   9  -2 -10    3.07    0.23
   9  -1 -10    1.22    0.18
   9   0 -10    0.05    0.11
   9   1 -10    1.47    0.19
   9   2 -10    3.39    0.25
   9   3 -10    0.10    0.13
   9   4 -10    0.25    0.14
  10  -5 -10    0.41    0.24
  10  -4 -10    0.20    0.18
  10  -3 -10    0.14    0.17
  10  -2 -10    1.35    0.22
  10  -1 -10    0.35    0.16
  10   0 -10    0.33    0.15
  10   1 -10    0.38    0.16
  10   2 -10    1.13    0.19
  10   3 -10    0.08    0.15
  10   4 -10    0.19    0.17
  11  -3 -10    0.05    0.23
  11  -2 -10    0.16    0.20
  11  -1 -10    0.22    0.18
  11   0 -10    2.36    0.29
  11   1 -10    0.20    0.18
  11   2 -10    0.08    0.17
  11   3 -10    0.41    0.20
  11   4 -10    0.00    0.22
  11   2  11    0.44    0.23
 -11  -2 -11    0.34    0.17
 -11  -1 -11    0.29    0.14
  11   1  11    0.29    0.20
  11   0  11    0.02    0.18
 -11   0 -11    0.04    0.12
 -11   1 -11    0.37    0.13
  11  -1  11    0.39    0.19
 -11   2 -11    0.39    0.14
  11  -2  11    0.23    0.20
 -10  -4 -11    0.01    0.14
 -10  -3 -11    0.35    0.16
 -10  -2 -11    0.01    0.12
  10   2  11   -0.09    0.15
 -10  -1 -11   -0.06    0.09
  10   1  11    0.06    0.14
  10   0  11    0.06    0.15
 -10   0 -11    0.01    0.09
  10  -1  11    0.03    0.15
 -10   1 -11   -0.07    0.08
 -10   2 -11    0.02    0.09
  10  -2  11   -0.03    0.16
 -10   3 -11    0.30    0.11
  10  -3  11    0.30    0.18
 -10   4 -11    0.03    0.11
  10  -4  11   -0.15    0.19
  10  -5  11   -0.01    0.28
  -9  -5 -11    0.04    0.13
  -9  -4 -11    2.75    0.23
  -9  -3 -11    3.39    0.25
  -9  -2 -11    1.05    0.16
   9   1  11    1.07    0.17
  -9  -1 -11    0.97    0.13
  -9   0 -11   -0.03    0.08
   9   0  11    0.01    0.12
  -9   1 -11    0.89    0.12
   9  -1  11    1.18    0.18
  -9   2 -11    1.03    0.13
   9  -2  11    1.06    0.18
   9  -3  11    3.36    0.25
  -9   3 -11    3.54    0.21
   9  -4  11    2.53    0.26
   9  -5  11   -0.10    0.17
  -9   5 -11    0.03    0.10
   9  -6  11    0.02    0.20
  -8  -6 -11   -0.14    0.11
  -8  -5 -11    0.28    0.12
  -8  -4 -11   -0.07    0.08
  -8  -3 -11    0.64    0.12
  -8  -2 -11    3.28    0.22
   8   2  11    3.63    0.24
   8   1  11    4.31    0.25
  -8  -1 -11    3.97    0.22
   8   0  11   -0.08    0.10
  -8   0 -11    0.00    0.07
   8  -1  11    4.60    0.26
  -8   1 -11    4.08    0.22
   8  -2  11    3.35    0.23
  -8   2 -11    3.27    0.19
   8  -3  11    0.84    0.16
  -8   3 -11    0.84    0.12
   8  -4  11   -0.07    0.09
  -8   4 -11    0.10    0.07
  -8   5 -11    0.43    0.11
   8  -5  11    0.25    0.13
  -8   6 -11    0.02    0.11
   8  -6  11   -0.01    0.14
   8  -7  11   -0.16    0.23
  -7  -7 -11    0.16    0.14
  -7  -6 -11    0.04    0.11
  -7  -5 -11   -0.04    0.08
  -7  -4 -11    0.64    0.12
   7   3  11    4.22    0.24
  -7  -3 -11    4.82    0.24
   7   2  11    0.61    0.13
  -7  -2 -11    0.56    0.11
   7   1  11    0.48    0.12
  -7  -1 -11    0.31    0.10
   7   0  11    0.04    0.10
  -7   0 -11    0.04    0.07
   7  -1  11    0.23    0.12
  -7   1 -11    0.28    0.08
   7  -2  11    0.60    0.14
  -7   2 -11    0.46    0.09
  -7   3 -11    3.79    0.20
  -7   4 -11    0.71    0.11
   7  -4  11    0.53    0.11
   7  -5  11    0.01    0.09
  -7   5 -11    0.03    0.07
  -7   6 -11    0.16    0.09
   7  -6  11    0.01    0.09
  -7   7 -11    0.03    0.11
   7  -7  11    0.02    0.17
  -6  -8 -11    0.09    0.18
  -6  -7 -11    0.04    0.12
  -6  -6 -11    0.09    0.10
  -6  -5 -11    0.93    0.13
  -6  -4 -11    3.98    0.22
  -6  -3 -11    6.89    0.29
   6   3  11    6.64    0.27
   6   2  11   15.06    0.47
  -6  -2 -11   14.84    0.51
   6   1  11   19.81    0.59
  -6  -1 -11   20.02    0.65
   6   0  11   -0.02    0.08
  -6   0 -11    0.05    0.06
  -6   1 -11   20.42    0.63
   6  -1  11   19.33    0.60
  -6   2 -11   14.33    0.48
   6  -2  11   13.91    0.47
  -6   3 -11    5.74    0.26
   6  -3  11    6.31    0.28
  -6   3 -11    5.95    0.26
  -6   4 -11    3.49    0.20
   6  -4  11    3.99    0.23
  -6   5 -11    0.83    0.12
   6  -5  11    0.82    0.16
   6  -5  11    0.34    0.10
   6  -6  11    0.04    0.09
  -6   6 -11    0.01    0.08
   6  -6  11    0.05    0.14
  -6   7 -11    0.11    0.11
   6  -7  11    0.11    0.17
  -6   8 -11    0.06    0.13
   6  -8  11    0.16    0.20
  -5  -8 -11    0.07    0.14
  -5  -7 -11    3.86    0.26
  -5  -6 -11    1.16    0.15
  -5  -5 -11    1.09    0.13
  -5  -4 -11    1.69    0.14
  -5  -3 -11    1.48    0.12
   5   3  11    1.22    0.12
  -5  -3 -11    1.44    0.10
  -5  -2 -11    7.29    0.23
  -5  -2 -11    6.78    0.27
   5   2  11    6.77    0.26
  -5  -1 -11    0.20    0.04
   5   1  11    0.19    0.09
  -5  -1 -11    0.26    0.08
   5   0  11    0.01    0.07
  -5   0 -11   -0.01    0.05
  -5   0 -11   -0.01    0.03
   5  -1  11    0.14    0.08
  -5   1 -11    0.18    0.06
  -5   1 -11    0.13    0.05
   5  -2  11    6.64    0.27
  -5   2 -11    6.23    0.25
  -5   2 -11    6.13    0.25
  -5   3 -11    1.22    0.12
  -5   3 -11    1.25    0.11
   5  -3  11    1.38    0.15
   5  -4  11    1.41    0.15
   5  -4  11    1.14    0.13
  -5   4 -11    1.25    0.12
   5  -5  11    1.10    0.16
   5  -5  11    0.55    0.10
  -5   5 -11    0.72    0.11
  -5   6 -11    1.17    0.14
   5  -6  11    0.76    0.13
   5  -6  11    1.08    0.17
   5  -7  11    3.69    0.29
  -5   7 -11    3.16    0.23
   5  -8  11    0.15    0.18
  -5   8 -11   -0.01    0.11
  -4  -9 -11   -0.18    0.17
  -4  -8 -11    0.50    0.16
  -4  -7 -11    0.02    0.11
  -4  -7 -11    0.12    0.14
  -4  -6 -11    0.34    0.11
  -4  -6 -11    0.27    0.11
  -4  -5 -11    1.35    0.14
  -4  -5 -11    1.43    0.15
  -4  -4 -11    1.04    0.10
  -4  -4 -11    1.11    0.12
  -4  -3 -11    0.63    0.07
  -4  -3 -11    0.78    0.09
   4   3  11    0.80    0.10
  -4  -2 -11    0.42    0.05
   4   2  11    0.41    0.08
  -4  -2 -11    0.47    0.07
  -4  -1 -11    0.89    0.09
   4   1  11    0.91    0.10
  -4  -1 -11    0.80    0.06
  -4   0 -11    0.01    0.05
   4   0  11    0.00    0.06
  -4   0 -11    0.01    0.03
  -4   1 -11    0.78    0.07
  -4   1 -11    0.76    0.07
   4  -1  11    0.69    0.10
  -4   2 -11    0.49    0.07
   4  -2  11    0.53    0.09
  -4   2 -11    0.41    0.06
  -4   3 -11    0.63    0.09
  -4   3 -11    0.53    0.08
   4  -3  11    0.58    0.10
  -4   4 -11    0.91    0.10
  -4   4 -11    0.80    0.11
   4  -4  11    1.14    0.13
   4  -5  11    1.40    0.15
  -4   5 -11    1.35    0.13
   4  -5  11    0.88    0.12
  -4   6 -11    0.07    0.07
   4  -6  11    0.26    0.13
   4  -6  11    0.10    0.09
   4  -7  11   -0.09    0.11
  -4   7 -11   -0.01    0.08
  -4   8 -11    0.31    0.13
   4  -8  11    0.41    0.18
  -4   9 -11    0.02    0.17
   4  -9  11   -0.07    0.22
  -3  -9 -11    0.16    0.17
  -3  -9 -11    0.03    0.22
  -3  -8 -11    0.58    0.17
  -3  -8 -11    0.62    0.18
  -3  -7 -11    1.77    0.19
  -3  -7 -11    1.83    0.18
  -3  -6 -11    0.76    0.12
  -3  -6 -11    1.01    0.15
  -3  -5 -11   -0.01    0.07
  -3  -5 -11    0.01    0.07
  -3  -4 -11    1.42    0.12
  -3  -4 -11    1.47    0.12
   3   3  11    0.11    0.06
  -3  -3 -11    0.12    0.05
  -3  -3 -11    0.06    0.05
   3   2  11    5.04    0.20
  -3  -2 -11    5.65    0.21
  -3  -2 -11    5.49    0.20
   3   1  11    7.35    0.25
  -3  -1 -11    8.02    0.28
  -3  -1 -11    7.71    0.25
   3   0  11    0.06    0.05
  -3   0 -11    0.01    0.03
  -3   0 -11   -0.02    0.04
  -3   1 -11    7.53    0.26
   3  -1  11    7.50    0.27
  -3   1 -11    7.35    0.25
   3  -2  11    5.13    0.21
  -3   2 -11    4.72    0.20
  -3   2 -11    5.07    0.20
   3  -3  11    0.04    0.06
  -3   3 -11    0.09    0.05
  -3   3 -11    0.06    0.05
  -3   4 -11    1.08    0.12
  -3   4 -11    1.05    0.10
   3  -4  11    1.33    0.12
   3  -5  11    0.00    0.08
  -3   5 -11   -0.01    0.06
   3  -5  11   -0.04    0.09
  -3   5 -11    0.00    0.06
  -3   6 -11    0.79    0.12
   3  -6  11    0.82    0.16
   3  -6  11    0.60    0.11
  -3   7 -11    1.05    0.15
   3  -7  11    1.48    0.19
  -3   8 -11    0.59    0.14
   3  -8  11    0.57    0.19
  -3   9 -11    0.15    0.15
   3  -9  11    0.16    0.20
  -2  -9 -11   -0.07    0.19
  -2  -9 -11    0.03    0.17
  -2  -8 -11    0.04    0.15
  -2  -7 -11    0.83    0.15
  -2  -7 -11    0.74    0.16
  -2  -6 -11    0.19    0.09
  -2  -6 -11    0.25    0.10
  -2  -5 -11    2.12    0.16
  -2  -5 -11    2.40    0.16
  -2  -4 -11    2.94    0.17
  -2  -4 -11    2.55    0.16
   2   3  11    0.09    0.06
  -2  -3 -11    0.14    0.05
  -2  -3 -11    0.08    0.05
   2   2  11    3.86    0.16
  -2  -2 -11    4.25    0.17
  -2  -2 -11    4.24    0.17
  -2  -1 -11  120.27    3.38
  -2  -1 -11  126.08    3.43
   2   1  11  124.98    2.87
  -2   0 -11    0.01    0.03
  -2   0 -11    0.00    0.03
   2   0  11    0.06    0.05
   2  -1  11  120.77    2.83
  -2   1 -11  123.18    3.32
  -2   1 -11  119.79    3.35
  -2   2 -11    3.85    0.16
  -2   2 -11    3.76    0.16
   2  -2  11    3.79    0.17
  -2   3 -11    0.13    0.05
   2  -3  11    0.06    0.05
  -2   3 -11    0.10    0.05
   2  -4  11    2.58    0.15
  -2   4 -11    2.08    0.14
  -2   4 -11    2.16    0.15
   2  -5  11    2.07    0.15
  -2   5 -11    1.91    0.15
  -2   5 -11    1.95    0.15
   2  -6  11    0.22    0.11
   2  -6  11    0.12    0.09
  -2   6 -11    0.19    0.08
   2  -7  11    0.81    0.16
  -2   7 -11    0.68    0.13
  -2   8 -11    0.17    0.11
   2  -8  11    0.09    0.14
   2  -9  11   -0.14    0.19
  -2   9 -11    0.05    0.12
  -1  -9 -11    0.48    0.21
  -1  -8 -11    1.70    0.23
  -1  -7 -11   17.30    0.64
  -1  -6 -11    0.97    0.14
  -1  -5 -11    0.38    0.10
  -1  -4 -11    0.28    0.07
  -1  -4 -11    0.15    0.07
  -1  -3 -11    0.41    0.06
   1   3  11    0.43    0.06
  -1  -3 -11    0.35    0.07
  -1  -2 -11   14.08    0.44
   1   2  11   14.65    0.39
  -1  -2 -11   14.13    0.45
  -1  -1 -11   24.16    0.68
  -1  -1 -11   23.33    0.68
   1   1  11   22.66    0.60
   1   0  11    0.00    0.04
  -1   0 -11    0.01    0.02
  -1   0 -11    0.01    0.03
  -1   1 -11   22.33    0.65
   1  -1  11   22.53    0.59
  -1   1 -11   22.13    0.65
  -1   2 -11   12.90    0.41
   1  -2  11   12.88    0.38
  -1   2 -11   12.92    0.41
  -1   3 -11    0.40    0.07
  -1   3 -11    0.37    0.06
   1  -3  11    0.40    0.07
   1  -4  11    0.14    0.06
  -1   4 -11    0.16    0.06
  -1   4 -11    0.17    0.07
  -1   5 -11    0.32    0.09
   1  -5  11    0.23    0.08
  -1   5 -11    0.25    0.08
  -1   6 -11    0.88    0.13
   1  -6  11    1.16    0.13
   1  -6  11    1.06    0.16
  -1   7 -11   15.56    0.60
   1  -7  11   17.47    0.65
  -1   8 -11    1.34    0.18
   1  -8  11    2.13    0.24
  -1   9 -11    0.08    0.14
   1  -9  11    0.45    0.21
   0  -9 -11   -0.03    0.19
   0  -8 -11    3.15    0.27
   0  -7 -11    0.02    0.11
   0  -6 -11   -0.05    0.10
   0  -5 -11    0.01    0.07
   0  -4 -11    8.47    0.34
   0   3  11   -0.03    0.05
   0  -3 -11   -0.02    0.05
   0  -2 -11    0.70    0.07
   0  -2 -11    0.89    0.07
   0   2  11    0.78    0.07
   0  -1 -11   -0.01    0.02
   0   1  11    0.04    0.04
   0  -1 -11    0.00    0.03
   0   0 -11    0.07    0.02
   0   0 -11    0.00    0.02
   0   0  11    0.01    0.04
   0   1 -11    0.00    0.02
   0   1 -11    0.00    0.03
   0  -1  11    0.03    0.04
   0  -2  11    0.93    0.09
   0   2 -11    0.73    0.07
   0   2 -11    0.67    0.06
   0   3 -11    0.06    0.05
   0  -3  11   -0.02    0.04
   0   3 -11    0.02    0.04
   0   4 -11    7.77    0.30
   0   4 -11    7.31    0.30
   0  -4  11    7.33    0.27
   0   5 -11    0.00    0.07
   0  -5  11    0.00    0.05
   0   5 -11   -0.01    0.05
   0   6 -11    0.08    0.08
   0  -6  11    0.06    0.07
   0  -6  11    0.03    0.09
   0   7 -11    0.01    0.09
   0  -7  11    0.01    0.10
   0  -8  11    2.90    0.27
   0   8 -11    2.77    0.24
   0  -9  11    0.03    0.17
   1  -9 -11    0.32    0.19
   1  -8 -11    1.75    0.23
   1  -7 -11   18.16    0.67
   1  -6 -11    1.15    0.16
   1  -5 -11    0.36    0.10
   1  -4 -11    0.15    0.07
   1  -4 -11    0.21    0.05
   1  -3 -11    0.40    0.08
   1  -3 -11    0.41    0.06
   1  -2 -11   14.91    0.42
   1  -2 -11   14.60    0.38
   1  -2 -11   12.85    0.44
   1  -1 -11   23.40    0.59
   1  -1 -11   23.65    0.66
   1  -1 -11   23.70    0.69
   1   0 -11    0.04    0.02
   1   0 -11    0.03    0.03
   1   0 -11    0.01    0.03
   1   1 -11   23.04    0.66
   1   1 -11   22.93    0.66
   1   1 -11   22.38    0.58
  -1  -2  11   12.38    0.37
   1   2 -11   13.29    0.41
   1   2 -11   13.06    0.41
  -1  -3  11    0.37    0.07
   1   3 -11    0.40    0.06
   1   3 -11    0.35    0.07
   1   4 -11    0.13    0.06
  -1  -4  11    0.12    0.06
   1   4 -11    0.29    0.08
  -1  -5  11    0.27    0.08
   1   5 -11    0.29    0.09
   1   5 -11    0.26    0.09
  -1  -6  11    0.97    0.15
   1   6 -11    0.93    0.13
  -1  -6  11    0.93    0.12
  -1  -7  11   17.52    0.66
  -1  -8  11    1.75    0.23
  -1  -9  11    0.27    0.19
   2  -9 -11   -0.02    0.19
   2  -8 -11    0.12    0.16
   2  -7 -11    0.65    0.16
   2  -6 -11    0.22    0.12
   2  -5 -11    2.08    0.17
   2  -4 -11    2.46    0.17
   2  -4 -11    2.91    0.13
   2  -3 -11    0.10    0.05
   2  -3 -11    0.13    0.07
   2  -2 -11    4.27    0.18
   2  -2 -11    4.15    0.16
   2  -1 -11  125.98    3.45
   2  -1 -11  125.91    2.90
   2   0 -11    0.00    0.03
   2   0 -11    0.02    0.03
   2   1 -11  124.85    2.87
   2   1 -11  123.48    3.40
   2   2 -11    4.01    0.17
   2   2 -11    4.00    0.16
   2   3 -11    0.05    0.05
   2   3 -11    0.13    0.06
   2   4 -11    2.36    0.15
  -2  -4  11    2.10    0.13
  -2  -5  11    2.06    0.14
   2   5 -11    1.94    0.16
  -2  -6  11    0.08    0.09
  -2  -7  11    0.76    0.16
  -2  -8  11    0.15    0.15
  -2  -9  11   -0.09    0.19
   3  -9 -11    0.08    0.21
   3  -8 -11    0.64    0.19
   3  -7 -11    1.38    0.19
  -3   6  11    0.97    0.13
   3  -6 -11    0.86    0.15
  -3   5  11    0.00    0.06
   3  -5 -11    0.01    0.09
   3  -4 -11    1.47    0.10
   3  -4 -11    1.33    0.14
  -3   4  11    1.42    0.11
   3  -3 -11    0.09    0.05
   3  -3 -11    0.11    0.07
  -3   3  11    0.08    0.04
  -3   2  11    5.66    0.19
   3  -2 -11    5.62    0.22
   3  -2 -11    5.22    0.20
   3  -1 -11    8.18    0.27
   3  -1 -11    7.56    0.25
   3   0 -11    0.00    0.04
  -3   0  11   -0.01    0.02
   3   0 -11    0.04    0.03
   3   1 -11    7.86    0.25
  -3  -1  11    7.52    0.24
   3   1 -11    7.36    0.25
   3   2 -11    5.56    0.20
   3   2 -11    5.54    0.21
   3   3 -11    0.06    0.06
   3   3 -11    0.04    0.05
   3   4 -11    1.23    0.12
   3   4 -11    1.21    0.10
  -3  -5  11   -0.06    0.06
   3   5 -11    0.10    0.09
  -3  -6  11    1.09    0.16
  -3  -7  11    1.65    0.20
  -3  -8  11    0.74    0.19
  -3  -9  11    0.24    0.21
   4  -9 -11   -0.06    0.23
   4  -8 -11    0.65    0.20
   4  -7 -11   -0.05    0.14
   4  -6 -11    0.14    0.13
   4  -5 -11    1.52    0.17
   4  -4 -11    1.22    0.14
   4  -4 -11    1.25    0.13
   4  -3 -11    0.74    0.10
   4  -3 -11    0.72    0.10
   4  -2 -11    0.42    0.08
  -4   2  11    0.44    0.05
   4  -2 -11    0.41    0.07
   4  -1 -11    0.99    0.08
   4  -1 -11    0.92    0.10
  -4   1  11    0.93    0.06
   4   0 -11    0.01    0.05
   4   0 -11   -0.01    0.03
  -4   0  11    0.00    0.03
   4   1 -11    0.86    0.09
   4   1 -11    0.78    0.07
  -4  -1  11    0.85    0.07
   4   2 -11    0.41    0.06
  -4  -2  11    0.47    0.06
   4   2 -11    0.34    0.07
   4   3 -11    0.71    0.09
   4   3 -11    0.80    0.10
   4   4 -11    0.96    0.12
   4   4 -11    0.91    0.10
   4   5 -11    1.38    0.13
   4   5 -11    1.47    0.16
  -4  -6  11    0.28    0.12
  -4  -7  11    0.00    0.13
  -4  -8  11    0.39    0.19
   5  -8 -11   -0.05    0.19
   5  -7 -11    4.05    0.30
   5  -6 -11    1.49    0.19
   5  -5 -11    0.87    0.15
   5  -4 -11    1.70    0.15
   5  -4 -11    1.76    0.16
   5  -3 -11    1.44    0.13
   5  -3 -11    1.64    0.15
   5  -2 -11    7.35    0.27
   5  -2 -11    7.11    0.28
   5  -1 -11    0.09    0.07
   5  -1 -11    0.26    0.06
  -5   0  11    0.01    0.03
   5   0 -11   -0.06    0.05
   5   0 -11    0.00    0.04
   5   1 -11    0.21    0.07
  -5  -1  11    0.17    0.04
   5   1 -11    0.15    0.05
   5   2 -11    7.13    0.26
  -5  -2  11    7.21    0.26
   5   2 -11    6.66    0.26
   5   3 -11    1.52    0.12
  -5  -3  11    1.21    0.11
   5   3 -11    1.58    0.13
  -5  -4  11    1.56    0.13
   5   4 -11    1.59    0.13
   5   4 -11    1.40    0.14
   5   5 -11    1.14    0.16
   5   5 -11    1.10    0.13
  -5  -5  11    1.05    0.12
   6  -8 -11    0.54    0.24
   6  -7 -11    0.14    0.18
   6  -6 -11    0.24    0.17
   6  -5 -11    0.85    0.16
   6  -4 -11    4.36    0.23
   6  -4 -11    4.41    0.25
   6  -3 -11    6.56    0.28
   6  -3 -11    7.10    0.29
   6  -2 -11   15.77    0.50
   6  -2 -11   16.52    0.51
   6  -1 -11   22.23    0.64
   6  -1 -11   21.59    0.65
   6   0 -11    0.07    0.05
   6   0 -11    0.00    0.07
   6   1 -11   21.08    0.61
  -6  -2  11   16.07    0.51
   6   2 -11   16.01    0.49
  -6  -3  11    6.99    0.28
   6   3 -11    6.69    0.28
   6   4 -11    3.64    0.20
  -6  -4  11    4.29    0.22
  -6  -5  11    0.80    0.13
   6   5 -11    0.93    0.13
  -6  -6  11    0.13    0.09
  -6  -7  11    0.20    0.13
  -6  -8  11   -0.10    0.15
   7  -8 -11    0.07    0.24
   7  -7 -11    0.13    0.21
   7  -6 -11   -0.03    0.17
   7  -5 -11   -0.01    0.13
   7  -5 -11    0.03    0.15
   7  -4 -11    0.48    0.13
   7  -3 -11    4.34    0.24
   7  -2 -11    0.42    0.11
   7  -1 -11    0.20    0.09
   7   0 -11    0.13    0.10
   7   1 -11    0.36    0.11
   7   2 -11    0.45    0.11
   7   3 -11    4.17    0.22
   7   4 -11    0.43    0.12
  -7  -5  11   -0.08    0.09
   7   5 -11   -0.02    0.11
  -7  -6  11    0.08    0.12
  -7  -7  11    0.19    0.16
  -7  -8  11   -0.04    0.25
   8  -5 -11    0.22    0.17
   8  -4 -11    0.10    0.12
   8  -3 -11    1.02    0.16
   8  -2 -11    2.96    0.21
   8  -1 -11    4.07    0.25
   8   0 -11    0.07    0.10
   8   1 -11    5.01    0.27
   8   2 -11    3.38    0.22
   8   3 -11    0.53    0.13
   8   4 -11   -0.01    0.12
   8   5 -11    0.40    0.15
   9  -5 -11    0.10    0.18
   9  -4 -11    2.81    0.24
   9  -3 -11    3.51    0.25
   9  -2 -11    1.08    0.17
   9  -1 -11    0.92    0.16
   9   0 -11   -0.09    0.10
   9   1 -11    1.22    0.19
   9   2 -11    1.17    0.17
   9   3 -11    3.89    0.25
   9   4 -11    2.47    0.22
  10  -5 -11   -0.06    0.25
  10  -4 -11   -0.06    0.19
  10  -3 -11    0.32    0.19
  10  -2 -11    0.06    0.14
  10  -1 -11    0.23    0.16
  10   0 -11   -0.04    0.14
  10   1 -11   -0.02    0.15
  10   2 -11   -0.01    0.15
  10   3 -11    0.27    0.16
  10   4 -11   -0.03    0.15
  11  -3 -11    0.34    0.27
  11  -2 -11    0.55    0.23
  11  -1 -11    0.87    0.23
  11   0 -11   -0.05    0.19
  11   1 -11    0.22    0.20
  11   2 -11    0.40    0.19
  11   3 -11    0.21    0.21
  11   4 -11    0.42    0.23
  11   2  12    0.01    0.23
 -11  -2 -12    0.05    0.17
 -11  -1 -12    0.02    0.13
  11   1  12    0.02    0.20
 -11   0 -12    3.40    0.24
  11   0  12    3.45    0.32
 -11   1 -12   -0.02    0.11
  11  -1  12    0.07    0.19
  11  -2  12   -0.10    0.20
 -11   2 -12    0.11    0.14
 -10  -4 -12    0.44    0.18
 -10  -3 -12    0.15    0.14
  10   2  12    1.18    0.21
 -10  -2 -12    0.96    0.15
  10   1  12   -0.13    0.15
 -10  -1 -12   -0.05    0.10
 -10   0 -12    0.17    0.11
  10   0  12    0.18    0.17
 -10   1 -12   -0.02    0.08
  10  -1  12    0.01    0.15
  10  -2  12    0.85    0.20
 -10   2 -12    0.97    0.15
 -10   3 -12    0.25    0.12
  10  -3  12    0.12    0.17
 -10   4 -12    0.77    0.16
  10  -4  12    0.69    0.22
  -9  -5 -12    2.07    0.22
  -9  -4 -12    0.55    0.15
  -9  -3 -12    0.06    0.11
   9   2  12    1.65    0.20
  -9  -2 -12    1.50    0.18
  -9  -1 -12    0.05    0.09
   9   1  12    0.01    0.12
   9   0  12   -0.07    0.13
  -9   0 -12    0.09    0.08
  -9   1 -12    0.07    0.07
   9  -1  12    0.02    0.12
  -9   2 -12    1.87    0.15
   9  -2  12    1.68    0.21
   9  -3  12    0.14    0.15
  -9   3 -12    0.09    0.09
   9  -4  12    0.49    0.17
  -9   4 -12    0.44    0.12
  -9   5 -12    1.85    0.20
   9  -5  12    2.04    0.26
   9  -6  12    0.22    0.25
  -8  -6 -12    1.78    0.21
  -8  -5 -12    0.00    0.11
  -8  -4 -12    0.69    0.14
  -8  -3 -12    1.66    0.16
   8   2  12    5.02    0.28
  -8  -2 -12    5.58    0.29
  -8  -1 -12    5.46    0.26
   8   1  12    5.13    0.28
  -8   0 -12    2.20    0.16
   8   0  12    1.70    0.19
   8  -1  12    5.10    0.28
  -8   1 -12    5.18    0.25
  -8   2 -12    5.16    0.24
   8  -2  12    4.41    0.27
  -8   3 -12    1.81    0.15
   8  -3  12    1.93    0.21
   8  -4  12    0.56    0.15
  -8   4 -12    0.62    0.11
   8  -5  12   -0.02    0.12
  -8   5 -12    0.01    0.08
   8  -6  12    0.77    0.18
  -8   6 -12    0.86    0.16
   8  -7  12    0.01    0.23
  -7  -7 -12    0.43    0.17
  -7  -6 -12    0.13    0.12
  -7  -5 -12    0.04    0.09
  -7  -4 -12    1.37    0.15
   7   3  12    0.96    0.16
  -7  -3 -12    0.92    0.13
  -7  -2 -12    4.23    0.23
   7   2  12    4.13    0.24
  -7  -1 -12    0.06    0.08
   7   1  12   -0.03    0.10
  -7   0 -12   40.88    1.20
   7   0  12   39.14    1.08
  -7   1 -12    0.08    0.06
   7  -1  12    0.07    0.10
  -7   2 -12    4.27    0.21
   7  -2  12    3.67    0.23
  -7   3 -12    0.99    0.12
   7  -3  12    0.75    0.14
  -7   4 -12    1.01    0.12
   7  -5  12    0.07    0.10
  -7   5 -12    0.02    0.08
   7  -6  12    0.10    0.10
  -7   6 -12    0.17    0.10
  -7   7 -12    0.51    0.16
   7  -7  12    0.18    0.15
  -6  -8 -12   -0.02    0.18
  -6  -7 -12   -0.03    0.12
  -6  -6 -12    0.29    0.11
  -6  -5 -12    0.32    0.10
  -6  -4 -12    0.32    0.09
   6   3  12   13.04    0.42
  -6  -3 -12   13.56    0.48
   6   2  12   10.56    0.38
  -6  -2 -12   11.71    0.42
  -6  -1 -12    9.05    0.35
   6   1  12    8.43    0.33
  -6   0 -12    4.68    0.22
   6   0  12    4.35    0.23
  -6   1 -12    9.25    0.33
   6  -1  12    7.65    0.33
   6  -2  12   12.01    0.43
  -6   2 -12   11.87    0.42
   6  -3  12   11.79    0.43
  -6   3 -12   11.47    0.42
  -6   3 -12   11.65    0.42
   6  -4  12    0.16    0.09
   6  -4  12    0.28    0.12
  -6   4 -12    0.43    0.09
  -6   5 -12    0.27    0.09
   6  -5  12    0.25    0.15
   6  -5  12    0.24    0.09
  -6   6 -12    0.26    0.10
   6  -6  12    0.25    0.15
   6  -6  12    0.12    0.08
   6  -7  12   -0.04    0.17
  -6   7 -12   -0.04    0.09
   6  -7  12    0.07    0.13
  -6   8 -12    0.03    0.16
   6  -8  12    0.00    0.19
  -5  -8 -12    0.33    0.17
  -5  -7 -12    0.10    0.12
  -5  -6 -12    2.40    0.19
  -5  -5 -12    1.81    0.16
  -5  -4 -12    0.24    0.09
  -5  -3 -12    9.80    0.32
   5   3  12    8.33    0.31
  -5  -3 -12    9.93    0.36
  -5  -2 -12    8.38    0.32
   5   2  12    7.81    0.30
  -5  -2 -12    8.40    0.27
  -5  -1 -12    2.29    0.11
   5   1  12    2.67    0.16
  -5  -1 -12    2.60    0.16
   5   0  12    5.40    0.25
  -5   0 -12    5.62    0.20
  -5   0 -12    5.30    0.22
  -5   1 -12    2.15    0.12
  -5   1 -12    2.14    0.13
   5  -1  12    2.15    0.16
  -5   2 -12    7.68    0.29
  -5   2 -12    7.21    0.28
   5  -2  12    7.98    0.31
  -5   3 -12    8.79    0.33
  -5   3 -12    8.41    0.33
   5  -3  12    8.52    0.34
  -5   4 -12    0.28    0.07
   5  -4  12    0.35    0.09
  -5   4 -12    0.28    0.09
   5  -5  12    1.74    0.19
  -5   5 -12    1.46    0.14
  -5   6 -12    2.37    0.19
   5  -6  12    2.44    0.23
  -5   7 -12    0.02    0.10
   5  -7  12    0.00    0.15
   5  -8  12    0.21    0.20
  -5   8 -12    0.27    0.14
  -4  -9 -12    0.48    0.22
  -4  -8 -12    1.20    0.20
  -4  -7 -12    0.75    0.15
  -4  -7 -12    0.85    0.17
  -4  -6 -12    1.90    0.17
  -4  -6 -12    1.72    0.16
  -4  -5 -12    0.17    0.09
  -4  -5 -12    0.03    0.08
  -4  -4 -12    0.39    0.08
  -4  -4 -12    0.51    0.09
  -4  -3 -12    2.04    0.12
  -4  -3 -12    2.02    0.14
   4   3  12    2.33    0.14
   4   2  12    2.95    0.16
  -4  -2 -12    3.06    0.13
  -4  -2 -12    2.94    0.16
  -4  -1 -12    0.04    0.06
   4   1  12    0.00    0.06
  -4  -1 -12   -0.01    0.03
   4   0  12    2.09    0.14
  -4   0 -12    2.10    0.10
  -4   0 -12    2.35    0.13
  -4   1 -12   -0.03    0.04
   4  -1  12    0.01    0.06
  -4   1 -12    0.02    0.04
   4  -2  12    2.70    0.16
  -4   2 -12    2.67    0.14
  -4   2 -12    2.75    0.14
  -4   3 -12    1.77    0.13
   4  -3  12    1.97    0.14
  -4   3 -12    1.76    0.12
   4  -4  12    0.36    0.09
  -4   4 -12    0.24    0.08
  -4   4 -12    0.32    0.07
  -4   5 -12    0.16    0.07
   4  -5  12    0.11    0.09
   4  -5  12    0.02    0.10
   4  -6  12    1.50    0.19
  -4   6 -12    1.42    0.15
  -4   7 -12    0.79    0.14
   4  -7  12    0.49    0.16
  -4   8 -12    1.02    0.17
   4  -9  12    0.30    0.25
  -3  -9 -12    0.00    0.18
  -3  -9 -12    0.00    0.23
  -3  -8 -12   -0.09    0.16
  -3  -8 -12    0.08    0.13
  -3  -7 -12    1.83    0.20
  -3  -7 -12    1.81    0.19
  -3  -6 -12    1.83    0.18
  -3  -6 -12    1.76    0.17
  -3  -5 -12    0.10    0.08
  -3  -5 -12    0.10    0.08
  -3  -4 -12    9.08    0.34
  -3  -4 -12    8.99    0.34
   3   3  12    5.53    0.20
  -3  -3 -12    5.76    0.23
  -3  -3 -12    5.76    0.22
  -3  -2 -12    0.59    0.06
  -3  -2 -12    0.70    0.08
   3   2  12    0.66    0.09
   3   1  12    1.20    0.10
  -3  -1 -12    1.24    0.08
  -3  -1 -12    1.29    0.10
   3   0  12   73.47    1.74
  -3   0 -12   70.65    2.00
  -3   0 -12   73.07    2.03
  -3   1 -12    1.01    0.07
  -3   1 -12    1.21    0.08
   3  -1  12    1.00    0.11
   3  -2  12    0.71    0.09
  -3   2 -12    0.43    0.06
  -3   2 -12    0.61    0.07
  -3   3 -12    4.84    0.22
   3  -3  12    5.55    0.23
  -3   3 -12    5.17    0.22
   3  -4  12    8.72    0.31
  -3   4 -12    7.96    0.32
  -3   4 -12    7.92    0.33
  -3   5 -12    0.10    0.08
   3  -5  12    0.14    0.08
  -3   5 -12    0.01    0.06
   3  -6  12    1.73    0.19
  -3   6 -12    1.34    0.14
   3  -6  12    1.49    0.16
  -3   7 -12    1.68    0.17
   3  -7  12    1.32    0.20
   3  -8  12   -0.01    0.15
  -3   8 -12    0.03    0.11
   3  -9  12    0.00    0.22
  -3   9 -12    0.05    0.15
  -2  -9 -12    0.08    0.18
  -2  -9 -12    0.20    0.22
  -2  -8 -12    0.01    0.13
  -2  -8 -12    0.03    0.15
  -2  -7 -12    0.39    0.13
  -2  -7 -12    0.19    0.13
  -2  -6 -12    0.99    0.15
  -2  -6 -12    0.80    0.13
  -2  -5 -12    1.52    0.14
  -2  -5 -12    1.30    0.13
  -2  -4 -12    0.02    0.06
  -2  -4 -12    0.00    0.06
  -2  -3 -12    0.25    0.06
   2   3  12    0.36    0.07
  -2  -3 -12    0.31    0.06
   2   2  12    9.83    0.30
  -2  -2 -12   10.69    0.34
  -2  -2 -12   10.18    0.34
   2   1  12    2.80    0.14
  -2  -1 -12    2.78    0.12
  -2  -1 -12    2.87    0.13
  -2   0 -12    6.51    0.22
  -2   0 -12    6.73    0.22
   2   0  12    6.39    0.23
  -2   1 -12    2.58    0.12
  -2   1 -12    2.83    0.13
   2  -1  12    2.89    0.15
   2  -2  12    8.87    0.30
  -2   2 -12    9.06    0.31
  -2   2 -12    9.08    0.30
   2  -3  12    0.30    0.07
  -2   3 -12    0.28    0.06
  -2   3 -12    0.21    0.06
  -2   4 -12    0.07    0.06
  -2   4 -12    0.02    0.06
   2  -4  12    0.07    0.06
  -2   5 -12    1.08    0.12
  -2   5 -12    1.59    0.15
   2  -5  12    1.46    0.13
   2  -6  12    0.77    0.15
  -2   6 -12    0.94    0.13
   2  -6  12    0.88    0.13
   2  -7  12    0.30    0.14
  -2   7 -12    0.24    0.10
   2  -8  12    0.09    0.17
  -2   8 -12   -0.04    0.10
  -2   9 -12    0.00    0.13
   2  -9  12    0.04    0.19
  -1  -9 -12    0.10    0.20
  -1  -8 -12    0.71    0.18
  -1  -7 -12    0.75    0.16
  -1  -6 -12   32.11    1.02
  -1  -5 -12    2.19    0.16
  -1  -4 -12    0.07    0.06
  -1  -4 -12    0.23    0.08
  -1  -3 -12    2.38    0.13
  -1  -3 -12    2.37    0.14
   1   3  12    2.53    0.12
  -1  -2 -12   19.90    0.59
   1   2  12   20.10    0.52
  -1  -2 -12   19.72    0.60
   1   1  12   46.02    1.11
  -1  -1 -12   44.74    1.28
  -1  -1 -12   46.37    1.29
  -1   0 -12   17.39    0.52
  -1   0 -12   18.01    0.52
   1   0  12   17.86    0.49
   1  -1  12   44.62    1.09
  -1   1 -12   43.65    1.24
  -1   1 -12   43.88    1.24
  -1   2 -12   18.35    0.56
   1  -2  12   18.25    0.52
  -1   2 -12   18.50    0.56
  -1   3 -12    2.37    0.14
   1  -3  12    2.20    0.13
  -1   3 -12    2.17    0.13
   1  -4  12    0.04    0.06
  -1   4 -12    0.08    0.06
  -1   4 -12    0.12    0.06
  -1   5 -12    1.90    0.15
   1  -5  12    2.06    0.15
  -1   5 -12    1.97    0.15
   1  -6  12   29.17    0.96
  -1   6 -12   28.31    0.93
   1  -6  12   29.47    0.80
  -1   7 -12    0.64    0.12
   1  -7  12    0.67    0.15
  -1   8 -12    0.59    0.14
   1  -8  12    0.73    0.19
  -1   9 -12    0.00    0.13
   1  -9  12   -0.03    0.18
   0  -9 -12   -0.03    0.19
   0  -8 -12   10.03    0.48
   0  -7 -12    0.13    0.12
   0  -6 -12   25.60    0.85
   0  -5 -12   -0.04    0.08
   0  -4 -12   10.49    0.39
   0   3  12    0.02    0.05
   0  -3 -12    0.05    0.05
   0  -3 -12    0.07    0.05
   0  -2 -12    6.66    0.22
   0  -2 -12    6.21    0.24
   0   2  12    6.46    0.22
   0   1  12   -0.02    0.04
   0  -1 -12   -0.01    0.03
   0  -1 -12    0.04    0.03
   0   0  12    2.08    0.12
   0   0 -12    2.35    0.10
   0   0 -12    2.47    0.09
   0  -1  12    0.02    0.04
   0   1 -12    0.00    0.02
   0   1 -12   -0.01    0.03
   0  -2  12    5.65    0.22
   0   2 -12    5.64    0.21
   0   2 -12    5.51    0.21
   0   3 -12    0.02    0.04
   0  -3  12    0.08    0.05
   0   3 -12    0.02    0.04
   0  -4  12    9.35    0.32
   0   4 -12    9.87    0.35
   0   4 -12    9.52    0.36
   0   5 -12    0.02    0.06
   0  -5  12    0.07    0.06
   0   5 -12    0.03    0.08
   0  -6  12   23.69    0.77
   0   6 -12   22.30    0.74
   0  -6  12   20.09    0.62
   0   6 -12   21.61    0.74
   0  -7  12   -0.04    0.11
   0   7 -12   -0.06    0.09
   0  -8  12    9.25    0.47
   0   8 -12    9.23    0.44
   0  -9  12   -0.07    0.19
   1  -9 -12   -0.01    0.20
   1  -8 -12    0.66    0.17
   1  -7 -12    0.54    0.15
   1  -6 -12   33.23    1.06
   1  -5 -12    2.21    0.17
   1  -4 -12    0.16    0.06
   1  -4 -12    0.08    0.08
   1  -3 -12    2.61    0.12
   1  -3 -12    2.50    0.15
   1  -2 -12   21.51    0.59
   1  -2 -12   20.42    0.53
   1  -2 -12   19.74    0.62
   1  -1 -12   46.64    1.10
   1  -1 -12   45.52    1.27
   1  -1 -12   45.22    1.29
   1   0 -12   18.05    0.47
   1   0 -12   17.32    0.52
   1   0 -12   17.96    0.50
   1   1 -12   45.35    1.26
   1   1 -12   44.73    1.27
   1   1 -12   45.16    1.09
  -1  -2  12   19.30    0.53
   1   2 -12   19.32    0.58
   1   2 -12   19.01    0.58
  -1  -3  12    2.54    0.14
   1   3 -12    2.59    0.14
   1   3 -12    2.10    0.13
  -1  -4  12    0.15    0.06
   1   4 -12    0.14    0.06
   1   4 -12    0.13    0.07
   1   5 -12    2.03    0.17
  -1  -5  12    2.20    0.15
   1   5 -12    2.28    0.17
   1   6 -12   31.69    0.94
  -1  -6  12   27.77    0.78
   1   6 -12   26.70    0.92
  -1  -7  12    0.78    0.16
   1   7 -12    0.68    0.14
  -1  -8  12    1.00    0.20
  -1  -9  12   -0.13    0.19
   2  -9 -12    0.18    0.20
   2  -8 -12    0.03    0.17
   2  -7 -12    0.30    0.14
   2  -6 -12    0.96    0.16
   2  -5 -12    1.49    0.15
   2  -4 -12    0.01    0.06
   2  -4 -12    0.01    0.07
   2  -3 -12    0.42    0.09
   2  -3 -12    0.54    0.07
   2  -2 -12    9.72    0.29
   2  -2 -12   10.07    0.34
   2  -1 -12    2.95    0.13
   2  -1 -12    3.08    0.13
   2   0 -12    6.14    0.22
   2   0 -12    6.91    0.23
   2   1 -12    2.48    0.12
   2   1 -12    2.68    0.13
   2   2 -12   10.00    0.30
   2   2 -12    9.52    0.32
   2   3 -12    0.38    0.07
   2   3 -12    0.28    0.07
  -2  -4  12    0.11    0.06
   2   4 -12    0.03    0.07
  -2  -5  12    1.45    0.13
   2   5 -12    1.34    0.14
   2   6 -12    0.74    0.13
  -2  -6  12    1.04    0.16
  -2  -6  12    0.92    0.14
  -2  -7  12    0.35    0.13
  -2  -8  12   -0.01    0.15
  -2  -9  12    0.00    0.21
   3  -9 -12    0.07    0.23
   3  -8 -12    0.11    0.17
   3  -7 -12    1.35    0.20
   3  -6 -12    1.69    0.18
   3  -5 -12    0.06    0.10
   3  -4 -12    9.74    0.30
   3  -4 -12    9.23    0.37
   3  -3 -12    6.05    0.25
  -3   3  12    5.74    0.21
   3  -3 -12    5.60    0.21
   3  -2 -12    0.74    0.09
  -3   2  12    0.66    0.06
   3  -2 -12    0.69    0.08
   3  -1 -12    1.16    0.09
   3  -1 -12    1.27    0.09
   3   0 -12   75.41    2.08
  -3  -1  12    1.24    0.07
   3   1 -12    1.09    0.08
   3   1 -12    1.23    0.09
   3   2 -12    0.52    0.06
   3   2 -12    0.61    0.08
   3   3 -12    5.73    0.23
   3   3 -12    5.21    0.21
   3   4 -12    9.02    0.35
   3   4 -12    9.47    0.31
   3   5 -12    0.06    0.09
  -3  -5  12    0.10    0.08
  -3  -6  12    1.92    0.19
  -3  -7  12    1.83    0.21
  -3  -8  12   -0.09    0.14
  -3  -9  12   -0.12    0.21
   4  -8 -12    1.22    0.23
   4  -7 -12    0.47    0.17
   4  -6 -12    1.81    0.20
   4  -5 -12    0.19    0.10
   4  -4 -12    0.41    0.11
   4  -4 -12    0.38    0.09
   4  -3 -12    2.34    0.14
   4  -3 -12    2.38    0.16
   4  -2 -12    2.93    0.16
   4  -2 -12    3.36    0.16
   4  -1 -12    0.00    0.05
   4  -1 -12    0.06    0.05
   4   0 -12    2.03    0.13
   4   0 -12    2.20    0.11
   4   1 -12    0.01    0.06
   4   1 -12    0.01    0.04
  -4  -1  12    0.00    0.03
   4   2 -12    3.20    0.15
  -4  -2  12    2.95    0.14
   4   2 -12    3.37    0.16
   4   3 -12    1.99    0.14
   4   3 -12    2.03    0.13
   4   4 -12    0.41    0.08
   4   4 -12    0.39    0.10
   4   5 -12    0.08    0.08
   4   5 -12    0.17    0.10
  -4  -6  12    1.70    0.19
  -4  -7  12    0.63    0.16
  -4  -8  12    1.38    0.24
   5  -8 -12    0.53    0.23
   5  -7 -12    0.03    0.16
   5  -6 -12    2.52    0.22
   5  -5 -12    1.57    0.18
   5  -4 -12    0.30    0.10
   5  -4 -12    0.34    0.11
   5  -3 -12    8.46    0.32
   5  -3 -12    9.55    0.35
   5  -2 -12    7.34    0.29
   5  -2 -12    8.58    0.30
   5  -1 -12    1.85    0.14
   5  -1 -12    2.60    0.13
   5   0 -12    5.33    0.23
   5   0 -12    6.19    0.21
   5   1 -12    2.78    0.16
   5   1 -12    2.53    0.13
   5   2 -12    8.33    0.28
  -5  -2  12    8.06    0.28
   5   2 -12    7.19    0.28
   5   3 -12    9.09    0.35
  -5  -3  12   10.37    0.35
   5   3 -12    9.78    0.33
   5   4 -12    0.34    0.09
   5   4 -12    0.29    0.11
  -5  -4  12    0.38    0.08
   5   5 -12    1.72    0.19
   5   5 -12    1.54    0.14
   6  -8 -12   -0.01    0.22
   6  -7 -12    0.03    0.17
   6  -6 -12    0.29    0.16
   6  -5 -12    0.46    0.14
   6  -4 -12    0.44    0.13
   6  -4 -12    0.40    0.11
   6  -3 -12   14.06    0.46
   6  -3 -12   13.23    0.47
   6  -2 -12   13.43    0.43
   6  -2 -12   12.56    0.43
   6  -1 -12    9.49    0.32
   6  -1 -12    9.40    0.35
   6   0 -12    4.99    0.19
   6   0 -12    4.76    0.23
   6   1 -12    8.77    0.33
   6   2 -12   12.19    0.41
   6   3 -12   13.91    0.45
  -6  -4  12    0.36    0.09
   6   4 -12    0.43    0.10
   6   5 -12    0.43    0.12
  -6  -5  12    0.46    0.11
  -6  -6  12    0.36    0.12
  -6  -7  12   -0.06    0.12
  -6  -8  12    0.00    0.17
   7  -8 -12   -0.02    0.27
   7  -7 -12    0.48    0.21
   7  -6 -12    0.02    0.17
   7  -5 -12    0.11    0.16
   7  -4 -12    1.37    0.17
   7  -3 -12    1.08    0.15
   7  -2 -12    4.28    0.24
   7  -1 -12    0.01    0.09
   7   0 -12   43.63    1.16
   7   1 -12    0.10    0.09
   7   2 -12    4.25    0.23
   7   3 -12    0.91    0.14
   7   4 -12    1.38    0.16
   7   5 -12   -0.04    0.10
   8  -5 -12   -0.17    0.16
   8  -4 -12    0.88    0.16
   8  -3 -12    1.96    0.20
   8  -2 -12    5.45    0.29
   8  -1 -12    6.01    0.30
   8   0 -12    2.62    0.20
   8   1 -12    5.61    0.28
   8   2 -12    5.65    0.28
   8   3 -12    2.08    0.18
   8   4 -12    0.65    0.15
   8   5 -12   -0.04    0.13
   9  -5 -12    2.24    0.28
   9  -3 -12   -0.05    0.14
   9  -2 -12    1.97    0.21
   9  -1 -12   -0.09    0.10
   9   0 -12    0.10    0.12
   9   1 -12   -0.05    0.12
   9   2 -12    1.85    0.21
   9   3 -12    0.10    0.13
   9   4 -12    0.60    0.17
  10  -5 -12    0.43    0.30
  10  -4 -12    1.08    0.25
  10  -3 -12    0.25    0.19
  10  -2 -12    0.79    0.18
  10  -1 -12   -0.02    0.15
  10   0 -12    0.31    0.16
  10   1 -12   -0.03    0.14
  10   3 -12    0.30    0.17
  10   4 -12    0.82    0.22
  11  -3 -12    0.09    0.28
  11  -2 -12    0.12    0.22
  11  -1 -12    0.00    0.20
  11   0 -12    4.42    0.36
  11   1 -12    0.06    0.20
  11   2 -12    0.14    0.22
  11   3 -12    0.39    0.24
  11   2  13    1.37    0.28
 -11  -1 -13    0.76    0.18
  11   1  13    0.99    0.25
  11   0  13   -0.07    0.19
 -11   0 -13    0.06    0.13
  11  -1  13    0.67    0.23
 -11   1 -13    0.89    0.17
  11  -2  13    1.08    0.28
 -10  -4 -13    0.10    0.16
 -10  -3 -13    0.21    0.16
 -10  -2 -13    0.06    0.12
  10   2  13    0.33    0.18
  10   1  13    0.04    0.16
 -10  -1 -13    0.16    0.11
 -10   0 -13    0.02    0.10
  10   0  13    0.02    0.15
 -10   1 -13    0.15    0.10
  10  -1  13    0.12    0.16
 -10   2 -13    0.22    0.11
  10  -2  13   -0.04    0.15
 -10   3 -13    0.30    0.12
  10  -3  13    0.31    0.19
  10  -4  13    0.04    0.22
 -10   4 -13    0.29    0.15
  -9  -5 -13    0.07    0.14
  -9  -4 -13    0.14    0.13
  -9  -3 -13    0.37    0.13
   9   2  13    0.16    0.16
  -9  -2 -13    0.10    0.10
  -9  -1 -13    0.19    0.09
   9   1  13    0.14    0.13
  -9   0 -13    0.01    0.08
   9   0  13   -0.07    0.12
  -9   1 -13    0.10    0.08
   9  -1  13    0.05    0.15
   9  -2  13    0.06    0.14
  -9   2 -13    0.16    0.09
  -9   3 -13    0.21    0.10
   9  -3  13    0.38    0.16
   9  -4  13   -0.02    0.16
  -9   4 -13    0.04    0.09
   9  -5  13    0.03    0.17
  -9   5 -13    0.09    0.11
   9  -6  13    0.06    0.27
  -8  -6 -13    0.10    0.13
  -8  -5 -13    1.02    0.16
  -8  -4 -13    0.15    0.10
  -8  -3 -13    0.41    0.12
   8   2  13    3.01    0.23
  -8  -2 -13    2.61    0.20
   8   1  13    0.43    0.15
   8   0  13    0.05    0.12
  -8   0 -13    0.01    0.08
   8  -1  13    0.46    0.15
  -8   1 -13    0.40    0.09
  -8   2 -13    2.89    0.18
   8  -2  13    2.64    0.22
  -8   3 -13    0.23    0.08
   8  -3  13    0.23    0.13
   8  -4  13    0.13    0.11
  -8   4 -13    0.16    0.09
  -8   5 -13    1.12    0.15
  -8   6 -13    0.18    0.12
   8  -6  13    0.02    0.13
   8  -7  13    0.03    0.24
  -7  -7 -13    0.12    0.14
  -7  -6 -13    0.28    0.13
  -7  -5 -13    0.03    0.09
  -7  -4 -13    2.07    0.18
  -7  -3 -13    5.47    0.27
   7   2  13   35.28    0.96
  -7  -2 -13   35.63    1.11
  -7  -1 -13   26.55    0.84
   7   1  13   26.55    0.77
  -7   0 -13   -0.11    0.07
   7   0  13   -0.09    0.09
   7  -1  13   26.28    0.79
  -7   1 -13   26.88    0.83
  -7   2 -13   33.25    1.03
   7  -2  13   34.27    0.96
   7  -3  13    5.51    0.29
  -7   3 -13    4.94    0.25
  -7   4 -13    1.85    0.15
   7  -4  13    1.06    0.14
   7  -5  13    0.08    0.09
  -7   5 -13    0.10    0.09
   7  -6  13   -0.02    0.09
  -7   6 -13    0.14    0.11
  -7   7 -13    0.12    0.14
   7  -7  13    0.17    0.14
  -6  -8 -13    0.15    0.19
  -6  -7 -13   -0.05    0.12
  -6  -6 -13    0.56    0.14
  -6  -5 -13    0.05    0.08
  -6  -4 -13    0.17    0.09
  -6  -3 -13    2.68    0.17
   6   3  13    2.50    0.19
  -6  -2 -13    0.73    0.11
   6   2  13    0.71    0.12
   6   1  13    4.28    0.23
  -6  -1 -13    4.13    0.22
  -6   0 -13    0.08    0.07
   6   0  13    0.01    0.09
  -6   1 -13    4.23    0.20
   6  -1  13    4.01    0.23
   6  -2  13    1.01    0.15
  -6   2 -13    0.77    0.09
  -6   3 -13    2.48    0.17
  -6   3 -13    2.46    0.16
   6  -3  13    2.07    0.19
   6  -4  13    0.08    0.08
   6  -4  13    0.19    0.12
  -6   4 -13    0.20    0.08
   6  -5  13    0.14    0.13
  -6   5 -13    0.02    0.07
   6  -5  13    0.09    0.08
   6  -6  13    0.68    0.18
  -6   6 -13    0.64    0.13
   6  -6  13    0.33    0.10
   6  -7  13   -0.15    0.18
   6  -7  13    0.00    0.10
  -6   7 -13    0.03    0.11
   6  -8  13   -0.06    0.23
  -5  -8 -13    0.91    0.21
  -5  -7 -13   -0.02    0.12
  -5  -6 -13    0.31    0.12
  -5  -5 -13    0.84    0.13
  -5  -4 -13    1.03    0.12
  -5  -3 -13    0.56    0.09
   5   3  13    0.58    0.11
  -5  -2 -13    0.45    0.06
   5   2  13    0.43    0.10
  -5  -2 -13    0.60    0.09
  -5  -1 -13    0.95    0.11
  -5  -1 -13    0.76    0.07
   5   1  13    0.97    0.13
   5   0  13   -0.04    0.08
  -5   0 -13    0.02    0.06
  -5   0 -13    0.03    0.04
  -5   1 -13    0.74    0.08
  -5   1 -13    0.74    0.08
   5  -1  13    0.90    0.12
   5  -2  13    0.35    0.09
  -5   2 -13    0.48    0.08
  -5   2 -13    0.48    0.07
   5  -3  13    0.43    0.10
  -5   3 -13    0.57    0.08
  -5   3 -13    0.49    0.09
  -5   4 -13    0.90    0.11
  -5   4 -13    0.88    0.12
   5  -5  13    0.78    0.16
  -5   5 -13    0.98    0.13
   5  -5  13    0.28    0.09
   5  -6  13    0.16    0.09
  -5   6 -13    0.46    0.11
   5  -6  13    0.41    0.15
   5  -7  13   -0.04    0.15
   5  -7  13    0.05    0.12
  -5   7 -13   -0.03    0.09
  -5   8 -13    0.63    0.16
   5  -8  13    0.43    0.22
  -4  -9 -13    0.14    0.20
  -4  -8 -13    0.18    0.14
  -4  -7 -13    0.51    0.16
  -4  -7 -13    0.33    0.13
  -4  -6 -13    2.18    0.20
  -4  -6 -13    2.75    0.20
  -4  -5 -13    0.58    0.11
  -4  -5 -13    0.53    0.11
  -4  -4 -13    0.15    0.08
  -4  -4 -13    0.14    0.07
  -4  -3 -13    0.05    0.05
   4   3  13    0.05    0.08
  -4  -3 -13    0.08    0.06
   4   2  13    0.30    0.09
  -4  -2 -13    0.35    0.08
  -4  -2 -13    0.26    0.05
   4   1  13    0.03    0.06
  -4  -1 -13   -0.02    0.03
  -4  -1 -13    0.07    0.06
  -4   0 -13    0.04    0.04
  -4   0 -13    0.03    0.05
   4   0  13   -0.01    0.06
  -4   1 -13    0.01    0.04
   4  -1  13    0.04    0.07
  -4   1 -13   -0.02    0.04
  -4   2 -13    0.31    0.07
   4  -2  13    0.31    0.08
  -4   2 -13    0.27    0.06
   4  -3  13    0.06    0.07
  -4   3 -13    0.13    0.07
  -4   3 -13    0.06    0.04
  -4   4 -13    0.09    0.06
  -4   4 -13    0.16    0.08
   4  -4  13    0.14    0.08
   4  -5  13    0.33    0.09
  -4   5 -13    0.53    0.11
  -4   5 -13    0.50    0.10
  -4   6 -13    1.80    0.16
   4  -6  13    1.89    0.20
  -4   7 -13    0.33    0.11
   4  -7  13    0.18    0.15
  -4   8 -13    0.04    0.12
   4  -8  13   -0.01    0.18
  -3  -9 -13    0.13    0.21
  -3  -9 -13    0.00    0.24
  -3  -8 -13    0.06    0.15
  -3  -8 -13    0.09    0.18
  -3  -7 -13    0.60    0.14
  -3  -7 -13    0.68    0.16
  -3  -6 -13    1.54    0.17
  -3  -6 -13    1.40    0.16
  -3  -5 -13    1.38    0.14
  -3  -5 -13    1.72    0.15
  -3  -4 -13    1.46    0.13
  -3  -4 -13    1.71    0.14
  -3  -3 -13   12.53    0.42
   3   3  13   11.98    0.36
  -3  -3 -13   13.33    0.43
   3   2  13    3.94    0.18
  -3  -2 -13    4.03    0.18
  -3  -2 -13    3.77    0.16
  -3  -1 -13   22.46    0.65
   3   1  13   21.44    0.60
  -3  -1 -13   22.82    0.68
  -3   0 -13   -0.01    0.04
   3   0  13    0.03    0.06
  -3   0 -13    0.04    0.03
  -3   1 -13   21.24    0.63
   3  -1  13   20.88    0.59
  -3   1 -13   20.97    0.63
  -3   2 -13    3.49    0.16
  -3   2 -13    3.52    0.16
   3  -2  13    3.59    0.18
  -3   3 -13   10.90    0.38
  -3   3 -13   11.25    0.39
   3  -3  13   10.79    0.37
  -3   4 -13    1.22    0.11
   3  -4  13    1.71    0.14
  -3   4 -13    1.18    0.12
  -3   5 -13    1.14    0.12
  -3   5 -13    1.29    0.14
   3  -5  13    1.47    0.14
   3  -6  13    0.98    0.14
   3  -6  13    1.00    0.16
  -3   6 -13    1.12    0.14
   3  -7  13    0.68    0.18
  -3   7 -13    0.41    0.12
   3  -8  13    0.05    0.17
  -3   8 -13    0.00    0.12
   3  -9  13    0.13    0.22
  -3   9 -13    0.10    0.15
  -2  -9 -13   -0.01    0.22
  -2  -9 -13    0.15    0.20
  -2  -8 -13    0.14    0.14
  -2  -8 -13    0.31    0.18
  -2  -7 -13    1.19    0.17
  -2  -7 -13    1.35    0.19
  -2  -6 -13    3.45    0.23
  -2  -6 -13    3.20    0.22
  -2  -5 -13    0.66    0.11
  -2  -5 -13    0.53    0.11
  -2  -4 -13    1.59    0.13
  -2  -4 -13    1.51    0.13
   2   3  13    0.37    0.07
  -2  -3 -13    0.29    0.07
  -2  -3 -13    0.23    0.07
   2   2  13    2.63    0.13
  -2  -2 -13    2.67    0.13
  -2  -2 -13    2.53    0.13
   2   1  13   21.07    0.57
  -2  -1 -13   21.88    0.63
  -2  -1 -13   21.72    0.64
   2   0  13    0.06    0.06
  -2   0 -13    0.01    0.03
  -2   0 -13    0.00    0.04
  -2   1 -13   21.18    0.61
  -2   1 -13   20.51    0.61
   2  -1  13   19.43    0.56
   2  -2  13    2.15    0.14
  -2   2 -13    2.42    0.12
  -2   2 -13    2.17    0.12
  -2   3 -13    0.24    0.06
  -2   3 -13    0.34    0.07
   2  -3  13    0.30    0.07
  -2   4 -13    1.37    0.12
  -2   4 -13    1.13    0.11
   2  -4  13    1.11    0.13
  -2   5 -13    0.38    0.09
  -2   5 -13    0.42    0.09
   2  -5  13    0.41    0.09
   2  -6  13    3.00    0.20
   2  -6  13    3.02    0.23
  -2   6 -13    2.52    0.19
  -2   7 -13    0.80    0.14
   2  -7  13    0.84    0.17
   2  -8  13    0.04    0.17
  -2   8 -13    0.09    0.12
   2  -9  13    0.11    0.22
  -2   9 -13    0.12    0.15
  -1  -9 -13    0.08    0.20
  -1  -8 -13    1.94    0.24
  -1  -7 -13    0.65    0.16
  -1  -6 -13    2.59    0.22
  -1  -5 -13   -0.03    0.07
  -1  -5 -13    0.02    0.08
  -1  -4 -13    0.07    0.07
  -1  -4 -13    0.10    0.07
  -1  -3 -13   -0.04    0.04
   1   3  13    0.00    0.05
  -1  -3 -13    0.03    0.05
  -1  -2 -13    0.02    0.04
  -1  -2 -13    0.00    0.04
   1   2  13    0.05    0.05
  -1  -1 -13   36.71    1.07
   1   1  13   38.86    0.94
  -1  -1 -13   37.51    1.07
  -1   0 -13    0.03    0.03
  -1   0 -13   -0.01    0.03
   1   0  13    0.04    0.05
   1  -1  13   36.44    0.92
  -1   1 -13   36.42    1.03
  -1   1 -13   35.61    1.03
   1  -2  13    0.02    0.04
  -1   2 -13    0.02    0.04
  -1   2 -13   -0.02    0.04
  -1   3 -13    0.06    0.04
  -1   3 -13    0.01    0.04
   1  -3  13   -0.01    0.04
  -1   4 -13    0.04    0.06
  -1   4 -13    0.08    0.06
   1  -4  13    0.03    0.05
   1  -5  13    0.06    0.07
  -1   5 -13   -0.06    0.06
  -1   5 -13    0.07    0.07
  -1   6 -13    2.37    0.19
   1  -6  13    2.46    0.19
  -1   6 -13    2.38    0.18
  -1   7 -13    0.71    0.14
   1  -7  13    0.91    0.17
  -1   8 -13    1.60    0.20
   1  -8  13    1.62    0.23
   1  -9  13    0.27    0.22
  -1   9 -13    0.00    0.14
   0  -9 -13   -0.13    0.20
   0  -8 -13    0.04    0.16
   0  -7 -13    0.07    0.11
   0  -6 -13   29.16    0.95
   0  -5 -13    0.06    0.09
   0  -4 -13    8.82    0.34
   0  -3 -13    0.08    0.05
   0  -3 -13   -0.02    0.06
   0   3  13    0.00    0.06
   0  -2 -13    0.14    0.04
   0  -2 -13    0.13    0.05
   0   2  13    0.14    0.06
   0   1  13   -0.01    0.04
   0  -1 -13    0.02    0.03
   0  -1 -13    0.05    0.03
   0   0 -13   -0.02    0.03
   0   0  13    0.03    0.05
   0   0 -13    0.04    0.02
   0  -1  13   -0.01    0.04
   0   1 -13   -0.01    0.03
   0   1 -13    0.03    0.03
   0   2 -13    0.14    0.05
   0   2 -13    0.09    0.04
   0  -2  13    0.20    0.06
   0   3 -13   -0.03    0.05
   0  -3  13    0.05    0.06
   0   3 -13    0.04    0.05
   0  -4  13    8.53    0.31
   0   4 -13    8.86    0.33
   0   4 -13    8.44    0.34
   0   5 -13    0.00    0.07
   0   5 -13   -0.01    0.07
   0  -5  13    0.02    0.07
   0   6 -13   26.15    0.84
   0   6 -13   23.86    0.84
   0  -6  13   26.01    0.72
   0   7 -13    0.03    0.12
   0  -7  13    0.04    0.12
   0  -8  13    0.05    0.14
   0   8 -13    0.11    0.12
   0  -9  13   -0.10    0.20
   1  -9 -13    0.05    0.20
   1  -8 -13    2.10    0.25
   1  -7 -13    1.04    0.18
   1  -6 -13    2.55    0.21
   1  -5 -13    0.05    0.09
   1  -4 -13    0.04    0.06
   1  -3 -13   -0.02    0.04
   1  -3 -13    0.00    0.06
   1  -2 -13    0.03    0.04
   1  -2 -13    0.00    0.04
   1  -2 -13    0.24    0.05
   1  -1 -13   38.07    1.09
   1  -1 -13   38.32    0.94
   1   0 -13    0.01    0.03
   1   0 -13    0.00    0.03
   1   0 -13   -0.02    0.04
   1   1 -13   37.23    1.02
   1   1 -13   35.34    1.03
   1   1 -13   36.91    0.90
  -1  -1  13   34.99    0.91
   1   2 -13    0.00    0.04
   1   2 -13    0.00    0.04
  -1  -2  13    0.02    0.05
   1   3 -13    0.11    0.05
  -1  -3  13    0.01    0.05
   1   3 -13    0.01    0.04
   1   4 -13    0.02    0.07
   1   4 -13    0.17    0.07
  -1  -4  13    0.11    0.06
  -1  -5  13    0.08    0.07
   1   5 -13    0.04    0.07
   1   5 -13   -0.03    0.08
   1   6 -13    2.31    0.19
   1   6 -13    2.85    0.21
  -1  -6  13    2.34    0.18
   1   7 -13    0.70    0.14
  -1  -7  13    0.96    0.17
  -1  -8  13    1.75    0.24
  -1  -9  13    0.08    0.20
   2  -9 -13    0.02    0.23
   2  -8 -13    0.11    0.18
   2  -7 -13    0.83    0.18
   2  -6 -13    3.38    0.25
   2  -5 -13    0.70    0.13
   2  -4 -13    1.46    0.14
   2  -4 -13    1.39    0.11
   2  -3 -13    0.30    0.06
   2  -3 -13    0.27    0.08
   2  -2 -13    2.61    0.10
   2  -2 -13    2.58    0.14
   2  -2 -13    2.30    0.12
   2  -1 -13   21.62    0.64
   2  -1 -13   21.31    0.56
   2   0 -13    0.01    0.03
   2   0 -13    0.01    0.04
   2   1 -13   20.74    0.56
   2   1 -13   21.58    0.63
   2   2 -13    2.49    0.13
   2   2 -13    2.44    0.13
   2   3 -13    0.24    0.06
   2   3 -13    0.31    0.07
   2   4 -13    1.38    0.13
  -2  -4  13    1.24    0.11
  -2  -5  13    0.50    0.10
   2   5 -13    0.51    0.11
   2   6 -13    2.94    0.22
  -2  -6  13    3.09    0.20
  -2  -7  13    1.08    0.18
  -2  -8  13    0.03    0.16
  -2  -9  13   -0.08    0.21
   3  -9 -13    0.04    0.25
   3  -8 -13    0.04    0.18
   3  -7 -13    0.61    0.16
   3  -6 -13    1.27    0.17
   3  -5 -13    1.60    0.16
   3  -4 -13    1.64    0.12
   3  -4 -13    1.80    0.16
   3  -3 -13   13.42    0.45
   3  -3 -13   12.83    0.38
   3  -2 -13    4.04    0.17
   3  -2 -13    3.76    0.17
   3  -1 -13   22.34    0.59
   3  -1 -13   22.32    0.66
   3   0 -13   -0.04    0.03
   3   0 -13    0.00    0.04
   3   1 -13   21.94    0.64
  -3  -1  13   22.38    0.62
   3   1 -13   20.51    0.58
   3   2 -13    3.52    0.16
   3   2 -13    3.84    0.17
   3   3 -13   12.05    0.37
   3   3 -13   12.39    0.42
   3   4 -13    1.23    0.12
   3   4 -13    1.40    0.13
   3   5 -13    1.29    0.15
  -3  -5  13    1.62    0.15
   3   6 -13    1.20    0.17
  -3  -7  13    0.56    0.16
  -3  -8  13    0.08    0.16
  -3  -9  13    0.01    0.23
   4  -8 -13    0.21    0.18
   4  -7 -13    0.45    0.17
   4  -6 -13    2.35    0.21
   4  -5 -13    0.71    0.14
   4  -4 -13    0.11    0.09
   4  -4 -13    0.22    0.08
   4  -3 -13    0.07    0.07
   4  -3 -13    0.12    0.08
   4  -2 -13    0.31    0.07
   4  -2 -13    0.38    0.08
   4  -1 -13    0.01    0.05
   4  -1 -13    0.03    0.05
   4   0 -13   -0.03    0.03
   4   0 -13   -0.03    0.05
   4   1 -13    0.03    0.06
   4   1 -13   -0.02    0.04
   4   2 -13    0.31    0.08
   4   2 -13    0.25    0.06
  -4  -2  13    0.22    0.05
   4   3 -13    0.10    0.07
   4   3 -13    0.12    0.07
   4   4 -13    0.06    0.07
   4   4 -13    0.14    0.08
   4   5 -13    0.44    0.10
   4   5 -13    0.47    0.12
   4   6 -13    1.86    0.20
  -4  -6  13    2.48    0.22
  -4  -7  13    0.23    0.14
  -4  -8  13    0.10    0.20
   5  -8 -13    0.68    0.23
   5  -7 -13   -0.12    0.16
   5  -6 -13    0.37    0.15
   5  -5 -13    1.13    0.16
   5  -4 -13    1.29    0.14
   5  -4 -13    1.10    0.14
   5  -3 -13    0.64    0.11
   5  -3 -13    0.56    0.10
   5  -2 -13    0.41    0.08
   5  -2 -13    0.48    0.09
   5  -1 -13    0.88    0.09
   5  -1 -13    0.96    0.11
   5   0 -13    0.01    0.05
   5   0 -13    0.04    0.06
   5   1 -13    0.84    0.11
   5   1 -13    0.86    0.09
   5   2 -13    0.45    0.08
   5   2 -13    0.75    0.11
   5   3 -13    0.48    0.09
  -5  -3  13    0.52    0.08
   5   3 -13    0.77    0.10
   5   4 -13    0.93    0.13
  -5  -4  13    1.09    0.12
   5   4 -13    1.01    0.12
   5   5 -13    0.92    0.15
   5   5 -13    0.88    0.13
   6  -8 -13    0.19    0.23
   6  -7 -13   -0.07    0.17
   6  -6 -13    0.61    0.18
   6  -5 -13    0.13    0.13
   6  -4 -13    0.13    0.10
   6  -4 -13    0.12    0.11
   6  -3 -13    2.56    0.19
   6  -3 -13    2.70    0.18
   6  -2 -13    0.94    0.11
   6  -2 -13    1.20    0.14
   6  -1 -13    4.39    0.19
   6  -1 -13    4.54    0.23
   6   0 -13    0.13    0.08
   6   0 -13   -0.03    0.05
   6   1 -13    4.44    0.19
   6   1 -13    4.45    0.22
   6   2 -13    0.83    0.12
   6   3 -13    2.48    0.16
   6   4 -13    0.26    0.10
   6   5 -13    0.12    0.11
  -6  -7  13   -0.01    0.14
  -6  -8  13   -0.04    0.20
   7  -7 -13    0.37    0.22
   7  -6 -13    0.29    0.18
   7  -5 -13    0.40    0.17
   7  -4 -13    2.05    0.18
   7  -3 -13    6.24    0.30
   7  -2 -13   38.13    1.04
   7  -1 -13   29.89    0.85
   7   0 -13   -0.06    0.09
   7   1 -13   26.82    0.77
   7   2 -13   36.99    1.00
   7   3 -13    6.17    0.28
   7   4 -13    2.35    0.19
   7   5 -13    0.07    0.11
   8  -4 -13   -0.06    0.12
   8  -3 -13    0.44    0.14
   8  -2 -13    2.95    0.22
   8  -1 -13    0.52    0.12
   8   0 -13   -0.13    0.08
   8   2 -13    3.01    0.22
   8   3 -13    0.52    0.14
   8   4 -13    0.12    0.12
   8   5 -13    1.40    0.19
   9  -4 -13    0.05    0.15
   9  -3 -13    0.34    0.16
   9  -2 -13   -0.10    0.12
   9  -1 -13   -0.02    0.11
   9   0 -13   -0.09    0.11
   9   1 -13    0.12    0.13
   9   2 -13    0.17    0.13
   9   3 -13    0.33    0.15
   9   4 -13    0.09    0.14
  10  -4 -13    0.08    0.22
  10  -3 -13    0.30    0.18
  10  -2 -13   -0.06    0.16
  10  -1 -13    0.06    0.16
  10   0 -13   -0.07    0.15
  10   1 -13    0.23    0.15
  10   2 -13   -0.06    0.15
  10   3 -13    0.33    0.18
  10   4 -13    0.12    0.18
  11  -2 -13    1.43    0.31
  11  -1 -13    0.91    0.27
  11   0 -13    0.16    0.22
  11   1 -13    1.23    0.26
  11   2 -13    2.00    0.29
  11   1  14    0.09    0.21
  11   0  14    0.67    0.23
  11  -1  14    0.15    0.23
 -10  -3 -14    1.12    0.20
  10   2  14   -0.09    0.17
 -10  -2 -14   -0.08    0.12
  10   1  14   -0.05    0.17
 -10  -1 -14    0.09    0.10
 -10   0 -14    0.46    0.13
  10   0  14    0.30    0.17
 -10   1 -14   -0.04    0.09
  10  -1  14    0.58    0.19
  10  -2  14    0.11    0.17
 -10   2 -14   -0.04    0.09
 -10   3 -14    1.40    0.18
  10  -4  14    0.29    0.28
  -9  -5 -14    0.80    0.18
  -9  -4 -14    1.49    0.19
  -9  -3 -14    0.57    0.15
   9   2  14    0.57    0.18
  -9  -2 -14    0.44    0.13
   9   1  14    0.45    0.17
  -9  -1 -14    0.61    0.13
  -9   0 -14    0.90    0.13
   9   0  14    0.89    0.18
   9  -1  14    0.62    0.17
  -9   1 -14    0.40    0.10
   9  -2  14    0.40    0.17
  -9   2 -14    0.50    0.11
  -9   3 -14    0.97    0.14
   9  -3  14    0.78    0.19
   9  -4  14    1.28    0.23
  -9   4 -14    1.31    0.16
  -9   5 -14    0.79    0.17
   9  -5  14    0.51    0.20
  -8  -6 -14    1.37    0.20
  -8  -5 -14    0.02    0.12
  -8  -4 -14    1.33    0.17
  -8  -3 -14    0.25    0.12
   8   2  14    1.03    0.18
  -8  -2 -14    0.94    0.15
   8   1  14   -0.01    0.12
  -8  -1 -14    0.01    0.09
  -8   0 -14   16.56    0.58
   8   0  14   17.13    0.58
  -8   1 -14    0.09    0.08
   8  -1  14    0.02    0.12
  -8   2 -14    0.85    0.12
   8  -2  14    1.20    0.19
  -8   3 -14    0.12    0.08
   8  -3  14    0.07    0.12
   8  -4  14    0.92    0.16
  -8   4 -14    1.03    0.14
   8  -5  14    0.02    0.11
  -8   5 -14    0.06    0.10
  -8   6 -14    1.27    0.19
   8  -6  14    0.78    0.16
   8  -7  14    0.02    0.25
  -7  -7 -14    0.05    0.16
  -7  -6 -14    0.17    0.13
  -7  -5 -14    0.11    0.10
  -7  -4 -14    0.07    0.09
  -7  -3 -14    2.84    0.20
  -7  -2 -14    0.95    0.14
   7   2  14    1.07    0.16
  -7  -1 -14    7.68    0.31
   7   1  14    6.58    0.32
  -7   0 -14    8.66    0.34
   7   0  14    8.48    0.36
  -7   1 -14    7.31    0.30
   7  -1  14    6.56    0.32
   7  -2  14    1.05    0.16
  -7   2 -14    1.09    0.12
   7  -3  14    2.23    0.19
  -7   3 -14    2.33    0.16
   7  -4  14   -0.02    0.09
  -7   4 -14   -0.04    0.07
   7  -5  14    0.02    0.10
  -7   5 -14    0.17    0.09
  -7   6 -14    0.10    0.10
   7  -6  14    0.00    0.10
  -7   7 -14    0.00    0.13
   7  -7  14   -0.02    0.12
  -6  -8 -14   -0.02    0.19
  -6  -7 -14    0.04    0.14
  -6  -6 -14    0.09    0.11
  -6  -5 -14   -0.06    0.09
  -6  -4 -14    2.12    0.16
  -6  -3 -14    0.11    0.09
  -6  -2 -14    3.05    0.20
   6   2  14    3.17    0.20
  -6  -1 -14    0.05    0.07
   6   1  14    0.05    0.10
   6   0  14    0.14    0.10
  -6   0 -14    0.08    0.07
  -6   1 -14    0.12    0.07
   6  -1  14    0.09    0.10
   6  -2  14    3.33    0.21
  -6   2 -14    2.84    0.17
   6  -3  14    0.15    0.10
  -6   3 -14    0.14    0.06
  -6   3 -14    0.15    0.09
  -6   4 -14    1.98    0.16
  -6   4 -14    1.93    0.17
   6  -5  14   -0.02    0.07
  -6   5 -14    0.02    0.08
   6  -5  14    0.04    0.14
   6  -6  14    0.14    0.16
   6  -6  14    0.03    0.08
  -6   6 -14    0.01    0.09
  -6   7 -14    0.01    0.11
   6  -7  14    0.02    0.11
   6  -7  14    0.10    0.19
   6  -8  14   -0.12    0.23
  -5  -8 -14    0.11    0.15
  -5  -7 -14    0.29    0.14
  -5  -6 -14    1.39    0.17
  -5  -5 -14    5.82    0.28
  -5  -4 -14   -0.03    0.07
   5   3  14    0.34    0.11
  -5  -3 -14    0.27    0.08
   5   2  14    1.99    0.16
  -5  -2 -14    1.90    0.15
  -5  -2 -14    2.20    0.11
  -5  -1 -14    0.17    0.05
   5   1  14    0.14    0.09
  -5  -1 -14    0.15    0.07
  -5   0 -14   36.89    1.07
  -5   0 -14   37.93    1.10
  -5   1 -14    0.12    0.06
   5  -1  14    0.12    0.09
  -5   1 -14    0.22    0.06
  -5   2 -14    2.02    0.13
   5  -2  14    1.73    0.17
  -5   2 -14    1.86    0.13
  -5   3 -14    0.26    0.07
   5  -3  14    0.26    0.09
  -5   3 -14    0.17    0.08
   5  -4  14    0.04    0.08
  -5   4 -14    0.06    0.06
  -5   4 -14    0.06    0.08
   5  -5  14    5.83    0.32
  -5   5 -14    5.56    0.27
  -5   6 -14    1.29    0.16
   5  -6  14    1.29    0.19
   5  -7  14    0.10    0.10
   5  -7  14    0.16    0.16
  -5   7 -14    0.35    0.12
  -5   8 -14    0.13    0.14
   5  -8  14    0.26    0.22
  -4  -9 -14    0.12    0.22
  -4  -8 -14    1.45    0.21
  -4  -7 -14    0.64    0.15
  -4  -7 -14    0.85    0.19
  -4  -6 -14    2.39    0.20
  -4  -6 -14    2.84    0.21
  -4  -5 -14    0.48    0.11
  -4  -5 -14    0.35    0.10
  -4  -4 -14    0.25    0.08
  -4  -4 -14    0.33    0.08
  -4  -3 -14    1.04    0.09
   4   3  14    0.95    0.11
  -4  -3 -14    1.06    0.11
   4   2  14    7.23    0.28
  -4  -2 -14    8.29    0.30
  -4  -2 -14    7.98    0.27
  -4  -1 -14    0.11    0.04
  -4  -1 -14    0.23    0.07
   4   1  14    0.19    0.08
  -4   0 -14    3.60    0.15
  -4   0 -14    4.00    0.18
   4   0  14    3.86    0.20
  -4   1 -14    0.21    0.05
  -4   1 -14    0.22    0.05
   4  -1  14    0.21    0.08
  -4   2 -14    6.80    0.27
   4  -2  14    7.62    0.30
  -4   2 -14    6.98    0.27
  -4   3 -14    1.10    0.11
   4  -3  14    1.14    0.13
  -4   3 -14    0.94    0.10
  -4   4 -14    0.27    0.07
   4  -4  14    0.18    0.09
  -4   4 -14    0.21    0.08
  -4   5 -14    0.34    0.10
  -4   5 -14    0.31    0.08
   4  -5  14    0.15    0.10
   4  -6  14    2.30    0.21
  -4   6 -14    2.12    0.17
  -4   7 -14    0.82    0.14
   4  -7  14    0.68    0.18
   4  -7  14    0.30    0.10
  -4   8 -14    1.35    0.19
   4  -8  14    1.17    0.24
  -3  -9 -14    0.15    0.26
  -3  -9 -14    0.04    0.20
  -3  -8 -14    0.16    0.17
  -3  -8 -14    0.30    0.19
  -3  -7 -14    0.70    0.16
  -3  -7 -14    0.64    0.16
  -3  -6 -14    0.22    0.10
  -3  -6 -14    0.47    0.13
  -3  -5 -14    0.15    0.09
  -3  -5 -14    0.17    0.09
  -3  -4 -14    4.14    0.20
  -3  -4 -14    3.47    0.19
  -3  -3 -14    0.36    0.07
   3   3  14    0.29    0.08
  -3  -3 -14    0.36    0.07
  -3  -2 -14   17.76    0.54
  -3  -2 -14   16.70    0.52
   3   2  14   16.02    0.48
   3   1  14   26.93    0.73
  -3  -1 -14   27.92    0.80
  -3  -1 -14   28.39    0.83
  -3   0 -14    6.70    0.24
   3   0  14    6.83    0.26
  -3   0 -14    6.96    0.25
  -3   1 -14   26.47    0.78
   3  -1  14   26.19    0.73
  -3   1 -14   27.28    0.79
   3  -2  14   15.16    0.47
  -3   2 -14   14.87    0.49
  -3   2 -14   15.26    0.48
  -3   3 -14    0.34    0.08
   3  -3  14    0.24    0.08
  -3   3 -14    0.22    0.06
  -3   4 -14    3.46    0.19
   3  -4  14    3.95    0.21
  -3   4 -14    3.48    0.20
  -3   5 -14    0.22    0.08
   3  -5  14    0.25    0.10
  -3   5 -14    0.19    0.09
  -3   6 -14    0.15    0.09
   3  -6  14    0.10    0.12
   3  -6  14    0.17    0.10
  -3   7 -14    0.53    0.13
   3  -7  14    0.57    0.17
  -3   8 -14    0.15    0.12
   3  -8  14    0.12    0.16
  -2  -9 -14    0.00    0.19
  -2  -9 -14    0.04    0.24
  -2  -8 -14    0.30    0.19
  -2  -8 -14    0.19    0.16
  -2  -7 -14    0.35    0.14
  -2  -7 -14    0.21    0.14
  -2  -6 -14    1.80    0.20
  -2  -6 -14    1.56    0.18
  -2  -5 -14    6.49    0.30
  -2  -5 -14    6.54    0.29
  -2  -4 -14    3.58    0.19
  -2  -4 -14    2.94    0.18
  -2  -3 -14    3.53    0.17
   2   3  14    3.22    0.16
  -2  -3 -14    3.68    0.17
  -2  -2 -14    1.02    0.09
   2   2  14    1.15    0.10
  -2  -2 -14    1.17    0.09
  -2  -1 -14    0.05    0.05
  -2  -1 -14   -0.01    0.03
   2   1  14   -0.02    0.05
  -2   0 -14    0.10    0.04
   2   0  14    0.09    0.06
  -2   0 -14    0.06    0.03
   2  -1  14    0.01    0.06
  -2   1 -14    0.02    0.03
  -2   1 -14   -0.01    0.03
  -2   2 -14    1.01    0.09
   2  -2  14    0.96    0.11
  -2   2 -14    1.11    0.09
   2  -3  14    3.00    0.17
  -2   3 -14    3.00    0.16
  -2   3 -14    3.06    0.17
   2  -4  14    2.67    0.17
  -2   4 -14    2.71    0.16
  -2   4 -14    3.14    0.18
  -2   5 -14    5.22    0.25
   2  -5  14    5.26    0.25
  -2   5 -14    4.97    0.26
  -2   6 -14    1.29    0.16
   2  -6  14    1.20    0.15
  -2   6 -14    1.42    0.15
  -2   7 -14    0.23    0.11
   2  -7  14    0.38    0.15
   2  -8  14    0.13    0.17
  -2   8 -14    0.18    0.12
  -2   9 -14    0.06    0.14
   2  -9  14   -0.01    0.23
  -1  -9 -14   -0.04    0.23
  -1  -9 -14    0.01    0.20
  -1  -8 -14    0.13    0.15
  -1  -8 -14    0.17    0.17
  -1  -7 -14    0.49    0.15
  -1  -7 -14    0.32    0.14
  -1  -6 -14   22.49    0.75
  -1  -6 -14   22.69    0.77
  -1  -5 -14   20.23    0.66
  -1  -5 -14   19.79    0.68
  -1  -4 -14    0.20    0.08
  -1  -4 -14    0.23    0.08
  -1  -3 -14    2.89    0.15
  -1  -3 -14    2.59    0.15
   1   3  14    3.02    0.15
  -1  -2 -14    1.97    0.12
   1   2  14    2.28    0.13
  -1  -2 -14    2.44    0.11
  -1  -1 -14    3.30    0.14
  -1  -1 -14    3.18    0.14
   1   1  14    3.25    0.16
  -1   0 -14   65.71    1.83
   1   0  14   67.28    1.59
  -1   0 -14   64.51    1.83
   1  -1  14    3.29    0.16
  -1   1 -14    3.03    0.13
  -1   1 -14    2.89    0.13
   1  -2  14    2.04    0.13
  -1   2 -14    2.04    0.12
  -1   2 -14    2.10    0.12
  -1   3 -14    2.44    0.14
  -1   3 -14    2.50    0.14
   1  -3  14    2.45    0.15
  -1   4 -14    0.25    0.07
  -1   4 -14    0.15    0.07
   1  -4  14    0.25    0.08
   1  -5  14   17.37    0.53
  -1   5 -14   16.72    0.59
  -1   5 -14   17.03    0.58
   1  -6  14   19.14    0.58
  -1   6 -14   17.36    0.65
  -1   6 -14   19.49    0.66
  -1   7 -14    0.41    0.12
   1  -7  14    0.67    0.17
  -1   8 -14    0.06    0.11
   1  -8  14    0.04    0.16
  -1   9 -14    0.06    0.15
   1  -9  14   -0.02    0.23
   0  -9 -14    0.12    0.23
   0  -8 -14    8.09    0.44
   0  -7 -14    0.06    0.14
   0  -6 -14   28.63    0.94
   0  -5 -14    0.02    0.08
   0  -4 -14    7.00    0.27
   0  -4 -14    6.51    0.29
   0   3  14    0.00    0.06
   0  -3 -14    0.04    0.06
   0  -3 -14    0.00    0.05
   0  -2 -14    0.26    0.06
   0  -2 -14    0.32    0.05
   0   2  14    0.24    0.07
   0  -1 -14    0.01    0.03
   0   1  14    0.01    0.05
   0  -1 -14    0.03    0.04
   0   0 -14   26.58    0.74
   0   0 -14   26.49    0.76
   0   0  14   25.70    0.69
   0   1 -14    0.00    0.02
   0   1 -14    0.01    0.03
   0  -1  14    0.03    0.05
   0  -2  14    0.26    0.07
   0   2 -14    0.23    0.05
   0   2 -14    0.26    0.05
   0   3 -14   -0.02    0.05
   0  -3  14   -0.04    0.05
   0   3 -14    0.01    0.04
   0   4 -14    6.16    0.27
   0  -4  14    5.83    0.25
   0   4 -14    6.30    0.26
   0   5 -14   -0.05    0.06
   0   5 -14   -0.02    0.07
   0  -5  14   -0.04    0.06
   0   6 -14   23.68    0.80
   0  -6  14   24.87    0.70
   0   6 -14   23.77    0.81
   0  -7  14    0.20    0.13
   0   7 -14   -0.02    0.08
   0  -8  14    7.59    0.43
   0   8 -14    7.35    0.38
   0  -9  14    0.03    0.20
   1  -9 -14    0.16    0.24
   1  -8 -14    0.17    0.18
   1  -7 -14    0.56    0.16
   1  -6 -14   21.99    0.76
   1  -5 -14   19.99    0.68
   1  -4 -14    0.28    0.08
   1  -3 -14    2.85    0.14
   1  -3 -14    3.08    0.14
   1  -3 -14    2.90    0.17
   1  -2 -14    2.17    0.12
   1  -2 -14    2.40    0.10
   1  -2 -14    2.45    0.13
   1  -1 -14    3.19    0.14
   1  -1 -14    3.35    0.14
   1   0 -14   65.08    1.57
   1   0 -14   66.44    1.84
   1   0 -14   66.68    1.83
   1   1 -14    3.23    0.13
   1   1 -14    2.93    0.13
  -1  -1  14    2.92    0.15
  -1  -2  14    1.91    0.13
   1   2 -14    2.12    0.12
   1   2 -14    2.28    0.12
   1   3 -14    2.66    0.15
  -1  -3  14    2.56    0.15
   1   3 -14    2.33    0.15
  -1  -4  14    0.17    0.07
   1   4 -14    0.23    0.08
   1   4 -14    0.36    0.08
   1   5 -14   17.50    0.60
  -1  -5  14   18.78    0.54
   1   5 -14   16.57    0.60
   1   6 -14   19.25    0.67
   1   6 -14   18.20    0.67
  -1  -6  14   19.88    0.59
  -1  -7  14    0.55    0.16
   1   7 -14    0.24    0.12
  -1  -8  14    0.05    0.15
  -1  -9  14    0.06    0.22
   2  -9 -14   -0.05    0.23
   2  -8 -14    0.31    0.19
   2  -7 -14    0.41    0.15
   2  -6 -14    1.70    0.20
   2  -5 -14    5.94    0.29
   2  -4 -14    3.57    0.20
   2  -4 -14    3.43    0.16
   2  -3 -14    3.69    0.19
   2  -3 -14    3.33    0.15
   2  -2 -14    1.19    0.10
   2  -2 -14    1.23    0.09
   2  -1 -14   -0.03    0.04
   2  -1 -14    0.03    0.04
   2   0 -14    0.09    0.05
   2   0 -14    0.09    0.04
   2   1 -14    0.02    0.04
   2   1 -14    0.04    0.04
   2   2 -14    1.04    0.09
   2   2 -14    1.02    0.09
   2   3 -14    2.95    0.16
  -2  -3  14    3.15    0.17
   2   4 -14    3.03    0.18
  -2  -4  14    2.85    0.17
  -2  -5  14    5.24    0.23
   2   5 -14    5.05    0.26
   2   6 -14    1.18    0.16
  -2  -6  14    1.62    0.17
  -2  -7  14    0.16    0.13
  -2  -8  14    0.17    0.17
  -2  -9  14    0.04    0.23
   3  -8 -14    0.14    0.18
   3  -7 -14    0.57    0.17
   3  -6 -14    0.16    0.13
   3  -5 -14    0.21    0.11
   3  -4 -14    3.93    0.18
   3  -4 -14    4.18    0.22
   3  -3 -14    0.42    0.08
   3  -3 -14    0.31    0.08
   3  -2 -14   17.24    0.54
   3  -2 -14   16.46    0.47
   3  -1 -14   28.13    0.81
   3  -1 -14   27.52    0.72
   3   0 -14    7.47    0.25
   3   0 -14    7.39    0.26
   3   1 -14   25.59    0.69
   3   1 -14   26.98    0.77
   3   2 -14   16.52    0.51
   3   2 -14   16.00    0.47
   3   3 -14    0.39    0.08
   3   3 -14    0.32    0.08
   3   4 -14    3.80    0.18
   3   4 -14    3.75    0.20
   3   5 -14    0.19    0.10
  -3  -5  14    0.23    0.10
  -3  -6  14    0.32    0.12
   3   6 -14    0.08    0.11
  -3  -7  14    0.40    0.16
  -3  -8  14    0.14    0.17
  -3  -9  14   -0.16    0.24
   4  -8 -14    1.93    0.27
   4  -7 -14    1.00    0.20
   4  -6 -14    2.53    0.23
   4  -5 -14    0.46    0.13
   4  -4 -14    0.30    0.09
   4  -4 -14    0.24    0.10
   4  -3 -14    1.01    0.11
   4  -3 -14    1.07    0.12
   4  -2 -14    7.52    0.28
   4  -2 -14    7.97    0.29
   4  -1 -14    0.27    0.06
   4  -1 -14    0.21    0.07
   4   0 -14    3.97    0.18
   4   0 -14    3.94    0.16
   4   1 -14    0.24    0.05
   4   1 -14    0.33    0.08
   4   2 -14    8.16    0.29
   4   2 -14    7.99    0.29
   4   3 -14    1.07    0.12
   4   3 -14    1.02    0.11
   4   4 -14    0.35    0.09
   4   4 -14    0.21    0.09
   4   5 -14    0.40    0.12
   4   5 -14    0.39    0.10
   4   6 -14    2.32    0.22
  -4  -7  14    1.16    0.20
  -4  -8  14    1.80    0.28
   5  -8 -14    0.34    0.23
   5  -7 -14    0.26    0.18
   5  -6 -14    1.39    0.20
   5  -5 -14    6.74    0.33
   5  -4 -14    0.13    0.10
   5  -4 -14   -0.01    0.08
   5  -3 -14    0.20    0.09
   5  -3 -14    0.33    0.09
   5  -2 -14    2.10    0.14
   5  -2 -14    2.19    0.15
   5  -1 -14    0.21    0.06
   5  -1 -14    0.10    0.07
   5   0 -14   40.45    1.13
   5   0 -14   38.61    1.02
   5   1 -14    0.15    0.05
   5   1 -14    0.07    0.07
   5   2 -14    2.17    0.15
   5   2 -14    1.86    0.12
   5   3 -14    0.25    0.09
   5   3 -14    0.10    0.08
   5   4 -14    0.02    0.08
   5   4 -14    0.05    0.09
   5   5 -14    5.73    0.30
   5   5 -14    5.68    0.25
   5   6 -14    1.49    0.20
   6  -8 -14   -0.03    0.25
   6  -7 -14    0.09    0.19
   6  -6 -14    0.17    0.16
   6  -5 -14    0.02    0.13
   6  -4 -14    2.62    0.19
   6  -4 -14    2.63    0.19
   6  -3 -14    0.10    0.08
   6  -3 -14    0.19    0.10
   6  -2 -14    3.45    0.20
   6  -2 -14    2.99    0.17
   6  -1 -14    0.08    0.09
   6  -1 -14    0.04    0.06
   6   0 -14    0.02    0.07
   6   0 -14    0.12    0.06
   6   1 -14    0.15    0.09
   6   1 -14    0.05    0.06
   6   2 -14    3.11    0.19
   6   3 -14    0.13    0.09
   6   4 -14    2.21    0.18
   6   5 -14    0.06    0.11
   7  -7 -14    0.22    0.23
   7  -6 -14   -0.01    0.18
   7  -5 -14    0.09    0.16
   7  -4 -14    0.07    0.13
   7  -4 -14    0.21    0.12
   7  -3 -14    2.61    0.20
   7  -2 -14    1.09    0.15
   7  -1 -14    7.54    0.33
   7   0 -14    9.16    0.36
   7   1 -14    6.95    0.31
   7   2 -14    1.02    0.15
   7   3 -14    2.94    0.20
   7   4 -14    0.19    0.10
   7   5 -14   -0.06    0.12
   8  -4 -14    1.54    0.20
   8  -3 -14    0.08    0.13
   8  -2 -14    1.04    0.17
   8  -1 -14    0.18    0.11
   8   0 -14   17.69    0.59
   8   1 -14    0.03    0.10
   8   2 -14    0.68    0.14
   8   3 -14    0.12    0.12
   8   4 -14    1.31    0.17
   8   5 -14    0.08    0.14
   9  -4 -14    1.74    0.24
   9  -3 -14    0.73    0.17
   9  -2 -14    0.51    0.17
   9  -1 -14    0.56    0.16
   9   0 -14    1.22    0.18
   9   1 -14    0.61    0.16
   9   2 -14    0.51    0.15
   9   3 -14    0.69    0.16
   9   4 -14    1.53    0.21
   9   5 -14    0.71    0.21
  10  -4 -14    0.45    0.24
  10  -3 -14    1.35    0.24
  10  -2 -14   -0.09    0.16
  10  -1 -14   -0.01    0.16
  10   0 -14    0.45    0.17
  10   1 -14    0.02    0.15
  10   2 -14    0.08    0.16
  10   3 -14    1.22    0.23
  10   4 -14    0.21    0.19
  11  -1 -14   -0.05    0.25
  11   0 -14   -0.13    0.22
  11   1 -14    0.05    0.21
  11   1  15    0.12    0.23
  11   0  15   -0.14    0.23
 -10  -3 -15   -0.13    0.15
  10   2  15    0.37    0.21
 -10  -2 -15    0.03    0.13
  10   1  15    0.46    0.19
 -10  -1 -15    0.40    0.13
 -10   0 -15    0.04    0.11
  10   0  15   -0.10    0.16
  10  -1  15    0.55    0.19
 -10   1 -15    0.39    0.12
  10  -2  15    0.14    0.19
 -10   2 -15    0.12    0.11
  10  -3  15    0.28    0.23
 -10   3 -15    0.00    0.12
  -9  -5 -15    0.33    0.18
  -9  -4 -15    0.09    0.13
  -9  -3 -15   -0.03    0.13
   9   2  15    0.34    0.17
  -9  -2 -15    0.20    0.12
  -9  -1 -15    0.28    0.12
   9   1  15    0.41    0.16
  -9   0 -15    0.00    0.08
   9   0  15   -0.06    0.14
  -9   1 -15    0.27    0.09
   9  -1  15    0.37    0.16
  -9   2 -15    0.30    0.10
   9  -2  15    0.35    0.18
   9  -3  15    0.06    0.16
  -9   3 -15    0.05    0.09
  -9   4 -15    0.19    0.12
   9  -4  15    0.37    0.19
  -9   5 -15    0.12    0.13
   9  -5  15    0.23    0.23
  -8  -6 -15    0.32    0.17
  -8  -5 -15    0.14    0.14
  -8  -4 -15    1.16    0.16
  -8  -3 -15    1.38    0.18
  -8  -2 -15    1.79    0.19
   8   2  15    2.05    0.21
   8   1  15    0.36    0.14
  -8  -1 -15    0.25    0.10
  -8   0 -15   -0.06    0.08
   8   0  15   -0.08    0.11
   8  -1  15    0.11    0.13
  -8   1 -15    0.25    0.09
  -8   2 -15    1.75    0.15
   8  -2  15    1.48    0.20
   8  -3  15    1.13    0.18
  -8   3 -15    1.35    0.15
  -8   4 -15    1.30    0.16
   8  -4  15    1.41    0.19
  -8   5 -15    0.09    0.10
   8  -5  15    0.01    0.10
   8  -6  15    0.12    0.17
  -8   6 -15    0.26    0.14
  -7  -7 -15    0.46    0.18
  -7  -6 -15    0.09    0.13
  -7  -5 -15    0.15    0.11
  -7  -4 -15    0.07    0.10
  -7  -3 -15    0.83    0.14
   7   2  15    0.06    0.11
  -7  -2 -15   -0.03    0.09
   7   1  15    2.01    0.20
  -7  -1 -15    2.11    0.17
   7   0  15   -0.03    0.10
  -7   0 -15    0.02    0.08
  -7   1 -15    1.97    0.14
   7  -1  15    1.84    0.20
  -7   2 -15    0.11    0.07
   7  -2  15    0.13    0.12
  -7   3 -15    0.89    0.12
   7  -3  15    0.81    0.15
  -7   4 -15    0.08    0.08
   7  -4  15    0.04    0.10
   7  -5  15    0.05    0.09
  -7   5 -15    0.03    0.09
  -7   6 -15   -0.02    0.10
   7  -6  15    0.03    0.12
   7  -7  15    0.03    0.13
  -6  -7 -15    0.50    0.16
  -6  -6 -15   -0.04    0.11
  -6  -5 -15    0.07    0.10
  -6  -4 -15    0.51    0.11
  -6  -3 -15   -0.01    0.07
  -6  -2 -15    6.07    0.28
   6   2  15    6.07    0.28
  -6  -1 -15   50.77    1.48
   6   1  15   49.75    1.30
  -6   0 -15   -0.02    0.07
   6   0  15   -0.01    0.09
  -6   1 -15   49.82    1.43
   6  -1  15   47.26    1.27
  -6   2 -15    5.54    0.24
   6  -2  15    5.64    0.29
  -6   3 -15    0.04    0.06
  -6   3 -15    0.05    0.09
   6  -3  15    0.05    0.08
  -6   4 -15    0.54    0.12
   6  -4  15    0.21    0.10
  -6   4 -15    0.46    0.10
  -6   5 -15   -0.06    0.07
   6  -5  15    0.01    0.07
   6  -5  15    0.00    0.14
  -6   6 -15    0.01    0.10
   6  -6  15   -0.01    0.16
   6  -6  15   -0.03    0.09
  -6   7 -15    0.25    0.13
   6  -7  15    0.16    0.12
   6  -7  15    0.46    0.20
   6  -8  15    0.29    0.27
  -5  -8 -15    0.46    0.19
  -5  -7 -15    0.16    0.14
  -5  -6 -15    0.44    0.12
  -5  -5 -15    0.06    0.09
  -5  -4 -15    0.49    0.10
   5   3  15    0.35    0.11
  -5  -3 -15    0.36    0.09
   5   2  15    0.43    0.11
  -5  -2 -15    0.44    0.06
  -5  -2 -15    0.47    0.09
  -5  -1 -15    2.10    0.11
  -5  -1 -15    2.10    0.15
   5   1  15    2.40    0.17
   5   0  15    0.05    0.09
  -5   0 -15    0.07    0.06
  -5   0 -15    0.03    0.04
  -5   1 -15    2.25    0.14
   5  -1  15    1.99    0.17
  -5   1 -15    2.02    0.12
  -5   2 -15    0.38    0.08
  -5   2 -15    0.37    0.07
   5  -2  15    0.32    0.10
  -5   3 -15    0.38    0.09
  -5   3 -15    0.25    0.07
   5  -3  15    0.33    0.11
   5  -4  15    0.36    0.09
  -5   4 -15    0.52    0.09
  -5   4 -15    0.40    0.11
   5  -5  15    0.03    0.07
  -5   5 -15    0.05    0.08
  -5   5 -15    0.00    0.09
   5  -6  15    0.23    0.15
  -5   6 -15    0.11    0.10
   5  -6  15    0.06    0.08
   5  -7  15    0.25    0.17
   5  -7  15    0.09    0.09
  -5   7 -15    0.19    0.11
   5  -8  15    0.17    0.22
  -5   8 -15    0.11    0.15
  -4  -8 -15    0.01    0.15
  -4  -7 -15    0.26    0.14
  -4  -7 -15    0.27    0.17
  -4  -6 -15    0.34    0.12
  -4  -6 -15    0.27    0.12
  -4  -5 -15    0.01    0.08
  -4  -5 -15    0.03    0.08
  -4  -4 -15    0.39    0.08
  -4  -4 -15    0.26    0.09
   4   3  15    0.41    0.10
  -4  -3 -15    0.32    0.08
  -4  -3 -15    0.15    0.06
   4   2  15    0.27    0.09
  -4  -2 -15    0.16    0.05
  -4  -2 -15    0.28    0.08
   4   1  15    0.94    0.12
  -4  -1 -15    1.21    0.12
  -4  -1 -15    0.69    0.07
  -4   0 -15    0.00    0.05
  -4   0 -15    0.00    0.04
   4   0  15   -0.01    0.07
  -4   1 -15    0.88    0.08
   4  -1  15    0.79    0.12
  -4   1 -15    0.70    0.08
  -4   2 -15    0.12    0.05
  -4   2 -15    0.17    0.06
   4  -2  15    0.09    0.08
  -4   3 -15    0.32    0.08
  -4   3 -15    0.26    0.07
   4  -3  15    0.44    0.10
   4  -4  15    0.56    0.12
  -4   4 -15    0.27    0.09
  -4   4 -15    0.33    0.08
  -4   5 -15    0.05    0.09
  -4   5 -15   -0.01    0.06
   4  -5  15   -0.08    0.08
  -4   6 -15    0.27    0.10
   4  -6  15    0.23    0.08
   4  -6  15    0.41    0.14
  -4   7 -15    0.16    0.10
   4  -7  15    0.17    0.16
   4  -7  15    0.04    0.09
  -4   8 -15    0.11    0.13
   4  -8  15    0.09    0.20
  -3  -9 -15    0.51    0.31
  -3  -9 -15    0.37    0.22
  -3  -8 -15    0.04    0.18
  -3  -8 -15   -0.09    0.15
  -3  -7 -15    0.19    0.14
  -3  -7 -15    0.15    0.14
  -3  -6 -15    0.22    0.12
  -3  -6 -15    0.29    0.12
  -3  -5 -15    0.28    0.10
  -3  -5 -15    0.31    0.10
  -3  -4 -15    3.03    0.18
  -3  -4 -15    3.15    0.17
   3   3  15    0.10    0.08
  -3  -3 -15    0.08    0.06
  -3  -3 -15    0.12    0.06
   3   2  15    6.10    0.24
  -3  -2 -15    5.58    0.22
  -3  -2 -15    6.24    0.24
  -3  -1 -15    1.73    0.12
   3   1  15    1.52    0.13
  -3  -1 -15    1.61    0.10
  -3   0 -15    0.02    0.05
  -3   0 -15    0.02    0.03
   3   0  15    0.01    0.06
  -3   1 -15    1.46    0.10
  -3   1 -15    1.62    0.10
   3  -1  15    1.50    0.14
  -3   2 -15    5.56    0.22
  -3   2 -15    5.27    0.22
   3  -2  15    4.83    0.23
   3  -3  15    0.08    0.07
  -3   3 -15    0.03    0.05
  -3   3 -15    0.06    0.06
   3  -4  15    2.70    0.18
  -3   4 -15    2.56    0.17
  -3   4 -15    2.63    0.16
  -3   5 -15    0.16    0.09
   3  -5  15    0.34    0.10
  -3   5 -15    0.21    0.08
  -3   6 -15    0.15    0.09
   3  -6  15    0.13    0.13
  -3   6 -15    0.22    0.10
   3  -6  15   -0.01    0.10
   3  -7  15    0.11    0.16
  -3   7 -15    0.23    0.11
   3  -8  15    0.05    0.16
  -3   8 -15    0.10    0.12
  -2  -9 -15    0.04    0.21
  -2  -9 -15    0.10    0.26
  -2  -8 -15    0.35    0.19
  -2  -8 -15    0.33    0.17
  -2  -7 -15    0.00    0.13
  -2  -7 -15    0.08    0.14
  -2  -6 -15    1.92    0.19
  -2  -6 -15    1.67    0.18
  -2  -5 -15    4.79    0.25
  -2  -5 -15    4.77    0.24
  -2  -4 -15    0.15    0.08
  -2  -4 -15    0.11    0.08
   2   3  15    2.73    0.15
  -2  -3 -15    2.71    0.15
  -2  -3 -15    3.05    0.16
  -2  -2 -15    2.49    0.13
   2   2  15    2.16    0.14
  -2  -2 -15    2.78    0.13
  -2  -1 -15   62.64    1.79
   2   1  15   63.98    1.54
  -2  -1 -15   64.36    1.78
   2   0  15    0.02    0.06
  -2   0 -15    0.02    0.04
  -2   0 -15    0.01    0.03
  -2   1 -15   60.29    1.70
  -2   1 -15   60.92    1.71
   2  -1  15   60.68    1.49
  -2   2 -15    2.07    0.12
  -2   2 -15    2.21    0.13
   2  -2  15    2.51    0.15
   2  -3  15    2.35    0.15
  -2   3 -15    2.35    0.14
  -2   3 -15    2.03    0.14
  -2   4 -15    0.13    0.07
  -2   4 -15    0.12    0.07
   2  -4  15    0.05    0.07
   2  -5  15    4.30    0.23
  -2   5 -15    4.22    0.24
  -2   5 -15    4.29    0.23
  -2   6 -15    1.63    0.16
  -2   6 -15    1.49    0.16
   2  -6  15    1.49    0.17
   2  -7  15    0.10    0.14
  -2   7 -15    0.08    0.09
   2  -8  15    0.35    0.18
  -2   8 -15    0.30    0.13
  -2   9 -15    0.09    0.17
  -1  -9 -15    0.22    0.26
  -1  -8 -15    2.14    0.27
  -1  -8 -15    2.15    0.24
  -1  -7 -15   -0.05    0.13
  -1  -7 -15    0.02    0.13
  -1  -6 -15    1.23    0.16
  -1  -6 -15    1.33    0.18
  -1  -5 -15   12.36    0.48
  -1  -5 -15   13.11    0.47
  -1  -4 -15    1.99    0.14
  -1  -4 -15    1.89    0.14
  -1  -3 -15    4.13    0.20
  -1  -3 -15    5.18    0.20
   1   3  15    4.58    0.19
  -1  -2 -15   21.24    0.64
   1   2  15   20.45    0.57
  -1  -2 -15   21.91    0.63
   1   1  15    5.27    0.21
  -1  -1 -15    4.48    0.19
  -1  -1 -15    4.96    0.18
  -1   0 -15    0.01    0.03
  -1   0 -15    0.02    0.03
   1   0  15    0.04    0.06
  -1   1 -15    4.64    0.17
   1  -1  15    4.54    0.20
  -1   1 -15    4.64    0.18
  -1   2 -15   19.51    0.60
  -1   2 -15   19.95    0.60
   1  -2  15   19.05    0.56
   1  -3  15    4.06    0.20
  -1   3 -15    4.43    0.19
  -1   3 -15    3.63    0.19
  -1   4 -15    1.60    0.14
  -1   4 -15    1.49    0.13
   1  -4  15    1.59    0.13
  -1   5 -15   10.93    0.42
   1  -5  15    9.99    0.37
  -1   5 -15   10.46    0.41
  -1   6 -15    1.16    0.16
   1  -6  15    1.28    0.15
  -1   6 -15    1.28    0.15
   1  -7  15   -0.01    0.12
  -1   7 -15    0.03    0.09
   1  -8  15    2.28    0.28
  -1   8 -15    1.69    0.21
  -1   9 -15    0.12    0.15
   1  -9  15    0.13    0.25
   0  -9 -15    0.20    0.25
   0  -8 -15    0.58    0.20
   0  -7 -15    0.02    0.12
   0  -6 -15    1.13    0.18
   0  -5 -15   -0.09    0.09
   0  -5 -15   -0.01    0.09
   0  -4 -15    1.43    0.14
   0  -4 -15    1.45    0.12
   0  -3 -15   -0.04    0.05
   0   3  15    0.00    0.06
   0  -3 -15    0.05    0.06
   0  -2 -15    1.53    0.10
   0   2  15    1.77    0.13
   0  -2 -15    1.82    0.09
   0  -1 -15    0.01    0.03
   0  -1 -15    0.01    0.04
   0   1  15    0.06    0.06
   0   0  15    0.00    0.05
   0   0 -15    0.07    0.03
   0   0 -15   -0.01    0.03
   0   1 -15    0.00    0.03
   0  -1  15    0.00    0.05
   0   1 -15    0.01    0.04
   0   2 -15    1.69    0.11
   0   2 -15    1.29    0.10
   0  -2  15    1.75    0.13
   0   3 -15   -0.01    0.05
   0  -3  15    0.05    0.06
   0   3 -15    0.01    0.06
   0  -4  15    1.41    0.14
   0   4 -15    1.39    0.13
   0   4 -15    1.11    0.12
   0   5 -15   -0.04    0.08
   0   5 -15    0.01    0.08
   0  -5  15   -0.01    0.07
   0   6 -15    0.98    0.14
   0  -6  15    1.04    0.14
   0   6 -15    0.98    0.15
   0  -7  15    0.03    0.13
   0   7 -15    0.03    0.10
   0  -8  15    0.20    0.18
   0   8 -15    0.22    0.13
   0  -9  15   -0.09    0.22
   1  -9 -15    0.10    0.26
   1  -8 -15    2.06    0.26
   1  -7 -15    0.01    0.12
   1  -6 -15    1.63    0.18
   1  -5 -15   12.47    0.48
   1  -4 -15    2.00    0.16
   1  -3 -15    3.99    0.20
   1  -3 -15    5.02    0.19
   1  -2 -15   22.46    0.62
   1  -2 -15   20.61    0.66
   1  -2 -15   21.46    0.57
   1  -1 -15    4.80    0.19
   1  -1 -15    4.85    0.19
   1   0 -15    0.02    0.03
   1   0 -15   -0.02    0.04
   1   0 -15    0.02    0.04
  -1   0  15    0.02    0.06
   1   1 -15    5.16    0.18
   1   1 -15    4.76    0.19
  -1  -1  15    4.57    0.20
  -1  -2  15   20.81    0.58
   1   2 -15   19.23    0.62
   1   2 -15   20.63    0.61
   1   3 -15    4.32    0.20
   1   3 -15    4.89    0.20
  -1  -3  15    4.03    0.20
  -1  -4  15    1.41    0.13
   1   4 -15    1.46    0.13
   1   4 -15    1.72    0.14
   1   5 -15   10.18    0.42
  -1  -5  15   10.57    0.38
   1   5 -15   11.61    0.42
   1   6 -15    1.70    0.19
   1   6 -15    1.33    0.17
  -1  -6  15    1.08    0.15
   1   7 -15   -0.05    0.10
  -1  -7  15    0.08    0.12
  -1  -8  15    2.10    0.27
  -1  -9  15    0.14    0.25
   2  -8 -15    0.22    0.17
   2  -7 -15    0.17    0.15
   2  -6 -15    1.92    0.20
   2  -5 -15    4.38    0.25
   2  -4 -15    0.13    0.09
   2  -3 -15    2.40    0.16
   2  -3 -15    2.82    0.14
   2  -2 -15    2.31    0.13
   2  -2 -15    2.83    0.15
   2  -1 -15   63.70    1.54
   2  -1 -15   64.79    1.80
   2   0 -15    0.00    0.05
   2   0 -15   -0.02    0.04
   2   1 -15   57.04    1.43
   2   1 -15   61.17    1.66
   2   2 -15    2.45    0.13
   2   2 -15    2.11    0.13
   2   3 -15    2.52    0.15
  -2  -3  15    1.95    0.14
  -2  -4  15    0.13    0.07
   2   4 -15    0.06    0.07
   2   5 -15    3.51    0.22
  -2  -5  15    4.20    0.22
   2   6 -15    1.83    0.19
  -2  -6  15    1.94    0.18
  -2  -7  15    0.04    0.13
  -2  -8  15    0.33    0.20
  -2  -9  15    0.14    0.27
   3  -8 -15    0.03    0.17
   3  -7 -15    0.18    0.15
   3  -6 -15    0.21    0.13
   3  -5 -15    0.37    0.11
   3  -4 -15    3.09    0.20
   3  -4 -15    3.20    0.16
   3  -3 -15    0.04    0.07
   3  -3 -15    0.06    0.06
   3  -2 -15    6.21    0.23
   3  -2 -15    5.72    0.24
   3  -1 -15    1.57    0.11
   3  -1 -15    1.80    0.11
   3   0 -15   -0.01    0.04
   3   0 -15   -0.04    0.05
   3   1 -15    1.40    0.10
   3   1 -15    1.66    0.11
   3   2 -15    4.47    0.20
   3   2 -15    5.63    0.21
   3   3 -15    0.09    0.06
   3   3 -15    0.06    0.06
   3   4 -15    2.91    0.17
  -3  -4  15    3.01    0.18
   3   4 -15    3.35    0.19
  -3  -5  15    0.20    0.09
   3   5 -15    0.22    0.10
  -3  -6  15    0.23    0.11
   3   6 -15    0.19    0.12
  -3  -7  15    0.10    0.14
  -3  -8  15    0.19    0.19
  -3  -9  15    0.62    0.29
   4  -8 -15    0.07    0.19
   4  -7 -15    0.22    0.17
   4  -6 -15    0.31    0.15
   4  -5 -15    0.03    0.11
   4  -4 -15    0.34    0.10
   4  -4 -15    0.32    0.10
   4  -3 -15    0.41    0.09
   4  -3 -15    0.27    0.08
   4  -2 -15    0.11    0.07
   4  -2 -15    0.11    0.06
   4  -1 -15    0.79    0.10
   4  -1 -15    0.91    0.09
   4   0 -15    0.02    0.04
   4   0 -15   -0.01    0.05
   4   1 -15    0.79    0.08
   4   1 -15    0.93    0.11
   4   2 -15    0.23    0.08
   4   2 -15    0.25    0.06
   4   3 -15    0.21    0.08
   4   3 -15    0.24    0.08
   4   4 -15    0.30    0.10
   4   4 -15    0.42    0.10
   4   5 -15   -0.01    0.08
   4   5 -15    0.02    0.10
   4   6 -15    0.25    0.14
  -4  -6  15    0.36    0.14
  -4  -7  15    0.16    0.16
  -4  -8  15    0.15    0.21
   5  -8 -15    0.40    0.24
   5  -7 -15    0.49    0.20
   5  -6 -15    0.32    0.15
   5  -5 -15    0.10    0.12
   5  -4 -15    0.71    0.13
   5  -4 -15    0.70    0.12
   5  -3 -15    0.32    0.09
   5  -3 -15    0.32    0.09
   5  -2 -15    0.45    0.09
   5  -2 -15    0.43    0.08
   5  -1 -15    2.38    0.16
   5  -1 -15    2.33    0.13
   5   0 -15   -0.09    0.06
   5   0 -15   -0.02    0.05
   5   1 -15    2.41    0.16
   5   1 -15    2.55    0.14
   5   2 -15    0.43    0.09
   5   2 -15    0.29    0.07
   5   3 -15    0.21    0.09
   5   3 -15    0.32    0.09
   5   4 -15    0.67    0.12
   5   4 -15    0.53    0.12
   5   5 -15    0.08    0.10
   5   5 -15    0.12    0.12
   5   6 -15    0.22    0.16
   6  -8 -15    0.44    0.27
   6  -7 -15    0.39    0.21
   6  -6 -15   -0.13    0.15
   6  -5 -15   -0.11    0.12
   6  -4 -15    0.45    0.12
   6  -4 -15    0.59    0.13
   6  -3 -15    0.03    0.09
   6  -3 -15    0.08    0.09
   6  -2 -15    6.27    0.28
   6  -2 -15    5.98    0.25
   6  -1 -15   56.20    1.56
   6  -1 -15   54.38    1.41
   6   0 -15    0.01    0.06
   6   0 -15   -0.03    0.08
   6   1 -15   55.02    1.38
   6   1 -15   53.15    1.53
   6   2 -15    6.15    0.27
   6   3 -15    0.01    0.09
   6   4 -15    0.46    0.12
   6   5 -15    0.28    0.12
   7  -7 -15    0.54    0.25
   7  -6 -15   -0.03    0.17
   7  -5 -15    0.25    0.16
   7  -4 -15    0.08    0.13
   7  -4 -15    0.20    0.12
   7  -3 -15    0.87    0.15
   7  -2 -15   -0.03    0.09
   7  -1 -15    2.18    0.18
   7   0 -15    0.05    0.09
   7   1 -15    2.21    0.19
   7   2 -15    0.20    0.11
   7   3 -15    1.03    0.15
   7   4 -15    0.07    0.10
   7   5 -15    0.10    0.13
   8  -4 -15    1.65    0.22
   8  -3 -15    1.79    0.21
   8  -2 -15    2.09    0.21
   8  -1 -15    0.47    0.14
   8   0 -15   -0.06    0.10
   8   1 -15    0.53    0.14
   8   2 -15    1.76    0.20
   8   3 -15    1.41    0.18
   8   4 -15    1.45    0.20
   8   5 -15    0.36    0.15
   9  -4 -15    0.21    0.20
   9  -3 -15    0.05    0.15
   9  -2 -15    0.61    0.18
   9  -1 -15    0.11    0.13
   9   0 -15   -0.04    0.13
   9   1 -15    0.27    0.14
   9   2 -15    0.35    0.15
   9   3 -15   -0.13    0.14
   9   4 -15    0.31    0.17
   9   5 -15    0.10    0.20
  10  -4 -15    0.30    0.26
  10  -3 -15    0.12    0.22
  10  -2 -15    0.21    0.18
  10  -1 -15    0.37    0.17
  10   0 -15   -0.10    0.14
  10   1 -15    0.43    0.18
  10   2 -15    0.19    0.17
  10   3 -15    0.36    0.20
  10   4 -15    0.22    0.20
  11   1  16    0.48    0.27
  11   0  16    0.03    0.24
 -10  -3 -16   -0.02    0.16
 -10  -2 -16    0.07    0.13
  10   1  16    0.00    0.19
 -10  -1 -16    0.05    0.11
 -10   0 -16    1.22    0.16
  10   0  16    1.00    0.23
  10  -1  16    0.07    0.19
 -10   1 -16    0.09    0.11
  10  -2  16    0.18    0.20
 -10   2 -16    0.28    0.13
  10  -3  16    0.36    0.25
 -10   3 -16    0.06    0.13
  -9  -4 -16    0.23    0.16
  -9  -3 -16    1.11    0.19
   9   2  16   -0.09    0.17
  -9  -2 -16   -0.07    0.10
   9   1  16    0.01    0.15
  -9  -1 -16   -0.01    0.10
   9   0  16    2.55    0.25
  -9   0 -16    2.29    0.19
   9  -1  16    0.03    0.15
  -9   1 -16    0.07    0.10
   9  -2  16    0.04    0.16
  -9   2 -16   -0.01    0.09
  -9   3 -16    0.76    0.14
   9  -3  16    1.12    0.22
   9  -4  16    0.22    0.20
  -9   4 -16    0.22    0.12
   9  -5  16    0.25    0.24
  -8  -6 -16    0.08    0.18
  -8  -5 -16    1.46    0.20
  -8  -4 -16    0.69    0.15
  -8  -3 -16    0.90    0.16
   8   2  16    2.35    0.23
  -8  -2 -16    2.25    0.19
  -8  -1 -16    0.09    0.09
   8   1  16    0.20    0.15
  -8   0 -16    0.07    0.09
   8   0  16    0.24    0.14
   8  -1  16    0.16    0.14
  -8   1 -16    0.05    0.07
  -8   2 -16    1.96    0.17
   8  -2  16    2.36    0.24
   8  -3  16    1.03    0.19
  -8   3 -16    1.05    0.14
  -8   4 -16    0.53    0.12
   8  -4  16    0.35    0.16
  -8   5 -16    1.51    0.18
   8  -5  16    1.03    0.19
   8  -6  16    0.06    0.17
  -7  -7 -16    0.26    0.20
  -7  -6 -16    0.19    0.13
  -7  -5 -16    1.35    0.18
  -7  -4 -16    0.30    0.12
  -7  -3 -16    1.51    0.17
  -7  -2 -16    1.09    0.14
   7   2  16    0.90    0.16
   7   1  16    0.11    0.12
  -7  -1 -16    0.17    0.09
  -7   0 -16   18.52    0.63
   7   0  16   19.32    0.62
   7  -1  16    0.24    0.13
  -7   1 -16    0.10    0.07
  -7   2 -16    1.16    0.12
   7  -2  16    1.11    0.18
  -7   3 -16    1.40    0.14
   7  -3  16    1.37    0.19
   7  -4  16    0.24    0.11
  -7   4 -16    0.38    0.11
   7  -5  16    0.53    0.12
  -7   5 -16    1.11    0.15
   7  -6  16    0.04    0.10
  -7   6 -16    0.11    0.12
   7  -7  16    0.09    0.14
  -6  -7 -16    0.03    0.15
  -6  -6 -16    0.32    0.14
  -6  -5 -16    0.76    0.14
  -6  -4 -16    0.02    0.09
  -6  -3 -16   -0.02    0.08
   6   2  16    0.26    0.12
  -6  -2 -16    0.42    0.11
   6   1  16    1.02    0.15
  -6  -1 -16    1.21    0.13
   6   0  16   42.95    1.20
  -6   0 -16   48.39    1.35
  -6   1 -16    1.18    0.11
   6  -1  16    1.08    0.16
  -6   2 -16    0.34    0.08
   6  -2  16    0.47    0.14
  -6   3 -16   -0.02    0.08
  -6   3 -16    0.04    0.06
   6  -3  16    0.00    0.09
  -6   4 -16   -0.03    0.06
   6  -4  16   -0.04    0.07
  -6   4 -16   -0.01    0.10
  -6   5 -16    0.75    0.13
   6  -5  16    0.29    0.10
   6  -5  16    0.63    0.17
   6  -6  16    0.41    0.19
   6  -6  16    0.10    0.10
  -6   6 -16    0.36    0.12
   6  -7  16    0.10    0.19
   6  -7  16    0.02    0.14
  -6   7 -16   -0.03    0.11
   6  -8  16    0.09    0.27
  -5  -8 -16    0.24    0.18
  -5  -7 -16    0.45    0.16
  -5  -6 -16    0.35    0.13
  -5  -5 -16    2.70    0.20
  -5  -4 -16    2.34    0.17
  -5  -3 -16    0.58    0.10
  -5  -2 -16    1.47    0.13
   5   2  16    1.30    0.15
  -5  -2 -16    1.64    0.10
   5   1  16    2.41    0.17
  -5  -1 -16    3.20    0.17
  -5  -1 -16    2.81    0.14
  -5   0 -16    1.28    0.09
  -5   0 -16    1.53    0.12
   5   0  16    1.56    0.16
  -5   1 -16    3.00    0.16
  -5   1 -16    2.52    0.14
   5  -1  16    2.98    0.20
  -5   2 -16    1.33    0.12
   5  -2  16    1.38    0.16
  -5   2 -16    1.55    0.12
  -5   3 -16    0.50    0.10
  -5   3 -16    0.57    0.09
   5  -3  16    0.53    0.12
  -5   4 -16    1.85    0.15
  -5   4 -16    1.76    0.17
  -5   5 -16    2.37    0.19
  -5   5 -16    2.17    0.17
  -5   6 -16    0.31    0.11
   5  -6  16    0.06    0.07
   5  -6  16    0.47    0.17
   5  -7  16    0.49    0.20
   5  -7  16    0.09    0.10
  -5   7 -16    0.58    0.14
   5  -8  16    0.19    0.25
  -4  -8 -16    0.40    0.18
  -4  -7 -16    0.27    0.14
  -4  -6 -16    3.09    0.23
  -4  -6 -16    3.67    0.24
  -4  -5 -16    0.10    0.09
  -4  -5 -16    0.15    0.09
  -4  -4 -16    0.03    0.07
  -4  -4 -16    0.00    0.08
  -4  -3 -16    0.36    0.08
  -4  -3 -16    0.44    0.09
   4   3  16    0.38    0.11
  -4  -2 -16    2.24    0.15
   4   2  16    1.90    0.16
  -4  -2 -16    2.29    0.13
  -4  -1 -16    0.54    0.06
  -4  -1 -16    0.74    0.09
   4   1  16    0.62    0.11
  -4   0 -16    0.03    0.04
   4   0  16   -0.02    0.07
  -4   0 -16    0.13    0.06
   4  -1  16    0.68    0.11
  -4   1 -16    0.50    0.07
  -4   1 -16    0.75    0.08
  -4   2 -16    2.08    0.13
  -4   2 -16    2.16    0.13
   4  -2  16    1.89    0.16
  -4   3 -16    0.38    0.08
  -4   3 -16    0.29    0.08
   4  -3  16    0.34    0.10
  -4   4 -16    0.01    0.07
  -4   4 -16    0.16    0.07
   4  -4  16    0.17    0.09
  -4   5 -16    0.03    0.08
  -4   5 -16    0.13    0.09
   4  -5  16    0.15    0.10
  -4   6 -16    3.26    0.23
   4  -6  16    3.38    0.27
  -4   7 -16    0.20    0.11
   4  -7  16    0.27    0.18
   4  -7  16    0.42    0.13
  -4   8 -16    0.17    0.13
   4  -8  16    0.25    0.22
  -3  -9 -16   -0.22    0.33
  -3  -9 -16    0.03    0.23
  -3  -8 -16    0.22    0.17
  -3  -8 -16    0.59    0.21
  -3  -7 -16    0.06    0.14
  -3  -7 -16   -0.06    0.12
  -3  -6 -16    0.18    0.12
  -3  -6 -16    0.16    0.12
  -3  -5 -16    5.25    0.26
  -3  -5 -16    5.19    0.26
  -3  -4 -16    0.64    0.10
  -3  -4 -16    0.72    0.10
   3   3  16   -0.06    0.08
  -3  -3 -16    0.07    0.06
  -3  -3 -16    0.04    0.06
  -3  -2 -16   19.02    0.59
  -3  -2 -16   19.66    0.61
   3   2  16   19.15    0.55
  -3  -1 -16   -0.06    0.04
  -3  -1 -16    0.10    0.06
   3   1  16    0.01    0.07
   3   0  16    0.37    0.09
  -3   1 -16    0.05    0.05
   3  -1  16    0.09    0.07
  -3   1 -16    0.05    0.04
   3  -2  16   17.16    0.54
  -3   2 -16   17.91    0.55
  -3   2 -16   17.25    0.56
  -3   3 -16    0.03    0.05
   3  -3  16   -0.02    0.06
  -3   3 -16    0.00    0.05
  -3   4 -16    0.57    0.10
   3  -4  16    0.64    0.12
  -3   4 -16    0.45    0.10
  -3   5 -16    4.08    0.23
   3  -5  16    4.58    0.25
  -3   5 -16    4.08    0.24
  -3   6 -16    0.06    0.08
   3  -6  16    0.09    0.11
  -3   6 -16    0.13    0.10
   3  -7  16    0.03    0.15
   3  -7  16    0.02    0.13
  -3   7 -16    0.07    0.10
   3  -8  16    0.53    0.20
  -3   8 -16    0.29    0.14
  -2  -9 -16   -0.23    0.28
  -2  -8 -16   -0.08    0.18
  -2  -8 -16   -0.03    0.17
  -2  -7 -16    0.14    0.15
  -2  -7 -16    0.10    0.13
  -2  -6 -16    0.23    0.12
  -2  -6 -16    0.41    0.13
  -2  -5 -16    0.26    0.10
  -2  -5 -16    0.26    0.11
  -2  -4 -16    5.86    0.26
  -2  -4 -16    6.04    0.26
   2   3  16   14.31    0.42
  -2  -3 -16   15.37    0.47
  -2  -3 -16   13.24    0.47
   2   2  16    3.10    0.17
  -2  -2 -16    3.04    0.15
  -2  -2 -16    3.00    0.15
  -2  -1 -16   18.99    0.56
  -2  -1 -16   18.85    0.56
   2   1  16   17.47    0.52
   2   0  16   12.85    0.41
  -2   0 -16   13.28    0.41
  -2   0 -16   13.41    0.42
  -2   1 -16   17.66    0.54
   2  -1  16   18.03    0.53
  -2   1 -16   17.90    0.55
   2  -2  16    2.32    0.15
  -2   2 -16    2.44    0.14
  -2   2 -16    2.84    0.14
   2  -3  16   12.49    0.43
  -2   3 -16   13.12    0.45
  -2   3 -16   13.41    0.44
   2  -4  16    5.65    0.25
  -2   4 -16    4.61    0.24
  -2   4 -16    5.02    0.23
  -2   5 -16    0.14    0.09
  -2   5 -16    0.26    0.09
   2  -5  16    0.23    0.10
  -2   6 -16    0.16    0.09
  -2   6 -16    0.12    0.09
   2  -6  16    0.20    0.10
   2  -7  16    0.06    0.14
  -2   7 -16    0.12    0.10
   2  -8  16    0.06    0.19
  -2   8 -16    0.06    0.12
  -1  -9 -16    1.16    0.33
  -1  -8 -16    2.44    0.28
  -1  -7 -16    0.60    0.17
  -1  -6 -16    0.80    0.15
  -1  -6 -16    0.89    0.16
  -1  -5 -16   14.90    0.55
  -1  -5 -16   15.10    0.53
  -1  -4 -16   23.79    0.79
  -1  -4 -16   26.36    0.78
  -1  -3 -16    0.04    0.06
   1   3  16    0.01    0.07
  -1  -3 -16    0.04    0.06
   1   2  16    2.10    0.14
  -1  -2 -16    2.09    0.13
  -1  -2 -16    2.21    0.12
   1   1  16    8.76    0.30
  -1  -1 -16    8.35    0.28
  -1  -1 -16    8.23    0.29
   1   0  16    0.63    0.10
  -1   0 -16    0.52    0.06
  -1   0 -16    0.54    0.06
  -1   1 -16    8.02    0.27
   1  -1  16    8.15    0.30
  -1   1 -16    7.97    0.28
  -1   2 -16    1.89    0.12
   1  -2  16    2.06    0.15
  -1   2 -16    1.87    0.12
  -1   3 -16    0.04    0.06
   1  -3  16    0.09    0.06
  -1   3 -16    0.09    0.06
   1  -4  16   22.42    0.63
  -1   4 -16   21.13    0.70
  -1   4 -16   20.35    0.68
  -1   5 -16   13.15    0.47
   1  -5  16   13.20    0.44
  -1   5 -16   12.12    0.48
   1  -6  16    0.82    0.14
  -1   6 -16    0.73    0.14
  -1   6 -16    0.65    0.12
  -1   7 -16    0.53    0.13
   1  -7  16    0.62    0.17
  -1   8 -16    2.56    0.25
   1  -8  16    2.35    0.29
  -1   9 -16    0.83    0.21
   0  -9 -16    0.64    0.30
   0  -8 -16    0.25    0.19
   0  -7 -16    0.11    0.14
   0  -6 -16   27.65    0.92
   0  -5 -16   -0.12    0.09
   0  -4 -16   -0.01    0.07
   0  -4 -16    0.05    0.07
   0   3  16    0.00    0.07
   0  -3 -16   -0.06    0.06
   0  -3 -16    0.00    0.06
   0   2  16    0.41    0.09
   0  -2 -16    0.38    0.05
   0  -2 -16    0.41    0.07
   0   1  16    0.02    0.06
   0  -1 -16    0.01    0.04
   0  -1 -16   -0.01    0.03
   0   0 -16    0.01    0.04
   0   0 -16    0.03    0.03
   0   0  16    0.02    0.06
   0   1 -16    0.02    0.04
   0   1 -16    0.01    0.03
   0  -1  16    0.02    0.06
   0  -2  16    0.30    0.08
   0   2 -16    0.26    0.06
   0   2 -16    0.25    0.06
   0  -3  16   -0.01    0.06
   0   3 -16    0.02    0.05
   0   3 -16    0.00    0.06
   0   4 -16   -0.04    0.07
   0   4 -16    0.05    0.07
   0  -4  16   -0.01    0.07
   0   5 -16   -0.06    0.08
   0  -5  16    0.03    0.08
   0   5 -16   -0.02    0.08
   0  -6  16   23.74    0.70
   0   6 -16   23.99    0.79
   0   6 -16   22.50    0.80
   0  -7  16    0.17    0.13
   0   7 -16   -0.02    0.10
   0   8 -16    0.21    0.14
   0  -8  16    0.22    0.19
   0  -9  16    0.05    0.29
   1  -8 -16    2.58    0.29
   1  -7 -16    0.66    0.17
   1  -6 -16    1.14    0.17
   1  -5 -16   14.80    0.55
   1  -4 -16   25.88    0.83
   1  -3 -16    0.04    0.05
   1  -3 -16    0.08    0.06
   1  -2 -16    2.14    0.13
   1  -2 -16    1.97    0.12
   1  -1 -16    8.35    0.29
   1  -1 -16    8.18    0.27
   1   0 -16    0.70    0.07
  -1   0  16    0.61    0.09
   1   1 -16    8.29    0.28
   1   1 -16    8.21    0.26
  -1  -1  16    7.49    0.28
   1   2 -16    2.29    0.13
  -1  -2  16    1.69    0.13
   1   2 -16    2.15    0.13
  -1  -3  16   -0.01    0.06
   1   3 -16    0.05    0.06
   1   3 -16    0.05    0.05
   1   4 -16   22.29    0.70
   1   4 -16   21.65    0.71
  -1  -4  16   21.32    0.63
   1   5 -16   13.39    0.48
  -1  -5  16   12.86    0.44
   1   5 -16   11.86    0.48
   1   6 -16    0.69    0.14
   1   6 -16    0.56    0.13
  -1  -6  16    0.76    0.14
   1   7 -16    0.42    0.14
  -1  -7  16    0.63    0.17
   1   7 -16    0.82    0.16
  -1  -8  16    2.58    0.30
  -1  -9  16    1.05    0.32
   2  -8 -16   -0.03    0.18
   2  -7 -16    0.17    0.17
   2  -6 -16    0.15    0.13
   2  -5 -16    0.20    0.12
   2  -4 -16    6.05    0.29
   2  -3 -16   15.32    0.44
   2  -3 -16   15.21    0.51
   2  -2 -16    3.28    0.16
   2  -2 -16    2.99    0.16
   2  -1 -16   19.01    0.58
   2  -1 -16   18.71    0.52
   2   0 -16   13.37    0.42
   2   0 -16   12.75    0.39
   2   1 -16   17.81    0.56
   2   1 -16   19.11    0.52
   2   2 -16    2.76    0.16
   2   2 -16    2.99    0.15
   2   3 -16   13.80    0.47
  -2  -3  16   13.83    0.44
  -2  -4  16    5.47    0.25
   2   4 -16    5.14    0.25
  -2  -5  16    0.29    0.10
   2   5 -16    0.16    0.10
   2   6 -16    0.23    0.11
  -2  -6  16    0.25    0.11
  -2  -7  16    0.26    0.15
  -2  -8  16    0.02    0.19
  -2  -9  16   -0.04    0.29
   3  -8 -16    0.19    0.20
   3  -7 -16    0.09    0.14
   3  -6 -16    0.11    0.13
   3  -5 -16    5.68    0.30
   3  -4 -16    0.67    0.10
   3  -4 -16    0.58    0.11
   3  -3 -16   -0.02    0.06
   3  -3 -16   -0.01    0.07
   3  -2 -16   18.71    0.53
   3  -2 -16   18.99    0.59
   3  -1 -16    0.03    0.05
   3   0 -16    0.39    0.08
   3   0 -16    0.44    0.06
   3   1 -16    0.01    0.05
   3   1 -16    0.00    0.04
   3   2 -16   18.04    0.52
   3   2 -16   17.99    0.56
   3   3 -16    0.02    0.06
   3   3 -16    0.03    0.06
   3   4 -16    0.48    0.10
  -3  -4  16    0.55    0.11
  -3  -5  16    4.29    0.23
   3   5 -16    4.45    0.25
   3   6 -16    0.10    0.12
  -3  -6  16    0.06    0.11
  -3  -7  16    0.08    0.15
  -3  -8  16    0.33    0.21
  -3  -9  16    0.17    0.32
   4  -8 -16    0.46    0.23
   4  -7 -16    0.15    0.17
   4  -6 -16    4.10    0.27
   4  -5 -16    0.09    0.11
   4  -4 -16    0.15    0.09
   4  -4 -16    0.13    0.08
   4  -3 -16    0.49    0.10
   4  -3 -16    0.25    0.09
   4  -2 -16    2.47    0.15
   4  -2 -16    2.25    0.14
   4  -1 -16    0.78    0.08
   4  -1 -16    0.64    0.10
   4   0 -16    0.07    0.05
   4   0 -16    0.06    0.06
   4   1 -16    0.85    0.11
   4   1 -16    0.85    0.09
   4   2 -16    2.09    0.14
   4   2 -16    2.36    0.14
   4   3 -16    0.35    0.08
   4   3 -16    0.42    0.09
   4   4 -16    0.15    0.09
   4   4 -16    0.07    0.07
  -4  -5  16    0.10    0.12
   4   5 -16    0.12    0.11
  -4  -6  16    3.37    0.24
   4   6 -16    2.56    0.23
  -4  -7  16    0.15    0.16
  -4  -8  16    0.18    0.22
   5  -8 -16    0.45    0.25
   5  -7 -16    0.38    0.19
   5  -6 -16    0.51    0.17
   5  -5 -16    2.90    0.23
   5  -4 -16    2.35    0.17
   5  -4 -16    2.22    0.19
   5  -3 -16    0.42    0.09
   5  -3 -16    0.56    0.10
   5  -2 -16    1.91    0.15
   5  -2 -16    1.88    0.13
   5  -1 -16    2.84    0.17
   5  -1 -16    2.59    0.14
   5   0 -16    1.68    0.12
   5   0 -16    1.60    0.14
   5   1 -16    3.03    0.15
   5   1 -16    2.87    0.17
   5   2 -16    1.66    0.14
   5   2 -16    1.58    0.12
   5   3 -16    0.59    0.10
   5   3 -16    0.53    0.11
   5   4 -16    2.09    0.17
   5   4 -16    2.34    0.18
   5   5 -16    2.83    0.23
   5   5 -16    2.85    0.20
   5   6 -16    0.32    0.17
   6  -7 -16   -0.22    0.19
   6  -6 -16    0.57    0.18
   6  -5 -16    0.89    0.16
   6  -4 -16    0.08    0.10
   6  -4 -16    0.00    0.11
   6  -3 -16    0.01    0.09
   6  -3 -16   -0.03    0.08
   6  -2 -16    0.54    0.09
   6  -2 -16    0.48    0.12
   6  -1 -16    1.42    0.12
   6  -1 -16    1.34    0.16
   6   0 -16   49.49    1.40
   6   0 -16   49.16    1.27
   6   1 -16    1.51    0.16
   6   1 -16    1.26    0.11
   6   2 -16    0.53    0.12
   6   3 -16   -0.01    0.08
   6   4 -16    0.06    0.10
   6   5 -16    1.00    0.15
   7  -7 -16    0.21    0.23
   7  -6 -16    0.10    0.18
   7  -5 -16    1.61    0.20
   7  -4 -16    0.49    0.14
   7  -4 -16    0.54    0.14
   7  -3 -16    2.22    0.21
   7  -2 -16    1.40    0.17
   7  -1 -16    0.11    0.10
   7   0 -16   21.22    0.66
   7   1 -16    0.30    0.12
   7   2 -16    1.33    0.17
   7   3 -16    1.61    0.17
   7   4 -16    0.69    0.15
   7   5 -16    1.20    0.17
   8  -4 -16    0.60    0.18
   8  -3 -16    1.36    0.19
   8  -2 -16    2.02    0.21
   8  -1 -16    0.17    0.11
   8   0 -16    0.09    0.12
   8   1 -16    0.08    0.11
   8   2 -16    2.20    0.22
   8   3 -16    1.16    0.18
   8   4 -16    0.82    0.16
   8   5 -16    1.54    0.21
   9  -4 -16    0.50    0.21
   9  -3 -16    1.04    0.21
   9  -2 -16   -0.04    0.15
   9  -1 -16    0.14    0.14
   9   0 -16    2.33    0.24
   9   1 -16    0.01    0.14
   9   2 -16    0.02    0.16
   9   3 -16    1.03    0.20
   9   4 -16    0.35    0.18
   9   5 -16    0.11    0.18
  10  -4 -16    1.30    0.32
  10  -3 -16    0.30    0.24
  10  -2 -16    0.23    0.21
  10  -1 -16    0.02    0.18
  10   0 -16    1.68    0.25
  10   1 -16   -0.17    0.16
  10   2 -16    0.22    0.18
  10   3 -16    0.00    0.20
  10   4 -16    1.18    0.27
  11   1  17    2.12    0.34
 -10  -2 -17    0.21    0.15
  10   1  17    0.50    0.22
 -10  -1 -17    0.28    0.14
  10   0  17   -0.21    0.19
 -10   0 -17    0.06    0.12
 -10   1 -17    0.46    0.13
  10  -1  17    0.08    0.18
  10  -2  17    0.23    0.23
 -10   2 -17    0.26    0.13
  -9  -4 -17   -0.09    0.15
  -9  -3 -17    0.29    0.15
  -9  -2 -17    0.23    0.13
   9   2  17    0.06    0.17
  -9  -1 -17    0.52    0.13
   9   1  17    0.60    0.18
  -9   0 -17    0.00    0.10
   9   0  17    0.05    0.16
   9  -1  17    0.47    0.19
  -9   1 -17    0.48    0.12
   9  -2  17    0.06    0.17
  -9   2 -17    0.02    0.09
  -9   3 -17    0.37    0.12
   9  -3  17    0.53    0.21
  -9   4 -17    0.03    0.11
   9  -4  17   -0.03    0.19
  -8  -5 -17    1.15    0.19
  -8  -4 -17    5.74    0.32
  -8  -3 -17    0.34    0.14
   8   2  17    0.91    0.18
  -8  -2 -17    0.67    0.15
  -8  -1 -17    0.61    0.12
   8   1  17    0.49    0.16
   8   0  17   -0.02    0.13
  -8   0 -17   -0.02    0.08
   8  -1  17    0.53    0.17
  -8   1 -17    0.70    0.12
   8  -2  17    0.70    0.17
  -8   2 -17    0.84    0.13
  -8   3 -17    0.58    0.12
   8  -3  17    0.39    0.17
  -8   4 -17    4.97    0.28
   8  -5  17    0.78    0.18
  -8   5 -17    1.17    0.17
   8  -6  17    0.27    0.20
  -7  -6 -17    0.12    0.15
  -7  -5 -17    0.13    0.12
  -7  -4 -17    0.90    0.16
  -7  -3 -17    2.63    0.20
   7   2  17    5.89    0.30
  -7  -2 -17    5.87    0.29
  -7  -1 -17    7.80    0.34
   7   1  17    8.28    0.36
  -7   0 -17    0.07    0.08
   7   0  17   -0.13    0.12
   7  -1  17    7.88    0.37
  -7   1 -17    8.40    0.34
   7  -2  17    5.78    0.32
  -7   2 -17    5.84    0.27
   7  -3  17    2.82    0.23
  -7   3 -17    2.54    0.19
  -7   4 -17    0.89    0.13
   7  -4  17    0.98    0.16
   7  -5  17    0.07    0.10
  -7   5 -17   -0.02    0.10
   7  -6  17    0.04    0.13
  -7   6 -17    0.09    0.12
   7  -7  17    0.08    0.17
  -6  -7 -17    0.20    0.17
  -6  -6 -17    0.04    0.12
  -6  -5 -17    0.11    0.11
  -6  -4 -17    0.63    0.13
  -6  -3 -17    2.87    0.20
  -6  -2 -17    4.76    0.25
   6   2  17    5.08    0.27
   6   1  17   11.46    0.43
  -6  -1 -17   11.91    0.43
  -6   0 -17    0.04    0.07
   6   0  17    0.04    0.12
  -6   1 -17   11.32    0.41
   6  -1  17   11.09    0.43
  -6   2 -17    4.54    0.22
   6  -2  17    4.34    0.26
   6  -3  17    2.29    0.21
  -6   3 -17    2.50    0.17
   6  -4  17    0.36    0.11
  -6   4 -17    0.39    0.12
  -6   4 -17    0.54    0.10
  -6   5 -17    0.07    0.09
   6  -5  17    0.09    0.15
   6  -5  17    0.03    0.09
   6  -6  17    0.15    0.17
   6  -6  17   -0.01    0.08
  -6   6 -17    0.03    0.11
   6  -7  17    0.08    0.21
   6  -7  17    0.05    0.12
  -6   7 -17    0.20    0.15
  -5  -8 -17    0.00    0.19
  -5  -7 -17   -0.04    0.14
  -5  -6 -17   -0.04    0.11
  -5  -5 -17    0.28    0.11
  -5  -4 -17    0.47    0.11
  -5  -3 -17   -0.03    0.08
  -5  -2 -17    0.01    0.08
  -5  -2 -17   -0.04    0.05
   5   2  17   -0.01    0.10
   5   1  17    0.27    0.11
  -5  -1 -17    0.33    0.09
  -5  -1 -17    0.40    0.07
  -5   0 -17   -0.03    0.04
  -5   0 -17    0.00    0.06
   5   0  17   -0.06    0.08
   5  -1  17    0.38    0.11
  -5   1 -17    0.38    0.08
  -5   1 -17    0.38    0.07
   5  -2  17   -0.06    0.08
  -5   2 -17    0.03    0.05
  -5   2 -17    0.04    0.06
  -5   3 -17    0.00    0.07
   5  -3  17    0.00    0.08
  -5   3 -17    0.02    0.06
   5  -4  17    0.16    0.09
  -5   4 -17    0.23    0.10
  -5   4 -17    0.21    0.08
  -5   5 -17    0.10    0.10
   5  -5  17    0.15    0.08
  -5   5 -17    0.26    0.09
  -5   6 -17    0.01    0.10
   5  -6  17    0.02    0.07
   5  -6  17   -0.04    0.15
   5  -7  17    0.04    0.10
   5  -7  17    0.14    0.20
  -5   7 -17    0.05    0.12
   5  -8  17   -0.14    0.25
  -4  -8 -17    1.14    0.22
  -4  -7 -17    0.73    0.17
  -4  -6 -17    1.21    0.16
  -4  -6 -17    1.24    0.17
  -4  -5 -17    2.53    0.18
  -4  -5 -17    2.51    0.19
  -4  -4 -17    0.11    0.07
  -4  -4 -17    0.13    0.08
  -4  -3 -17    0.22    0.08
  -4  -3 -17    0.26    0.07
  -4  -2 -17    0.16    0.08
   4   2  17    0.08    0.09
  -4  -2 -17    0.12    0.05
   4   1  17    0.27    0.10
  -4  -1 -17    0.28    0.08
  -4  -1 -17    0.35    0.06
   4   0  17   -0.03    0.06
  -4   0 -17   -0.01    0.06
  -4   0 -17   -0.03    0.04
  -4   1 -17    0.25    0.06
  -4   1 -17    0.29    0.06
   4  -1  17    0.36    0.10
  -4   2 -17    0.14    0.06
  -4   2 -17    0.06    0.06
   4  -2  17    0.30    0.09
  -4   3 -17    0.15    0.07
   4  -3  17    0.21    0.09
  -4   3 -17    0.11    0.06
  -4   4 -17    0.17    0.07
   4  -4  17    0.11    0.10
  -4   4 -17    0.13    0.08
   4  -5  17    2.43    0.20
  -4   5 -17    1.82    0.18
  -4   5 -17    2.08    0.17
  -4   6 -17    1.17    0.15
   4  -6  17    0.76    0.14
  -4   7 -17    0.53    0.15
   4  -7  17    0.32    0.12
   4  -7  17    0.60    0.20
   4  -8  17    0.92    0.27
  -4   8 -17    0.60    0.18
  -3  -9 -17   -0.08    0.36
  -3  -8 -17    0.12    0.20
  -3  -8 -17    0.05    0.18
  -3  -7 -17    0.49    0.16
  -3  -7 -17    0.43    0.15
  -3  -6 -17    0.22    0.13
  -3  -6 -17    0.15    0.11
  -3  -5 -17    3.39    0.21
  -3  -5 -17    3.87    0.22
  -3  -4 -17    4.16    0.21
  -3  -4 -17    4.38    0.22
   3   3  17    0.41    0.10
  -3  -3 -17    0.62    0.10
  -3  -3 -17    0.51    0.08
   3   2  17    0.89    0.12
  -3  -2 -17    0.92    0.10
  -3  -2 -17    0.83    0.09
  -3  -1 -17   14.95    0.46
   3   1  17   14.60    0.46
  -3  -1 -17   14.89    0.48
   3   0  17   -0.05    0.07
  -3   0 -17    0.00    0.03
  -3   0 -17    0.02    0.05
  -3   1 -17   14.46    0.45
  -3   1 -17   13.52    0.45
   3  -1  17   14.38    0.46
  -3   2 -17    0.69    0.09
  -3   2 -17    0.80    0.09
   3  -2  17    0.74    0.12
  -3   3 -17    0.44    0.08
   3  -3  17    0.49    0.10
  -3   3 -17    0.52    0.08
   3  -4  17    4.69    0.25
  -3   4 -17    3.77    0.21
  -3   5 -17    3.17    0.20
  -3   5 -17    2.86    0.21
   3  -5  17    3.56    0.22
  -3   6 -17    0.31    0.11
  -3   6 -17    0.18    0.10
   3  -6  17    0.33    0.13
   3  -7  17    0.24    0.17
  -3   7 -17    0.35    0.13
   3  -7  17    0.16    0.16
   3  -8  17    0.14    0.21
  -3   8 -17    0.18    0.14
  -2  -9 -17   -0.05    0.32
  -2  -8 -17    0.27    0.20
  -2  -7 -17    0.06    0.14
  -2  -7 -17    0.07    0.15
  -2  -6 -17    0.12    0.12
  -2  -6 -17    0.21    0.12
  -2  -5 -17    1.27    0.15
  -2  -5 -17    1.22    0.14
  -2  -4 -17    1.48    0.15
  -2  -4 -17    1.51    0.13
  -2  -3 -17    0.97    0.10
  -2  -3 -17    0.96    0.10
   2   3  17    0.89    0.11
   2   2  17    0.40    0.09
  -2  -2 -17    0.28    0.07
  -2  -2 -17    0.36    0.07
  -2  -1 -17    0.69    0.08
   2   1  17    0.85    0.11
  -2  -1 -17    0.64    0.07
   2   0  17    0.13    0.07
  -2   0 -17    0.00    0.04
   2  -1  17    0.62    0.10
  -2   1 -17    0.63    0.07
  -2   1 -17    0.54    0.07
  -2   2 -17    0.18    0.06
  -2   2 -17    0.32    0.07
   2  -3  17    0.73    0.11
  -2   3 -17    0.85    0.10
  -2   3 -17    0.75    0.10
  -2   4 -17    0.96    0.11
   2  -4  17    1.04    0.14
  -2   4 -17    1.14    0.12
  -2   5 -17    1.17    0.14
   2  -5  17    1.56    0.17
  -2   5 -17    1.31    0.14
  -2   6 -17    0.10    0.10
  -2   6 -17    0.15    0.10
   2  -6  17    0.12    0.11
   2  -7  17    0.01    0.14
  -2   7 -17    0.06    0.11
   2  -7  17    0.04    0.14
   2  -8  17    0.33    0.21
  -2   8 -17    0.14    0.13
  -1  -9 -17   -0.14    0.29
  -1  -8 -17    0.05    0.19
  -1  -7 -17    0.34    0.16
  -1  -6 -17    0.38    0.13
  -1  -5 -17    0.58    0.12
  -1  -5 -17    0.73    0.13
  -1  -4 -17    3.01    0.18
  -1  -4 -17    3.02    0.19
  -1  -3 -17    0.41    0.08
  -1  -3 -17    0.44    0.08
   1   3  17    0.38    0.09
  -1  -2 -17    3.68    0.17
  -1  -2 -17    4.11    0.17
   1   2  17    4.02    0.20
  -1  -1 -17    4.21    0.16
   1   1  17    4.28    0.21
  -1  -1 -17    4.43    0.18
  -1   0 -17    0.02    0.03
   1   0  17    0.01    0.06
  -1   0 -17   -0.04    0.03
   1  -1  17    4.41    0.21
  -1   1 -17    4.32    0.17
  -1   1 -17    3.84    0.17
   1  -2  17    3.82    0.20
  -1   2 -17    3.83    0.17
  -1   2 -17    2.58    0.15
  -1   3 -17    0.35    0.07
   1  -3  17    0.31    0.08
  -1   3 -17    0.30    0.07
  -1   4 -17    2.43    0.17
  -1   4 -17    2.47    0.17
   1  -4  17    2.12    0.16
  -1   5 -17    0.57    0.12
   1  -5  17    0.68    0.12
  -1   5 -17    0.74    0.12
  -1   6 -17    0.41    0.12
  -1   6 -17    0.26    0.10
   1  -6  17    0.45    0.12
  -1   7 -17    0.39    0.13
  -1   7 -17    0.34    0.13
   1  -7  17    0.57    0.18
  -1   8 -17    0.09    0.14
   1  -8  17    0.26    0.19
  -1   9 -17    0.05    0.18
   0  -8 -17   16.87    0.70
   0  -7 -17   -0.02    0.14
   0  -6 -17    2.44    0.22
   0  -5 -17   -0.01    0.10
   0  -4 -17    3.34    0.20
   0  -3 -17    0.00    0.05
   0   3  17    0.00    0.08
   0  -2 -17    0.73    0.09
   0   2  17    1.03    0.11
   0   1  17   -0.01    0.06
   0  -1 -17    0.00    0.04
   0  -1 -17    0.00    0.04
   0   0  17    0.01    0.06
   0   0 -17    0.01    0.04
   0   0 -17   -0.02    0.03
   0   1 -17    0.01    0.04
   0  -1  17    0.01    0.06
   0   1 -17    0.05    0.04
   0  -2  17    0.76    0.11
   0   2 -17    0.74    0.08
   0   2 -17    0.86    0.08
   0  -3  17   -0.01    0.06
   0   3 -17   -0.02    0.06
   0   3 -17    0.05    0.06
   0   4 -17    2.92    0.18
   0   4 -17    2.49    0.17
   0  -4  17    2.75    0.19
   0   5 -17   -0.01    0.08
   0  -5  17    0.08    0.08
   0   5 -17    0.04    0.08
   0   6 -17    1.88    0.19
   0   6 -17    2.16    0.19
   0  -6  17    2.09    0.18
   0   7 -17   -0.06    0.11
   0   7 -17    0.09    0.12
   0  -8  17   13.69    0.63
   0   8 -17   13.68    0.58
   1  -8 -17    0.23    0.18
   1  -7 -17    0.38    0.16
   1  -6 -17    0.50    0.14
   1  -5 -17    0.63    0.14
   1  -4 -17    2.86    0.18
   1  -3 -17    0.28    0.07
  -1   3  17    0.34    0.09
  -1   2  17    4.47    0.20
   1  -2 -17    3.99    0.19
  -1   1  17    4.37    0.20
   1  -1 -17    4.22    0.18
  -1   0  17    0.04    0.06
   1   0 -17    0.00    0.04
   1   1 -17    4.02    0.17
  -1  -1  17    4.00    0.20
   1   2 -17    2.95    0.16
   1   2 -17    3.82    0.17
  -1  -2  17    3.48    0.18
   1   3 -17    0.41    0.08
   1   3 -17    0.33    0.08
  -1  -3  17    0.41    0.09
  -1  -4  17    2.66    0.18
   1   4 -17    2.60    0.18
   1   4 -17    2.65    0.17
  -1  -5  17    0.64    0.12
   1   5 -17    0.55    0.12
   1   5 -17    0.64    0.12
  -1  -6  17    0.33    0.12
   1   6 -17    0.43    0.12
   1   6 -17    0.27    0.12
   1   7 -17    0.15    0.13
   1   7 -17    0.41    0.14
  -1  -8  17    0.06    0.19
   2  -8 -17    0.17    0.20
   2  -7 -17    0.01    0.16
   2  -6 -17   -0.01    0.11
   2  -5 -17    1.62    0.18
   2  -4 -17    1.43    0.14
   2  -3 -17    0.95    0.10
   2  -3 -17    0.76    0.11
   2  -2 -17    0.26    0.07
   2  -2 -17    0.33    0.07
   2  -1 -17    0.55    0.08
   2  -1 -17    0.64    0.08
   2   0 -17    0.02    0.05
   2   0 -17   -0.04    0.04
   2   1 -17    0.64    0.09
   2   1 -17    0.72    0.08
   2   2 -17    0.22    0.06
  -2  -2  17    0.22    0.08
   2   2 -17    0.22    0.07
   2   3 -17    0.90    0.10
  -2  -3  17    0.92    0.12
  -2  -4  17    1.23    0.14
   2   4 -17    0.99    0.13
  -2  -5  17    1.27    0.15
   2   5 -17    1.40    0.16
   2   6 -17    0.10    0.10
  -2  -6  17    0.13    0.12
   2   7 -17    0.15    0.14
  -2  -8  17    0.38    0.22
   3  -8 -17   -0.04    0.20
   3  -7 -17    0.30    0.18
   3  -6 -17    0.07    0.14
   3  -5 -17    3.42    0.23
   3  -4 -17    4.52    0.24
   3  -3 -17    0.64    0.10
   3  -3 -17    0.47    0.09
   3  -2 -17    0.95    0.10
   3  -2 -17    1.00    0.11
   3  -1 -17   14.02    0.46
   3  -1 -17   14.60    0.43
   3   0 -17    0.00    0.05
   3   0 -17    0.01    0.05
   3   1 -17   14.28    0.46
   3   1 -17   14.93    0.45
   3   2 -17    0.63    0.08
   3   2 -17    0.80    0.10
   3   3 -17    0.49    0.09
   3   3 -17    0.47    0.09
  -3  -4  17    4.49    0.23
   3   4 -17    3.96    0.22
  -3  -5  17    3.13    0.21
   3   5 -17    2.92    0.21
  -3  -6  17    0.27    0.13
   3   6 -17    0.30    0.13
  -3  -7  17    0.30    0.17
   3   7 -17    0.35    0.15
  -3  -8  17    0.15    0.22
   4  -8 -17    0.87    0.27
   4  -7 -17    0.67    0.19
   4  -6 -17    1.46    0.20
   4  -5 -17    2.52    0.21
   4  -4 -17    0.10    0.09
   4  -4 -17    0.09    0.09
   4  -3 -17    0.22    0.08
   4  -3 -17    0.16    0.08
   4  -2 -17    0.17    0.08
   4  -2 -17    0.14    0.07
   4  -1 -17    0.39    0.08
   4  -1 -17    0.33    0.07
   4   0 -17    0.00    0.05
   4   0 -17   -0.02    0.06
   4   1 -17    0.29    0.08
   4   1 -17    0.33    0.07
   4   2 -17    0.12    0.06
   4   2 -17    0.09    0.07
   4   3 -17    0.21    0.08
   4   3 -17    0.19    0.08
   4   4 -17    0.30    0.10
   4   4 -17    0.16    0.09
  -4  -5  17    2.36    0.20
   4   5 -17    2.20    0.20
   4   6 -17    1.26    0.19
  -4  -6  17    1.54    0.20
  -4  -7  17    0.61    0.20
  -4  -8  17    1.19    0.28
   5  -7 -17    0.05    0.19
   5  -6 -17    0.05    0.15
   5  -5 -17    0.05    0.11
   5  -4 -17    0.33    0.11
   5  -4 -17    0.22    0.10
   5  -3 -17    0.05    0.08
   5  -3 -17    0.02    0.08
   5  -2 -17   -0.06    0.07
   5  -2 -17    0.06    0.08
   5  -1 -17    0.37    0.10
   5  -1 -17    0.34    0.07
   5   0 -17    0.02    0.07
   5   0 -17   -0.03    0.06
   5   1 -17    0.26    0.07
   5   1 -17    0.37    0.09
   5   2 -17   -0.01    0.08
   5   2 -17    0.04    0.06
   5   3 -17    0.08    0.08
   5   3 -17    0.07    0.08
   5   4 -17    0.35    0.12
   5   4 -17    0.34    0.11
   5   5 -17    0.18    0.13
   5   5 -17    0.28    0.12
   5   6 -17    0.04    0.15
   6  -7 -17    0.72    0.23
   6  -6 -17    0.17    0.17
   6  -5 -17    0.06    0.13
   6  -4 -17    0.68    0.14
   6  -4 -17    0.59    0.14
   6  -3 -17    3.18    0.21
   6  -3 -17    2.86    0.19
   6  -2 -17    5.11    0.23
   6  -2 -17    5.13    0.25
   6  -1 -17   12.64    0.44
   6   0 -17    0.09    0.10
   6   0 -17    0.03    0.07
   6   1 -17   11.27    0.41
   6   1 -17   11.28    0.38
   6   2 -17    4.55    0.23
   6   3 -17    2.50    0.19
   6   4 -17    0.75    0.14
   6   5 -17    0.15    0.13
   7  -7 -17    0.34    0.24
   7  -6 -17    0.16    0.19
   7  -5 -17    0.01    0.15
   7  -4 -17    1.00    0.16
   7  -4 -17    1.18    0.18
   7  -3 -17    3.20    0.23
   7  -2 -17    7.17    0.32
   7  -1 -17    8.49    0.36
   7   0 -17   -0.10    0.08
   7   1 -17    9.02    0.37
   7   2 -17    5.69    0.28
   7   3 -17    2.97    0.22
   7   4 -17    1.05    0.17
   7   5 -17   -0.06    0.13
   8  -4 -17    6.33    0.35
   8  -3 -17    0.48    0.16
   8  -2 -17    1.06    0.19
   8  -1 -17    0.54    0.15
   8   0 -17    0.03    0.12
   8   1 -17    0.98    0.17
   8   2 -17    0.89    0.16
   8   3 -17    0.43    0.15
   8   4 -17    6.42    0.33
   8   5 -17    1.14    0.21
   9  -4 -17   -0.03    0.18
   9  -3 -17    0.46    0.20
   9  -2 -17   -0.06    0.17
   9  -1 -17    0.85    0.19
   9   0 -17   -0.04    0.14
   9   1 -17    0.56    0.18
   9   2 -17    0.06    0.15
   9   3 -17    0.36    0.16
   9   4 -17    0.11    0.18
   9   5 -17   -0.04    0.19
  10  -4 -17    0.18    0.34
  10  -3 -17    0.79    0.28
  10  -2 -17    0.30    0.22
  10  -1 -17    0.54    0.20
  10   0 -17   -0.10    0.18
  10   1 -17    0.65    0.20
  10   2 -17    0.17    0.20
  10   3 -17    0.84    0.24
 -10  -2 -18    0.38    0.16
  10   1  18    0.46    0.23
 -10  -1 -18    0.50    0.16
  10   0  18    0.19    0.22
 -10   0 -18    0.20    0.13
 -10   1 -18    0.31    0.13
  10  -1  18    0.50    0.24
  10  -2  18    0.35    0.25
  -9  -4 -18   -0.02    0.18
  -9  -3 -18    0.02    0.15
  -9  -2 -18    0.69    0.16
  -9  -1 -18    0.25    0.11
   9   1  18    0.21    0.17
  -9   0 -18    0.54    0.13
   9   0  18    0.41    0.18
  -9   1 -18    0.29    0.11
   9  -1  18    0.61    0.22
  -9   2 -18    0.50    0.13
   9  -2  18    0.59    0.20
  -9   3 -18    0.08    0.11
   9  -3  18   -0.02    0.18
   9  -4  18    0.14    0.23
  -9   4 -18    0.08    0.13
  -8  -5 -18    0.34    0.17
  -8  -4 -18    1.04    0.18
  -8  -3 -18    0.62    0.16
   8   2  18    3.89    0.28
  -8  -2 -18    4.12    0.25
  -8  -1 -18    0.22    0.11
   8   1  18    0.49    0.16
  -8   0 -18    0.01    0.09
   8   0  18    0.09    0.14
  -8   1 -18    0.27    0.09
   8  -1  18    0.31    0.16
  -8   2 -18    4.04    0.23
   8  -2  18    3.84    0.29
  -8   3 -18    0.67    0.13
   8  -3  18    0.82    0.20
   8  -4  18    0.80    0.19
  -8   4 -18    0.99    0.15
   8  -5  18    0.42    0.19
  -8   5 -18    0.41    0.14
  -7  -6 -18    0.51    0.17
  -7  -5 -18    1.29    0.19
  -7  -4 -18    6.34    0.32
  -7  -3 -18    5.68    0.31
  -7  -2 -18    1.33    0.16
   7   2  18    1.26    0.19
  -7  -1 -18    0.36    0.11
   7   1  18    0.21    0.14
   7   0  18   11.49    0.46
  -7   0 -18   12.72    0.45
   7  -1  18   -0.03    0.11
  -7   1 -18    0.14    0.08
   7  -2  18    0.92    0.18
  -7   2 -18    1.26    0.13
   7  -3  18    5.62    0.33
  -7   3 -18    5.18    0.27
  -7   4 -18    6.67    0.32
  -7   5 -18    1.24    0.17
   7  -5  18    0.52    0.15
   7  -6  18    0.34    0.15
  -7   6 -18    0.53    0.16
   7  -7  18    0.09    0.17
  -6  -7 -18    0.02    0.16
  -6  -6 -18    0.24    0.15
  -6  -5 -18    0.37    0.14
  -6  -4 -18    0.38    0.12
  -6  -3 -18    0.88    0.14
  -6  -2 -18    0.50    0.12
   6   2  18    0.61    0.15
  -6  -1 -18    1.18    0.13
   6   1  18    1.23    0.17
   6   0  18   12.22    0.45
  -6   0 -18   12.21    0.44
   6  -1  18    1.15    0.18
  -6   1 -18    1.22    0.13
  -6   2 -18    0.67    0.10
   6  -2  18    0.47    0.13
   6  -3  18    0.58    0.14
  -6   3 -18    0.82    0.11
   6  -4  18    0.13    0.10
  -6   4 -18    0.08    0.08
  -6   4 -18    0.16    0.12
  -6   5 -18    0.34    0.11
  -6   5 -18    0.36    0.13
   6  -5  18    0.12    0.08
  -6   6 -18    0.04    0.11
   6  -6  18    0.27    0.18
   6  -6  18    0.05    0.09
   6  -7  18   -0.02    0.23
  -6   7 -18    0.00    0.13
   6  -7  18   -0.03    0.12
  -5  -8 -18    0.33    0.22
  -5  -7 -18    0.22    0.16
  -5  -6 -18    0.59    0.14
  -5  -5 -18   -0.05    0.10
  -5  -4 -18    0.09    0.10
  -5  -3 -18    0.82    0.12
   5   2  18    6.03    0.28
  -5  -2 -18    6.97    0.30
  -5  -2 -18    6.58    0.25
  -5  -1 -18    0.03    0.05
  -5  -1 -18    0.02    0.08
   5   1  18    0.02    0.09
   5   0  18    2.79    0.20
  -5   0 -18    2.23    0.13
  -5   0 -18    2.32    0.15
  -5   1 -18    0.05    0.06
   5  -1  18   -0.06    0.09
  -5   1 -18   -0.04    0.05
   5  -2  18    5.63    0.29
  -5   2 -18    6.34    0.27
  -5   2 -18    6.28    0.26
   5  -3  18    0.86    0.14
  -5   3 -18    0.69    0.10
  -5   3 -18    0.73    0.11
  -5   4 -18    0.07    0.09
   5  -4  18    0.04    0.09
  -5   4 -18    0.09    0.08
   5  -5  18    0.02    0.08
  -5   5 -18    0.05    0.08
  -5   5 -18    0.04    0.09
   5  -6  18    0.74    0.19
   5  -6  18    0.10    0.08
  -5   6 -18    0.49    0.13
  -5   7 -18    0.14    0.13
   5  -7  18    0.10    0.21
   5  -7  18   -0.01    0.10
  -4  -8 -18    0.52    0.21
  -4  -7 -18    0.28    0.15
  -4  -6 -18    0.63    0.14
  -4  -6 -18    0.44    0.14
  -4  -5 -18    0.86    0.14
  -4  -5 -18    0.94    0.13
  -4  -4 -18    2.48    0.16
  -4  -4 -18    2.61    0.18
  -4  -3 -18    0.46    0.08
  -4  -3 -18    0.47    0.10
   4   2  18    1.84    0.17
  -4  -2 -18    2.02    0.15
  -4  -2 -18    1.76    0.12
  -4  -1 -18    0.19    0.06
   4   1  18    0.13    0.09
  -4  -1 -18    0.30    0.08
  -4   0 -18    8.75    0.30
   4   0  18    8.22    0.33
  -4   0 -18    7.50    0.30
   4  -1  18    0.30    0.10
  -4   1 -18    0.22    0.06
  -4   1 -18    0.15    0.06
  -4   2 -18    2.08    0.14
  -4   2 -18    2.26    0.14
   4  -2  18    1.86    0.16
  -4   3 -18    0.42    0.08
  -4   3 -18    0.24    0.08
   4  -3  18    0.18    0.10
  -4   4 -18    2.09    0.16
   4  -4  18    2.16    0.18
  -4   5 -18    0.93    0.13
   4  -5  18    0.65    0.14
  -4   5 -18    0.71    0.13
  -4   6 -18    0.50    0.13
   4  -6  18    0.31    0.12
  -4   6 -18    0.23    0.11
   4  -7  18   -0.10    0.17
  -4   7 -18   -0.02    0.12
   4  -7  18   -0.02    0.10
  -4   8 -18    0.48    0.19
   4  -8  18    0.52    0.25
  -3  -8 -18   -0.02    0.20
  -3  -7 -18    0.28    0.15
  -3  -7 -18    0.17    0.16
  -3  -6 -18    0.65    0.15
  -3  -6 -18    0.67    0.14
  -3  -5 -18    0.52    0.13
  -3  -5 -18    0.49    0.11
  -3  -4 -18    0.90    0.12
  -3  -4 -18    1.24    0.12
  -3  -3 -18    9.70    0.35
   3   3  18    9.44    0.34
  -3  -3 -18    9.56    0.34
  -3  -2 -18    0.11    0.08
  -3  -2 -18    0.05    0.05
   3   2  18    0.04    0.08
  -3  -1 -18    2.94    0.15
  -3  -1 -18    2.64    0.14
   3   1  18    3.12    0.19
  -3   0 -18    0.48    0.07
   3   0  18    0.48    0.10
  -3   0 -18    0.50    0.06
   3  -1  18    2.15    0.17
  -3   1 -18    2.55    0.13
  -3   1 -18    1.86    0.12
   3  -2  18    0.02    0.08
  -3   2 -18    0.02    0.05
  -3   2 -18    0.00    0.05
  -3   3 -18    7.79    0.32
  -3   3 -18    8.02    0.31
   3  -3  18    8.41    0.34
   3  -4  18    1.05    0.15
  -3   4 -18    0.91    0.11
  -3   4 -18    0.80    0.12
  -3   5 -18    0.31    0.10
  -3   5 -18    0.39    0.10
   3  -5  18    0.39    0.11
   3  -6  18    0.45    0.13
  -3   6 -18    0.51    0.12
  -3   6 -18    0.41    0.13
   3  -7  18    0.17    0.15
  -3   7 -18    0.18    0.12
   3  -7  18    0.04    0.17
   3  -8  18    0.02    0.22
  -3   8 -18    0.07    0.15
  -2  -8 -18    0.60    0.23
  -2  -7 -18    0.39    0.16
  -2  -6 -18    0.19    0.12
  -2  -5 -18    0.72    0.13
  -2  -5 -18    0.62    0.13
  -2  -4 -18    5.16    0.24
  -2  -4 -18    4.84    0.24
  -2  -3 -18   18.34    0.59
   2   3  18   17.16    0.52
  -2  -3 -18   19.62    0.59
  -2  -2 -18    0.39    0.08
  -2  -2 -18    0.34    0.06
   2   2  18    0.53    0.10
  -2  -1 -18   13.70    0.43
  -2  -1 -18   13.36    0.43
   2   1  18   13.47    0.43
   2   0  18    6.62    0.27
  -2   0 -18    7.11    0.26
  -2   0 -18    6.91    0.24
   2  -1  18   12.77    0.41
  -2   1 -18   12.81    0.40
  -2   1 -18   10.72    0.40
  -2   2 -18    0.34    0.07
  -2   2 -18    0.41    0.07
   2  -2  18    0.30    0.09
   2  -3  18   16.57    0.53
  -2   3 -18   16.83    0.56
  -2   3 -18   17.14    0.56
  -2   4 -18    3.95    0.21
   2  -4  18    4.35    0.23
  -2   4 -18    3.92    0.22
  -2   5 -18    0.75    0.12
   2  -5  18    0.57    0.12
  -2   5 -18    0.57    0.12
  -2   6 -18    0.17    0.11
  -2   6 -18    0.31    0.12
   2  -6  18    0.28    0.11
   2  -7  18    0.15    0.17
  -2   7 -18    0.23    0.12
   2  -7  18    0.07    0.15
   2  -8  18    0.48    0.22
  -2   8 -18    0.51    0.16
  -1  -8 -18    0.96    0.24
  -1  -7 -18    1.29    0.21
  -1  -6 -18    0.54    0.14
  -1  -5 -18    0.13    0.11
  -1  -4 -18    0.05    0.08
   1   3  18    0.33    0.09
  -1  -3 -18    0.52    0.09
  -1  -2 -18    1.71    0.12
   1   2  18    1.98    0.16
  -1  -2 -18    1.98    0.12
  -1  -1 -18    2.21    0.13
  -1  -1 -18    2.39    0.12
   1   1  18    2.58    0.17
  -1   0 -18    0.11    0.04
  -1   0 -18    0.13    0.05
   1   0  18    0.08    0.07
  -1   1 -18    1.95    0.12
  -1   1 -18    2.51    0.13
   1  -1  18    2.24    0.16
  -1   2 -18    1.69    0.12
  -1   2 -18    1.77    0.12
  -1   3 -18    0.32    0.08
   1  -3  18    0.39    0.09
  -1   3 -18    0.33    0.08
  -1   4 -18    0.10    0.08
  -1   4 -18    0.17    0.09
   1  -4  18    0.11    0.08
  -1   5 -18    0.14    0.09
  -1   5 -18    0.09    0.09
   1  -5  18    0.19    0.10
  -1   6 -18    0.53    0.13
  -1   6 -18    0.37    0.12
   1  -6  18    0.14    0.10
  -1   7 -18    0.84    0.16
  -1   7 -18    0.61    0.16
  -1   8 -18    1.00    0.20
   1  -8  18    1.69    0.28
   0  -8 -18    4.57    0.37
   0  -7 -18   -0.11    0.14
   0  -6 -18    0.63    0.15
   0  -5 -18    0.04    0.10
   0  -4 -18    3.69    0.21
   0   3  18    0.01    0.08
   0  -3 -18    0.03    0.06
   0   2  18   12.71    0.41
   0  -2 -18   13.49    0.44
   0  -1 -18   -0.02    0.04
   0   1  18    0.00    0.07
   0   0 -18    1.80    0.12
   0   0  18    2.07    0.14
   0  -1  18    0.04    0.07
   0   1 -18    0.03    0.05
   0   1 -18    0.00    0.04
   0   2 -18   11.76    0.42
   0   2 -18   12.75    0.41
   0  -2  18   12.80    0.42
   0   3 -18    0.00    0.06
   0  -3  18    0.02    0.06
   0   3 -18   -0.01    0.06
   0   4 -18    3.49    0.21
   0  -4  18    3.66    0.22
   0   4 -18    3.11    0.19
   0   5 -18   -0.04    0.08
   0  -5  18    0.07    0.09
   0   5 -18   -0.02    0.09
   0   6 -18    0.50    0.13
   0   6 -18    0.52    0.13
   0  -6  18    0.65    0.13
   0   7 -18   -0.04    0.13
   0   7 -18    0.01    0.11
   0  -8  18    3.47    0.35
   0   8 -18    3.16    0.30
   1  -8 -18    0.98    0.24
   1  -7 -18    0.95    0.19
   1  -6 -18    0.52    0.15
   1  -5 -18    0.03    0.10
   1  -4 -18    0.27    0.10
   1  -3 -18    0.42    0.08
  -1   3  18    0.57    0.11
   1  -2 -18    1.88    0.13
  -1   2  18    2.02    0.15
   1  -1 -18    2.76    0.14
  -1   1  18    2.45    0.16
   1   0 -18    0.14    0.05
  -1   0  18    0.19    0.08
  -1  -1  18    2.69    0.17
   1   1 -18    2.28    0.13
   1   2 -18    1.62    0.11
  -1  -2  18    1.75    0.14
   1   3 -18    0.38    0.08
   1   3 -18    0.38    0.08
  -1  -3  18    0.46    0.10
   1   4 -18    0.06    0.08
  -1  -4  18    0.03    0.09
   1   4 -18    0.18    0.08
  -1  -5  18    0.15    0.09
   1   5 -18    0.11    0.09
   1   5 -18    0.04    0.09
  -1  -6  18    0.53    0.13
   1   6 -18    0.20    0.12
   1   6 -18    0.35    0.13
   1   7 -18    0.70    0.18
   1   7 -18    0.78    0.17
  -1  -8  18    1.36    0.27
   2  -8 -18    0.43    0.22
   2  -7 -18    0.17    0.16
   2  -6 -18    0.21    0.14
   2  -5 -18    0.63    0.14
   2  -4 -18    4.77    0.25
   2  -3 -18   19.78    0.56
   2  -3 -18   19.66    0.64
   2  -2 -18    0.46    0.09
   2  -2 -18    0.43    0.08
   2  -1 -18   13.32    0.41
   2  -1 -18   13.84    0.44
   2   0 -18    7.30    0.26
   2   0 -18    6.42    0.25
   2   1 -18   12.21    0.38
  -2  -2  18    0.34    0.09
   2   2 -18    0.36    0.07
  -2  -3  18   16.09    0.51
   2   3 -18   16.61    0.55
   2   4 -18    4.16    0.23
  -2  -4  18    4.38    0.23
  -2  -5  18    0.73    0.14
   2   5 -18    0.65    0.13
  -2  -6  18    0.08    0.12
   2   6 -18    0.09    0.12
   2   7 -18    0.19    0.15
  -2  -8  18    0.56    0.24
   3  -8 -18    0.12    0.22
   3  -7 -18    0.16    0.17
   3  -6 -18    0.74    0.18
   3  -5 -18    0.47    0.13
   3  -4 -18    1.06    0.14
   3  -3 -18    8.98    0.35
   3  -3 -18    9.40    0.32
   3  -2 -18    0.06    0.06
   3  -2 -18    0.10    0.07
   3  -1 -18    3.07    0.17
   3  -1 -18    2.65    0.15
   3   0 -18    0.59    0.09
   3   0 -18    0.56    0.08
   3   1 -18    2.65    0.14
   3   1 -18    2.44    0.15
   3   2 -18    0.17    0.08
   3   2 -18    0.13    0.06
   3   3 -18    8.84    0.32
   3   3 -18    8.43    0.33
  -3  -4  18    1.39    0.16
   3   4 -18    1.06    0.13
   3   5 -18    0.43    0.12
  -3  -5  18    0.29    0.12
  -3  -6  18    0.40    0.14
   3   6 -18    0.44    0.14
   3   7 -18    0.11    0.15
  -3  -8  18    0.15    0.23
   4  -8 -18    0.36    0.24
   4  -7 -18   -0.01    0.17
   4  -6 -18    0.49    0.17
   4  -5 -18    0.96    0.16
   4  -4 -18    2.56    0.19
   4  -3 -18    0.43    0.10
   4  -3 -18    0.47    0.10
   4  -2 -18    2.44    0.16
   4  -2 -18    2.58    0.15
   4  -1 -18    0.27    0.07
   4  -1 -18    0.25    0.08
   4   0 -18    9.32    0.34
   4   0 -18    9.43    0.33
   4   1 -18    0.23    0.08
   4   1 -18    0.28    0.07
   4   2 -18    2.30    0.15
   4   2 -18    1.80    0.13
   4   3 -18    0.34    0.09
   4   3 -18    0.34    0.09
   4   4 -18    2.69    0.19
   4   4 -18    2.10    0.17
   4   5 -18    0.80    0.15
  -4  -5  18    0.83    0.16
  -4  -6  18    0.39    0.15
   4   6 -18    0.49    0.15
   4   7 -18    0.02    0.16
  -4  -8  18    0.56    0.28
   5  -7 -18    0.29    0.20
   5  -6 -18    0.37    0.18
   5  -5 -18    0.00    0.10
   5  -4 -18    0.05    0.10
   5  -4 -18    0.04    0.10
   5  -3 -18    0.96    0.13
   5  -3 -18    0.74    0.12
   5  -2 -18    7.07    0.28
   5  -2 -18    7.29    0.30
   5  -1 -18    0.11    0.08
   5  -1 -18    0.08    0.06
   5   0 -18    2.37    0.14
   5   0 -18    2.32    0.17
   5   1 -18    0.01    0.08
   5   1 -18   -0.01    0.06
   5   2 -18    6.80    0.29
   5   2 -18    6.20    0.27
   5   3 -18    0.96    0.14
   5   3 -18    0.80    0.12
   5   4 -18    0.20    0.10
   5   4 -18    0.06    0.10
   5   5 -18    0.02    0.11
   5   5 -18    0.01    0.12
   5   6 -18    0.29    0.16
  -5  -6  18    0.80    0.22
   6  -7 -18   -0.14    0.20
   6  -6 -18    0.28    0.18
   6  -5 -18    0.37    0.14
   6  -4 -18    0.19    0.12
   6  -4 -18    0.13    0.11
   6  -3 -18    0.90    0.13
   6  -3 -18    1.29    0.16
   6  -2 -18    0.60    0.13
   6  -2 -18    0.65    0.11
   6  -1 -18    1.32    0.12
   6  -1 -18    1.74    0.17
   6   0 -18   13.26    0.45
   6   0 -18   12.90    0.43
   6   1 -18    1.16    0.16
   6   1 -18    1.20    0.13
   6   2 -18    0.81    0.14
   6   3 -18    0.87    0.14
   6   4 -18    0.34    0.12
   6   5 -18    0.42    0.14
   7  -7 -18    0.56    0.27
   7  -6 -18    0.73    0.22
   7  -5 -18    1.65    0.21
   7  -4 -18    7.95    0.36
   7  -4 -18    7.04    0.34
   7  -3 -18    6.68    0.33
   7  -2 -18    1.39    0.18
   7  -1 -18    0.29    0.11
   7   0 -18   13.14    0.47
   7   1 -18    0.14    0.11
   7   2 -18    1.52    0.18
   7   3 -18    5.88    0.30
   7   4 -18    7.27    0.34
   7   5 -18    1.33    0.20
   8  -4 -18    1.11    0.22
   8  -3 -18    1.14    0.20
   8  -2 -18    4.94    0.30
   8  -1 -18    0.19    0.14
   8   0 -18    0.13    0.12
   8   1 -18    0.37    0.15
   8   2 -18    3.93    0.26
   8   3 -18    0.75    0.16
   8   4 -18    1.12    0.20
   8   5 -18    0.68    0.20
   9  -4 -18   -0.04    0.21
   9  -3 -18    0.00    0.17
   9  -2 -18    0.86    0.20
   9  -1 -18    0.25    0.17
   9   0 -18    0.61    0.18
   9   1 -18    0.16    0.15
   9   2 -18    0.62    0.19
   9   3 -18    0.15    0.17
   9   4 -18   -0.02    0.17
   9   5 -18    0.11    0.23
  10  -3 -18    0.36    0.31
  10  -2 -18    0.51    0.28
  10  -1 -18    0.14    0.21
  10   0 -18    0.41    0.22
  10   1 -18    0.44    0.22
  10   2 -18    0.59    0.24
  10   1  19    0.78    0.24
 -10  -1 -19    0.86    0.17
 -10   0 -19   -0.02    0.13
  10   0  19   -0.08    0.20
  10  -1  19    0.81    0.28
  -9  -4 -19   -0.01    0.19
  -9  -3 -19    0.38    0.17
  -9  -2 -19    0.67    0.16
   9   1  19   -0.18    0.18
  -9  -1 -19   -0.01    0.11
   9   0  19   -0.05    0.18
  -9   0 -19    0.01    0.10
   9  -1  19    0.10    0.19
  -9   1 -19    0.05    0.10
   9  -2  19    0.98    0.23
  -9   2 -19    0.66    0.14
   9  -3  19    0.05    0.22
  -9   3 -19    0.33    0.13
  -8  -5 -19    0.33    0.19
  -8  -4 -19    0.79    0.18
  -8  -3 -19    0.28    0.14
   8   2  19    0.02    0.17
  -8  -2 -19    0.05    0.11
   8   1  19   -0.04    0.15
  -8  -1 -19   -0.10    0.09
   8   0  19    0.00    0.14
  -8   0 -19    0.00    0.09
  -8   1 -19   -0.01    0.09
   8  -1  19   -0.14    0.14
   8  -2  19    0.09    0.17
  -8   2 -19    0.03    0.09
  -8   3 -19    0.25    0.11
   8  -3  19    0.06    0.17
  -8   4 -19    0.84    0.15
   8  -4  19    1.21    0.23
   8  -5  19    0.12    0.22
  -8   5 -19    0.13    0.13
  -7  -6 -19    0.33    0.18
  -7  -5 -19    2.35    0.23
  -7  -4 -19    0.33    0.15
  -7  -3 -19    0.62    0.15
  -7  -2 -19    1.84    0.18
   7   2  19    1.88    0.22
   7   1  19    0.46    0.17
  -7  -1 -19    0.31    0.11
  -7   0 -19   -0.02    0.08
   7   0  19   -0.14    0.12
  -7   1 -19    0.34    0.10
   7  -1  19    0.36    0.15
   7  -2  19    2.25    0.24
  -7   2 -19    2.16    0.17
  -7   3 -19    0.56    0.11
   7  -3  19    0.68    0.17
  -7   4 -19    0.26    0.10
   7  -4  19    0.34    0.15
  -7   5 -19    1.86    0.20
   7  -6  19    0.08    0.16
  -7   6 -19    0.39    0.17
  -6  -7 -19    0.11    0.18
  -6  -6 -19    0.45    0.16
  -6  -5 -19    0.36    0.14
  -6  -4 -19    0.43    0.12
  -6  -3 -19    9.24    0.39
  -6  -2 -19    0.48    0.13
   6   2  19    0.37    0.14
  -6  -1 -19    3.30    0.20
   6   1  19    3.28    0.24
   6   0  19    0.07    0.12
  -6   0 -19   -0.04    0.08
   6  -1  19    3.53    0.25
  -6   1 -19    3.24    0.19
  -6   2 -19    0.57    0.10
   6  -2  19    0.59    0.15
  -6   3 -19    8.04    0.34
   6  -3  19    7.97    0.37
  -6   4 -19    0.29    0.12
   6  -4  19    0.13    0.10
  -6   4 -19    0.33    0.09
   6  -5  19    0.08    0.10
  -6   5 -19    0.21    0.11
  -6   5 -19    0.25    0.14
  -6   6 -19    0.33    0.14
   6  -6  19    0.61    0.22
   6  -6  19    0.11    0.10
   6  -7  19    0.13    0.26
   6  -7  19    0.03    0.14
  -5  -7 -19    0.34    0.17
  -5  -6 -19   -0.11    0.13
  -5  -5 -19    0.30    0.12
  -5  -4 -19    0.31    0.11
  -5  -3 -19    6.99    0.32
  -5  -2 -19    1.43    0.11
  -5  -2 -19    1.21    0.14
   5   2  19    1.48    0.17
  -5  -1 -19    0.19    0.09
  -5  -1 -19    0.20    0.06
   5   1  19    0.17    0.11
   5   0  19    0.04    0.10
  -5   0 -19    0.02    0.07
  -5   0 -19   -0.01    0.05
  -5   1 -19    0.28    0.07
  -5   1 -19    0.24    0.07
   5  -1  19    0.18    0.10
  -5   2 -19    1.48    0.13
  -5   2 -19    1.15    0.12
   5  -2  19    1.58    0.19
  -5   3 -19    5.69    0.27
   5  -3  19    5.82    0.30
  -5   3 -19    5.58    0.27
   5  -4  19    0.27    0.11
  -5   4 -19    0.14    0.08
  -5   4 -19    0.19    0.09
  -5   5 -19    0.34    0.11
  -5   5 -19    0.34    0.12
   5  -5  19    0.14    0.09
   5  -6  19    0.00    0.09
  -5   6 -19    0.01    0.11
   5  -6  19    0.02    0.17
  -5   6 -19    0.29    0.13
   5  -7  19    0.04    0.08
  -5   7 -19    0.39    0.16
   5  -7  19    0.27    0.22
  -4  -7 -19    0.38    0.17
  -4  -6 -19    0.10    0.13
  -4  -6 -19    0.02    0.13
  -4  -5 -19    0.45    0.13
  -4  -5 -19    0.32    0.11
  -4  -4 -19    0.05    0.09
  -4  -4 -19    0.03    0.08
  -4  -3 -19   -0.03    0.06
  -4  -3 -19   -0.02    0.09
   4   2  19    0.28    0.11
  -4  -2 -19    0.16    0.06
  -4  -2 -19    0.15    0.09
   4   1  19    0.18    0.10
  -4  -1 -19    0.18    0.08
  -4  -1 -19    0.12    0.06
  -4   0 -19   -0.04    0.06
   4   0  19    0.03    0.09
  -4   0 -19   -0.01    0.04
   4  -1  19    0.24    0.10
  -4   1 -19    0.16    0.06
  -4   1 -19    0.14    0.06
   4  -2  19    0.14    0.10
  -4   2 -19    0.12    0.06
  -4   2 -19    0.22    0.07
  -4   3 -19    0.03    0.06
   4  -3  19    0.01    0.08
  -4   3 -19   -0.01    0.06
  -4   4 -19    0.03    0.08
   4  -4  19    0.11    0.10
  -4   4 -19    0.00    0.07
  -4   5 -19    0.20    0.09
  -4   5 -19    0.23    0.10
   4  -6  19   -0.07    0.12
  -4   6 -19   -0.03    0.11
  -4   6 -19    0.10    0.11
   4  -7  19    0.07    0.11
   4  -7  19    0.21    0.20
  -4   7 -19    0.20    0.14
  -3  -8 -19   -0.15    0.22
  -3  -7 -19    0.48    0.18
  -3  -6 -19    0.27    0.13
  -3  -5 -19    0.18    0.11
  -3  -5 -19    0.10    0.09
  -3  -4 -19    0.53    0.10
  -3  -4 -19    0.61    0.11
  -3  -3 -19    0.35    0.09
  -3  -3 -19    0.36    0.08
   3   2  19    2.39    0.18
  -3  -2 -19    2.02    0.16
  -3  -2 -19    2.38    0.14
  -3  -1 -19    0.27    0.06
  -3  -1 -19    0.26    0.07
   3   1  19    0.23    0.10
  -3   0 -19    0.01    0.04
   3   0  19   -0.03    0.07
  -3   0 -19    0.03    0.06
   3  -1  19    0.26    0.09
  -3   1 -19    0.26    0.06
  -3   1 -19    0.26    0.06
   3  -2  19    1.70    0.16
  -3   2 -19    1.92    0.13
  -3   2 -19    1.64    0.13
  -3   3 -19    0.39    0.08
   3  -3  19    0.28    0.10
  -3   3 -19    0.41    0.09
   3  -4  19    0.67    0.13
  -3   4 -19    0.62    0.11
  -3   4 -19    0.35    0.09
   3  -5  19    0.19    0.10
  -3   5 -19    0.17    0.09
  -3   5 -19    0.08    0.09
  -3   6 -19    0.21    0.12
   3  -6  19    0.09    0.12
  -3   6 -19    0.21    0.11
   3  -7  19    0.44    0.20
   3  -7  19    0.24    0.17
  -3   7 -19    0.44    0.15
  -3   8 -19    0.00    0.14
   3  -8  19   -0.03    0.24
  -2  -8 -19    0.98    0.25
  -2  -7 -19    0.20    0.16
  -2  -6 -19    1.01    0.16
  -2  -5 -19   -0.06    0.09
  -2  -4 -19    2.36    0.17
  -2  -3 -19    1.05    0.11
   2   3  19    1.04    0.13
  -2  -3 -19    1.16    0.12
  -2  -2 -19    1.49    0.11
  -2  -2 -19    1.74    0.13
   2   2  19    1.67    0.15
   2   1  19    0.73    0.11
  -2  -1 -19    0.63    0.07
  -2  -1 -19    0.61    0.08
   2   0  19   -0.04    0.07
  -2   0 -19    0.02    0.04
  -2   0 -19    0.02    0.05
  -2   1 -19    0.59    0.07
  -2   1 -19    0.61    0.08
   2  -1  19    0.65    0.11
   2  -2  19    1.74    0.15
  -2   2 -19    1.68    0.12
  -2   2 -19    1.66    0.13
   2  -3  19    1.07    0.14
  -2   3 -19    0.75    0.11
  -2   3 -19    1.00    0.11
  -2   4 -19    2.15    0.16
  -2   4 -19    1.66    0.16
   2  -4  19    2.23    0.17
  -2   5 -19   -0.01    0.08
  -2   5 -19    0.04    0.09
   2  -5  19    0.00    0.09
  -2   6 -19    0.58    0.14
   2  -6  19    0.60    0.14
  -2   6 -19    0.79    0.14
   2  -7  19    0.67    0.18
  -2   7 -19    0.01    0.13
  -2   7 -19    0.21    0.13
   2  -8  19    0.94    0.27
  -2   8 -19    0.60    0.18
  -1  -8 -19    2.18    0.29
  -1  -7 -19    0.60    0.18
  -1  -6 -19    0.08    0.12
  -1  -5 -19    1.01    0.14
  -1  -4 -19   23.62    0.76
   1   3  19   37.78    0.99
  -1  -3 -19   39.81    1.15
   1   2  19    7.13    0.28
  -1  -2 -19    6.52    0.26
   1   1  19    0.36    0.10
  -1  -1 -19    0.28    0.06
  -1   0 -19   -0.01    0.04
  -1   0 -19   -0.02    0.04
   1   0  19    0.07    0.07
  -1   1 -19    0.34    0.06
  -1   1 -19    0.32    0.06
   1  -1  19    0.44    0.09
  -1   2 -19    6.08    0.24
  -1   2 -19    5.74    0.24
   1  -2  19    5.84    0.27
  -1   3 -19   35.09    1.03
   1  -3  19   32.44    0.92
  -1   3 -19   34.10    1.02
  -1   4 -19   20.26    0.68
  -1   4 -19   20.05    0.67
   1  -4  19   20.69    0.63
  -1   5 -19    1.06    0.14
  -1   5 -19    0.75    0.12
   1  -5  19    0.89    0.14
  -1   6 -19    0.09    0.10
  -1   6 -19    0.09    0.10
   1  -6  19    0.15    0.12
  -1   7 -19    0.31    0.14
   1  -7  19    0.32    0.16
  -1   7 -19    0.39    0.15
  -1   8 -19    1.41    0.20
   0  -8 -19    0.11    0.21
   0  -7 -19    0.23    0.15
   0  -6 -19    1.61    0.20
   0  -5 -19   -0.01    0.09
   0  -4 -19    0.07    0.08
   0  -3 -19   -0.07    0.06
   0   3  19   -0.01    0.10
   0  -2 -19   -0.04    0.05
   0   2  19   -0.06    0.08
   0   1  19   -0.07    0.06
   0  -1 -19    0.00    0.04
   0   0  19    0.02    0.07
   0   0 -19    0.01    0.04
   0  -1  19   -0.05    0.06
   0   1 -19   -0.02    0.04
   0  -2  19   -0.02    0.06
   0   2 -19    0.02    0.04
   0   2 -19    0.01    0.06
   0  -3  19   -0.01    0.07
   0   3 -19   -0.04    0.07
   0   3 -19    0.03    0.06
   0   4 -19    0.10    0.07
   0  -4  19    0.06    0.08
   0   4 -19    0.06    0.09
   0   5 -19   -0.02    0.09
   0  -5  19    0.01    0.08
   0   5 -19    0.00    0.09
   0   6 -19    1.37    0.17
   0  -6  19    1.21    0.16
   0   6 -19    0.99    0.17
   0   7 -19    0.03    0.11
   0   7 -19   -0.06    0.13
   0   8 -19   -0.01    0.14
   0  -8  19    0.06    0.20
   1  -8 -19    1.87    0.27
   1  -7 -19    0.59    0.18
   1  -6 -19    0.16    0.12
   1  -5 -19    1.00    0.15
   1  -4 -19   22.40    0.74
   1  -3 -19   39.64    1.16
  -1   3  19   38.06    1.00
  -1   2  19    6.46    0.26
   1  -2 -19    6.40    0.26
  -1   1  19    0.44    0.10
   1  -1 -19    0.44    0.07
   1   0 -19    0.00    0.05
  -1   0  19   -0.01    0.07
  -1  -1  19    0.36    0.09
   1   1 -19    0.32    0.06
   1   2 -19    5.70    0.24
  -1  -2  19    5.58    0.25
  -1  -3  19   32.51    0.91
   1   3 -19   34.01    1.01
   1   4 -19   20.00    0.69
   1   4 -19   21.41    0.68
  -1  -4  19   21.05    0.64
   1   5 -19    0.96    0.14
  -1  -5  19    0.79    0.14
   1   5 -19    1.04    0.14
  -1  -6  19    0.14    0.11
   1   6 -19    0.20    0.13
   1   6 -19    0.10    0.10
   1   7 -19    0.31    0.14
   1   7 -19    0.20    0.14
  -1  -8  19    1.59    0.28
   2  -8 -19    1.08    0.25
   2  -7 -19    0.21    0.18
   2  -6 -19    1.01    0.18
   2  -5 -19   -0.04    0.10
   2  -4 -19    2.34    0.17
   2  -3 -19    0.97    0.12
   2  -3 -19    1.38    0.13
   2  -2 -19    1.80    0.13
   2  -2 -19    1.59    0.13
   2  -1 -19    0.70    0.08
   2  -1 -19    0.63    0.09
   2   0 -19   -0.02    0.05
   2   0 -19   -0.01    0.05
   2   1 -19    0.60    0.08
  -2  -1  19    0.52    0.11
   2   1 -19    0.82    0.10
   2   2 -19    1.46    0.11
  -2  -2  19    1.73    0.16
   2   3 -19    0.91    0.11
  -2  -3  19    1.04    0.14
   2   4 -19    1.87    0.16
  -2  -4  19    2.05    0.17
  -2  -5  19   -0.04    0.10
   2   5 -19    0.12    0.10
  -2  -6  19    0.72    0.15
   2   6 -19    0.91    0.16
   2   7 -19    0.01    0.13
  -2  -8  19    0.81    0.26
   3  -8 -19    0.16    0.25
   3  -7 -19    0.33    0.17
   3  -6 -19    0.12    0.14
   3  -5 -19    0.14    0.11
   3  -4 -19    0.59    0.12
   3  -3 -19    0.41    0.09
   3  -3 -19    0.50    0.10
   3  -2 -19    2.27    0.15
   3  -2 -19    2.15    0.14
   3  -1 -19    0.31    0.07
   3  -1 -19    0.35    0.08
   3   0 -19   -0.02    0.05
   3   0 -19   -0.03    0.05
   3   1 -19    0.31    0.07
   3   1 -19    0.37    0.09
   3   2 -19    1.52    0.12
   3   2 -19    2.12    0.15
   3   3 -19    0.46    0.09
  -3  -3  19    0.27    0.10
   3   3 -19    0.49    0.09
   3   4 -19    0.51    0.11
  -3  -4  19    0.60    0.12
  -3  -5  19    0.22    0.12
   3   5 -19    0.09    0.11
   3   6 -19    0.26    0.14
  -3  -6  19   -0.02    0.12
   3   7 -19    0.37    0.17
  -3  -8  19   -0.11    0.24
   4  -7 -19    0.26    0.19
   4  -6 -19   -0.07    0.15
   4  -5 -19    0.22    0.12
   4  -4 -19   -0.06    0.10
   4  -3 -19    0.01    0.08
   4  -3 -19    0.00    0.08
   4  -2 -19    0.11    0.08
   4  -2 -19    0.21    0.08
   4  -1 -19    0.08    0.06
   4  -1 -19    0.10    0.07
   4   0 -19   -0.01    0.05
   4   0 -19   -0.01    0.07
   4   1 -19    0.08    0.07
   4   1 -19    0.09    0.06
   4   2 -19    0.22    0.07
   4   2 -19    0.23    0.09
   4   3 -19    0.00    0.07
   4   3 -19   -0.01    0.08
   4   4 -19   -0.04    0.08
   4   4 -19    0.00    0.09
  -4  -5  19    0.36    0.13
   4   5 -19    0.33    0.13
  -4  -6  19    0.13    0.16
   4   6 -19    0.10    0.13
   4   7 -19    0.18    0.19
  -4  -8  19    0.21    0.30
   5  -7 -19    0.35    0.19
   5  -6 -19    0.20    0.17
   5  -5 -19    0.28    0.14
   5  -4 -19    0.32    0.12
   5  -4 -19    0.45    0.12
   5  -3 -19    6.78    0.29
   5  -3 -19    6.30    0.29
   5  -2 -19    1.54    0.16
   5  -2 -19    1.68    0.14
   5  -1 -19    0.21    0.07
   5  -1 -19    0.30    0.09
   5   0 -19   -0.01    0.06
   5   0 -19   -0.08    0.08
   5   1 -19    0.33    0.08
   5   1 -19    0.21    0.09
   5   2 -19    1.24    0.12
   5   2 -19    1.34    0.15
   5   3 -19    5.99    0.28
   5   3 -19    6.11    0.28
   5   4 -19    0.33    0.12
   5   4 -19    0.14    0.10
   5   5 -19    0.23    0.14
   5   5 -19    0.36    0.13
  -5  -6  19    0.09    0.19
   5   6 -19   -0.01    0.15
   6  -7 -19    0.15    0.23
   6  -6 -19    0.56    0.20
   6  -5 -19    0.17    0.15
   6  -4 -19    0.37    0.12
   6  -4 -19    0.40    0.14
   6  -3 -19    9.69    0.38
   6  -3 -19    9.85    0.39
   6  -2 -19    0.55    0.13
   6  -2 -19    0.69    0.11
   6  -1 -19    3.70    0.19
   6  -1 -19    3.65    0.23
   6   0 -19   -0.07    0.08
   6   0 -19   -0.03    0.07
   6   1 -19    3.37    0.21
   6   1 -19    3.15    0.17
   6   2 -19    0.54    0.10
   6   2 -19    0.56    0.13
   6   3 -19    9.67    0.38
   6   4 -19    0.37    0.13
   6   5 -19    0.43    0.15
   7  -6 -19    0.35    0.21
   7  -5 -19    2.59    0.24
   7  -4 -19    0.27    0.14
   7  -4 -19    0.37    0.17
   7  -3 -19    0.73    0.15
   7  -2 -19    1.91    0.21
   7  -1 -19    0.51    0.13
   7   0 -19    0.08    0.10
   7   1 -19    0.34    0.13
   7   2 -19    1.90    0.20
   7   3 -19    0.72    0.15
   7   4 -19    0.35    0.16
   7   5 -19    2.40    0.24
   8  -4 -19    1.40    0.24
   8  -3 -19    0.30    0.16
   8  -2 -19    0.12    0.14
   8  -1 -19   -0.07    0.13
   8   0 -19   -0.09    0.12
   8   1 -19    0.02    0.13
   8   2 -19    0.02    0.13
   8   3 -19    0.17    0.15
   8   4 -19    1.18    0.20
   8   5 -19    0.33    0.19
   9  -4 -19    0.07    0.24
   9  -3 -19    0.13    0.19
   9  -2 -19    1.03    0.22
   9  -1 -19    0.02    0.17
   9   0 -19    0.02    0.16
   9   1 -19    0.09    0.16
   9   2 -19    1.18    0.20
   9   3 -19    0.39    0.18
   9   4 -19   -0.07    0.19
  10  -2 -19    0.29    0.30
  10  -1 -19    0.64    0.28
  10   0 -19    0.23    0.25
  10   1 -19    0.96    0.26
  10   1  20    0.11    0.23
  10   0  20   -0.13    0.24
  -9  -3 -20   -0.08    0.14
  -9  -2 -20   -0.05    0.14
   9   1  20    0.65    0.22
  -9  -1 -20    1.00    0.17
  -9   0 -20   -0.09    0.10
   9   0  20    0.02    0.19
  -9   1 -20    0.85    0.15
   9  -1  20    0.72    0.23
   9  -2  20   -0.04    0.21
  -9   2 -20    0.01    0.11
  -9   3 -20   -0.03    0.13
   9  -3  20    0.02    0.24
  -8  -5 -20   -0.01    0.18
  -8  -4 -20    0.27    0.17
  -8  -3 -20    0.26    0.15
  -8  -2 -20    0.63    0.14
   8   1  20   -0.11    0.15
  -8  -1 -20    0.02    0.11
  -8   0 -20    0.64    0.13
   8   0  20    0.54    0.18
  -8   1 -20   -0.06    0.09
   8  -1  20   -0.01    0.15
  -8   2 -20    0.58    0.12
   8  -2  20    0.37    0.19
   8  -3  20    0.24    0.19
  -8   3 -20    0.18    0.11
  -8   4 -20    0.19    0.13
   8  -4  20    0.00    0.20
  -7  -6 -20    0.47    0.19
  -7  -5 -20    1.15    0.19
  -7  -4 -20    1.57    0.20
  -7  -3 -20    2.40    0.22
  -7  -2 -20    0.80    0.15
   7   2  20    1.46    0.21
   7   1  20    2.84    0.26
  -7  -1 -20    3.30    0.21
   7   0  20    1.32    0.20
  -7   0 -20    1.67    0.16
   7  -1  20    3.04    0.25
  -7   1 -20    2.98    0.19
   7  -2  20    1.05    0.20
  -7   2 -20    0.90    0.13
  -7   3 -20    2.15    0.18
   7  -3  20    1.80    0.23
  -7   4 -20    1.39    0.17
   7  -4  20    1.30    0.21
  -7   5 -20    0.65    0.15
   7  -5  20    0.42    0.17
   7  -6  20    0.17    0.17
  -6  -7 -20    0.24    0.20
  -6  -6 -20    0.03    0.15
  -6  -5 -20    0.39    0.15
  -6  -4 -20    0.06    0.12
  -6  -3 -20    6.00    0.31
   6   2  20    8.48    0.37
  -6  -2 -20    8.09    0.35
   6   1  20    2.35    0.21
  -6  -1 -20    2.76    0.19
   6   0  20    1.46    0.18
  -6   0 -20    1.52    0.14
  -6   1 -20    2.50    0.17
   6  -1  20    2.34    0.21
   6  -2  20    7.39    0.36
  -6   2 -20    7.43    0.32
  -6   3 -20    5.13    0.27
   6  -3  20    5.76    0.31
   6  -4  20    0.06    0.11
  -6   4 -20    0.18    0.10
  -6   4 -20    0.18    0.12
   6  -5  20    0.00    0.09
  -6   5 -20    0.14    0.14
  -6   5 -20    0.13    0.11
   6  -6  20   -0.08    0.10
  -6   6 -20    0.06    0.12
   6  -6  20    0.13    0.20
   6  -7  20   -0.03    0.13
   6  -7  20    0.07    0.26
  -5  -7 -20    0.44    0.20
  -5  -6 -20    0.15    0.14
  -5  -5 -20    0.32    0.13
  -5  -4 -20   -0.04    0.10
  -5  -3 -20    1.52    0.17
  -5  -2 -20    0.22    0.07
   5   2  20    0.21    0.12
  -5  -2 -20    0.36    0.11
  -5  -1 -20    0.80    0.11
   5   1  20    0.72    0.14
  -5  -1 -20    0.68    0.09
  -5   0 -20    0.08    0.07
  -5   0 -20    0.11    0.06
   5   0  20    0.05    0.10
  -5   1 -20    0.64    0.09
   5  -1  20    0.55    0.14
  -5   1 -20    0.83    0.10
  -5   2 -20    0.37    0.09
   5  -2  20    0.23    0.13
  -5   2 -20    0.31    0.09
  -5   3 -20    1.11    0.14
   5  -3  20    1.06    0.16
  -5   3 -20    1.11    0.13
  -5   4 -20    0.05    0.08
  -5   4 -20    0.00    0.07
   5  -4  20    0.01    0.10
   5  -5  20    0.02    0.09
  -5   5 -20    0.10    0.11
  -5   5 -20    0.18    0.11
   5  -6  20    0.03    0.10
  -5   6 -20    0.13    0.12
  -5   6 -20    0.11    0.13
   5  -7  20    0.15    0.22
   5  -7  20    0.08    0.10
  -5   7 -20    0.40    0.17
  -4  -6 -20    0.12    0.15
  -4  -6 -20    0.13    0.15
  -4  -5 -20    0.13    0.12
  -4  -5 -20    0.06    0.10
  -4  -4 -20    4.74    0.25
  -4  -4 -20    4.33    0.22
  -4  -3 -20    0.04    0.06
  -4  -3 -20   -0.03    0.09
   4   2  20    0.14    0.11
  -4  -2 -20    0.01    0.09
  -4  -2 -20    0.22    0.06
   4   1  20   -0.06    0.09
  -4  -1 -20    0.06    0.07
  -4  -1 -20   -0.01    0.05
  -4   0 -20    1.38    0.12
   4   0  20    1.93    0.18
  -4   0 -20    1.55    0.11
  -4   1 -20    0.03    0.06
   4  -1  20    0.14    0.09
  -4   1 -20    0.05    0.05
  -4   2 -20    0.05    0.07
   4  -2  20    0.18    0.10
  -4   2 -20    0.12    0.07
  -4   3 -20    0.00    0.07
  -4   3 -20    0.06    0.08
   4  -3  20   -0.01    0.08
  -4   4 -20    3.21    0.21
   4  -4  20    3.74    0.24
   4  -5  20   -0.01    0.11
  -4   5 -20    0.21    0.10
  -4   5 -20    0.05    0.09
  -4   6 -20    0.08    0.11
  -4   6 -20    0.14    0.12
   4  -6  20    0.00    0.14
  -4   7 -20    0.04    0.14
   4  -7  20    0.15    0.21
   4  -7  20   -0.02    0.12
  -3  -8 -20   -0.01    0.23
  -3  -7 -20    0.96    0.20
  -3  -6 -20    0.10    0.12
  -3  -5 -20    0.14    0.09
  -3  -4 -20   -0.05    0.09
  -3  -4 -20    0.14    0.09
  -3  -3 -20    1.29    0.14
  -3  -3 -20    1.41    0.12
   3   2  20    0.09    0.10
  -3  -2 -20    0.11    0.09
  -3  -2 -20    0.07    0.06
  -3  -1 -20    0.03    0.07
   3   1  20   -0.01    0.08
  -3  -1 -20    0.08    0.05
  -3   0 -20    7.96    0.28
   3   0  20    7.24    0.31
  -3   0 -20    7.40    0.28
   3  -1  20   -0.01    0.08
  -3   1 -20   -0.02    0.05
  -3   1 -20    0.02    0.05
  -3   2 -20    0.08    0.06
  -3   2 -20    0.07    0.06
   3  -2  20    0.09    0.08
  -3   3 -20    1.25    0.12
  -3   3 -20    1.06    0.12
   3  -3  20    1.36    0.16
   3  -4  20    0.04    0.09
  -3   4 -20   -0.02    0.08
  -3   4 -20    0.04    0.07
  -3   5 -20   -0.03    0.08
   3  -5  20    0.11    0.11
  -3   5 -20    0.01    0.09
  -3   6 -20    0.06    0.11
   3  -6  20    0.02    0.12
  -3   6 -20    0.09    0.11
  -3   7 -20    0.67    0.16
  -3   7 -20    0.60    0.17
   3  -7  20    0.63    0.22
   3  -7  20    0.81    0.20
  -3   8 -20    0.04    0.17
  -2  -8 -20   -0.08    0.23
  -2  -7 -20    0.23    0.17
  -2  -6 -20    0.03    0.12
  -2  -5 -20    0.34    0.11
  -2  -4 -20    0.67    0.11
  -2  -3 -20   10.84    0.39
   2   2  20   10.68    0.38
  -2  -2 -20   11.09    0.38
  -2  -1 -20    5.65    0.22
  -2  -1 -20    5.70    0.23
   2   1  20    5.19    0.25
   2   0  20    1.73    0.16
  -2   0 -20    1.51    0.11
  -2   0 -20    1.25    0.09
  -2   1 -20    5.36    0.21
   2  -1  20    5.40    0.26
  -2   1 -20    5.04    0.22
  -2   2 -20   10.35    0.35
   2  -2  20    9.40    0.37
  -2   2 -20    9.68    0.36
  -2   3 -20    9.70    0.35
  -2   3 -20    9.02    0.36
   2  -3  20    8.85    0.36
   2  -4  20    0.53    0.12
  -2   4 -20    0.61    0.12
  -2   4 -20    0.60    0.11
   2  -5  20    0.27    0.11
  -2   5 -20    0.41    0.12
  -2   5 -20    0.22    0.10
  -2   6 -20    0.08    0.12
   2  -6  20    0.01    0.11
  -2   6 -20    0.16    0.11
   2  -7  20    0.21    0.17
  -2   7 -20    0.11    0.13
  -2   7 -20    0.12    0.13
  -2   8 -20   -0.01    0.16
   2  -8  20    0.00    0.25
  -1  -8 -20    0.14    0.23
  -1  -7 -20   -0.09    0.16
  -1  -6 -20    0.11    0.12
  -1  -5 -20    0.35    0.11
  -1  -4 -20    1.88    0.15
   1   3  20   22.53    0.64
  -1  -3 -20   22.58    0.71
   1   2  20    8.04    0.31
  -1  -2 -20    8.32    0.31
  -1  -1 -20    1.11    0.10
   1   1  20    1.01    0.13
   1   0  20   10.55    0.38
   1  -1  20    1.17    0.14
  -1   1 -20    0.94    0.09
  -1   2 -20    7.49    0.29
  -1   2 -20    7.71    0.29
   1  -2  20    7.44    0.31
  -1   3 -20   20.32    0.67
   1  -3  20   21.08    0.63
  -1   3 -20   19.80    0.65
   1  -4  20    1.86    0.18
  -1   4 -20    1.78    0.16
  -1   4 -20    1.86    0.15
  -1   5 -20    0.27    0.11
  -1   5 -20    0.22    0.10
   1  -5  20    0.27    0.11
  -1   6 -20    0.02    0.10
   1  -6  20    0.09    0.10
  -1   6 -20    0.01    0.10
  -1   7 -20    0.00    0.12
  -1   7 -20   -0.05    0.12
   1  -7  20    0.23    0.16
   1  -8  20    0.10    0.25
  -1   8 -20    0.07    0.16
   0  -8 -20    0.04    0.22
   0  -7 -20   -0.01    0.16
   0  -6 -20    2.31    0.22
   0  -5 -20    0.10    0.09
   0  -4 -20    9.27    0.37
   0   3  20   -0.05    0.11
   0  -3 -20   -0.01    0.06
   0   2  20    0.49    0.11
   0  -2 -20    0.59    0.09
   0   1  20   -0.01    0.08
   0  -1 -20   -0.03    0.04
   0   0 -20    0.30    0.06
   0   0  20    0.32    0.09
   0  -1  20    0.01    0.06
   0   1 -20   -0.02    0.04
   0  -2  20    0.38    0.10
   0   2 -20    0.55    0.09
   0   3 -20   -0.03    0.06
   0  -3  20    0.01    0.08
   0  -4  20    7.40    0.33
   0   4 -20    7.63    0.34
   0   4 -20    8.61    0.34
   0   5 -20   -0.05    0.10
   0  -5  20   -0.06    0.08
   0   5 -20   -0.06    0.08
   0   6 -20    1.89    0.19
   0   6 -20    2.31    0.21
   0  -6  20    1.65    0.19
   0   7 -20    0.02    0.13
   0   7 -20   -0.01    0.14
   0  -8  20    0.00    0.22
   0   8 -20   -0.01    0.16
   1  -8 -20    0.30    0.25
   1  -7 -20    0.02    0.16
   1  -6 -20    0.08    0.12
   1  -5 -20    0.26    0.12
   1  -4 -20    2.09    0.17
  -1   3  20   23.18    0.66
   1  -3 -20   23.09    0.74
   1  -2 -20    8.58    0.31
  -1   2  20    7.35    0.30
   1  -1 -20    1.11    0.10
  -1   1  20    1.17    0.13
   1   0 -20    9.95    0.35
  -1   0  20   10.35    0.37
  -1  -1  20    0.87    0.12
   1   1 -20    0.87    0.09
   1   2 -20    7.72    0.30
  -1  -2  20    8.13    0.32
  -1  -3  20   21.64    0.64
   1   3 -20   19.84    0.67
   1   4 -20    1.69    0.16
  -1  -4  20    1.57    0.17
   1   5 -20    0.18    0.10
  -1  -5  20    0.24    0.11
[truncated: 107,828 more chars]
