# Supplementary material for: Crystal structure of a new polymorph of 3-acetyl-8-meth­oxy-2H-chromen-2-one
Source: Acta Crystallogr E Crystallogr Commun. 2019 Nov 15;75(Pt 12):1866–70. doi: 10.1107/S2056989019015159 (PMC6895931; doi:10.1107/S2056989019015159)
Supplement: Supplementary file 3 [file e-75-01866-Isup3.hkl]

data_I                                                                          
_shelx_title ' 26herbx in Pbca'                                                 
_shelx_refln_list_code          4                                               
_shelx_F_calc_maximum      302.93                                               
_exptl_crystal_F_000       912.00                                               
_reflns_d_resolution_high  0.7494                                               
                                                                                
loop_                                                                           
 _space_group_symop_operation_xyz                                               
 'x, y, z'                                                                      
 '-x+1/2, -y, z+1/2'                                                            
 '-x, y+1/2, -z+1/2'                                                            
 'x+1/2, -y+1/2, -z'                                                            
 '-x, -y, -z'                                                                   
 'x-1/2, y, -z-1/2'                                                             
 'x, -y-1/2, z-1/2'                                                             
 '-x-1/2, y-1/2, z'                                                             
                                                                                
_cell_length_a     9.4973                                                       
_cell_length_b     7.9733                                                       
_cell_length_c    26.6823                                                       
_cell_angle_alpha  90.000                                                       
_cell_angle_beta   90.000                                                       
_cell_angle_gamma  90.000                                                       
                                                                                
_shelx_F_squared_multiplier     1.000                                           
                                                                                
loop_                                                                           
 _refln_index_h                                                                 
 _refln_index_k                                                                 
 _refln_index_l                                                                 
 _refln_F_squared_calc                                                          
 _refln_F_squared_meas                                                          
 _refln_F_squared_sigma                                                         
 _refln_observed_status                                                         
   2   0   0        926.71        901.05        25.83 o                         
   6   0   0          0.46          3.19         2.08 o                         
   8   0   0          0.71         12.95         2.82 o                         
  10   0   0         67.68         60.88         5.38 o                         
  12   0   0         10.65         37.62         6.49 o                         
   2   1   0       1581.54       1639.64        17.70 o                         
   4   1   0        840.92        817.23        10.57 o                         
   6   1   0          0.50          2.65         1.28 o                         
   8   1   0        579.70        521.73        15.45 o                         
  10   1   0         16.09         19.62         2.86 o                         
  12   1   0         14.17         20.47         4.26 o                         
   0   2   0      11786.16      11612.84       171.37 o                         
   2   2   0       2817.97       2683.86        30.92 o                         
   4   2   0        853.10        809.19         9.70 o                         
   6   2   0         71.46         83.47         2.68 o                         
   8   2   0         13.51         12.10         2.05 o                         
  10   2   0        146.51        128.84         5.96 o                         
  12   2   0         49.49         60.26         6.14 o                         
   2   3   0         97.77         89.37         2.11 o                         
   4   3   0        565.08        542.64         7.19 o                         
   6   3   0         46.73         47.41         2.34 o                         
   8   3   0        261.01        236.09         5.92 o                         
  10   3   0          3.17          4.95         2.59 o                         
  12   3   0          0.01         -4.76         7.70 o                         
   0   4   0          5.85          6.46         1.76 o                         
   2   4   0          3.75          3.92         0.93 o                         
   4   4   0        685.90        670.34        12.97 o                         
   6   4   0          3.10          2.87         1.50 o                         
   8   4   0        660.39        653.63        14.88 o                         
  10   4   0          0.21          2.84         3.26 o                         
   2   5   0          2.77          2.62         1.69 o                         
   4   5   0         45.16         35.93         2.31 o                         
   6   5   0         54.44         58.46         3.49 o                         
   8   5   0         12.89         10.57         2.98 o                         
  10   5   0          0.36          1.79         3.91 o                         
   0   6   0         58.67         56.59         4.50 o                         
   2   6   0         67.38         65.53         3.97 o                         
   4   6   0          7.59          8.91         2.94 o                         
   6   6   0        431.67        411.17         9.04 o                         
   8   6   0        149.47        147.80         6.94 o                         
  10   6   0          2.65          2.50         5.74 o                         
   2   7   0        196.43        195.86         7.06 o                         
   4   7   0         19.11         25.77         3.75 o                         
   6   7   0          0.76          4.66         3.28 o                         
   8   7   0         13.24         20.11         5.58 o                         
   0   8   0          0.00          1.53         4.59 o                         
   2   8   0          3.12          3.86         2.97 o                         
   4   8   0         19.53         19.93         4.14 o                         
   6   8   0          6.57         11.14         4.43 o                         
   8   8   0          1.89          1.53         9.69 o                         
   2   9   0          4.80          3.49         4.95 o                         
   4   9   0          1.07          4.08         5.27 o                         
   6   9   0         18.04         23.18         7.91 o                         
   0  10   0         12.16         12.75        11.73 o                         
   2  10   0         25.20         20.48         9.00 o                         
   1   1   1       7080.96       7557.01        68.10 o                         
   2   1   1        160.08        184.74         1.84 o                         
   3   1   1        500.51        505.88         4.32 o                         
   4   1   1        189.33        231.92         3.37 o                         
   5   1   1          6.74          6.57         0.79 o                         
   6   1   1          5.71          3.13         0.92 o                         
   7   1   1          8.54          7.61         1.22 o                         
   8   1   1         90.16         81.26         2.58 o                         
   9   1   1         78.91         86.66         2.90 o                         
  10   1   1         18.66         23.99         2.15 o                         
  11   1   1          0.58          0.02         1.96 o                         
  12   1   1          4.68          8.15         3.20 o                         
   0   2   1       8476.54       8977.61        93.88 o                         
   1   2   1       1428.16       1394.02        13.94 o                         
   2   2   1        908.37        845.29         7.37 o                         
   3   2   1        201.58        234.62         2.56 o                         
   4   2   1         56.81         56.64         1.26 o                         
   5   2   1        247.92        264.55         2.77 o                         
   6   2   1        226.39        232.14         3.20 o                         
   7   2   1          9.68         11.11         1.19 o                         
   8   2   1        224.22        217.82         5.39 o                         
   9   2   1         52.47         47.36         2.35 o                         
  10   2   1         10.68         11.72         1.99 o                         
  11   2   1          4.39          6.24         2.29 o                         
  12   2   1         12.88         15.16         3.82 o                         
   1   3   1       1198.81       1189.52        10.13 o                         
   2   3   1        325.51        313.09         3.34 o                         
   3   3   1        194.88        171.51         2.23 o                         
   4   3   1         44.07         38.00         1.15 o                         
   5   3   1        278.48        261.00         3.08 o                         
   6   3   1        304.62        289.96         4.76 o                         
   7   3   1        354.40        333.40         6.64 o                         
   8   3   1        113.05        102.53         2.91 o                         
   9   3   1          1.64          3.51         1.50 o                         
  10   3   1          1.00          0.76         1.76 o                         
  11   3   1          3.57          6.33         2.53 o                         
  12   3   1         26.90         39.45         5.94 o                         
   0   4   1       1009.59       1008.80        11.69 o                         
   1   4   1        968.85        955.23        10.55 o                         
   2   4   1        167.97        167.00         2.84 o                         
   3   4   1        272.01        282.09         3.36 o                         
   4   4   1        144.44        140.34         2.20 o                         
   5   4   1         13.05         13.36         1.10 o                         
   6   4   1          7.86          8.00         1.20 o                         
   7   4   1        467.98        442.73         6.10 o                         
   8   4   1        378.33        354.21         5.98 o                         
   9   4   1          3.29          3.52         1.83 o                         
  10   4   1         38.10         33.11         3.03 o                         
  11   4   1         19.47         21.59         3.98 o                         
   1   5   1         58.92         62.67         1.90 o                         
   2   5   1        606.03        584.52         7.03 o                         
   3   5   1       1009.20        988.01        20.74 o                         
   4   5   1         59.50         61.82         2.15 o                         
   5   5   1          5.37          6.55         1.32 o                         
   6   5   1        122.16        112.20         3.83 o                         
   7   5   1        866.33        862.24        12.10 o                         
   8   5   1        244.69        236.62         8.65 o                         
   9   5   1          9.55         10.89         2.46 o                         
  10   5   1          2.89          2.77         2.90 o                         
  11   5   1          9.33         14.73         6.61 o                         
   0   6   1          6.13          4.17         2.24 o                         
   1   6   1        384.63        393.01         6.91 o                         
   2   6   1         18.69         14.32         1.80 o                         
   3   6   1        387.07        371.11         7.31 o                         
   4   6   1        120.22        119.47         3.71 o                         
   5   6   1        195.31        179.83         4.77 o                         
   6   6   1          0.23          0.24         1.63 o                         
   7   6   1        190.28        195.36         5.69 o                         
   8   6   1        230.69        234.12         9.32 o                         
   9   6   1          2.06          1.02         2.69 o                         
  10   6   1          6.40          4.21         4.43 o                         
   1   7   1        175.05        162.49         4.44 o                         
   2   7   1        593.22        590.58         9.70 o                         
   3   7   1         66.16         59.58         3.12 o                         
   4   7   1          1.40         -0.34         1.77 o                         
   5   7   1         30.11         32.96         3.04 o                         
   6   7   1        410.11        414.48         9.63 o                         
   7   7   1        130.95        126.66         4.87 o                         
   8   7   1          0.01         -1.12         3.23 o                         
   9   7   1          0.02          1.07         5.16 o                         
   0   8   1          7.17          6.63         3.97 o                         
   1   8   1          0.69         -0.67         2.11 o                         
   2   8   1         47.51         52.46         3.40 o                         
   3   8   1          0.11          0.28         2.14 o                         
   4   8   1          1.57         -0.69         2.33 o                         
   5   8   1          7.64          8.61         2.80 o                         
   6   8   1        236.44        247.16         6.85 o                         
   7   8   1         89.07        110.01         7.58 o                         
   8   8   1          5.84          3.55         7.39 o                         
   1   9   1          2.88          5.66         3.92 o                         
   2   9   1          1.81          1.30         2.63 o                         
   3   9   1          6.80          3.98         3.09 o                         
   4   9   1          0.01         -0.17         3.68 o                         
   5   9   1          0.23          1.38         3.39 o                         
   6   9   1         30.37         36.62         5.75 o                         
   0  10   1          1.04         -4.16         7.19 o                         
   1  10   1          0.64         -2.19         5.48 o                         
   2  10   1          3.70         -0.75         5.97 o                         
   3  10   1          2.64          1.50         7.03 o                         
   0   0   2        855.73        871.18        15.68 o                         
   1   0   2      15916.69      14245.69       275.79 o                         
   2   0   2       9808.26      10122.15       438.06 o                         
   3   0   2        299.39        251.98         3.82 o                         
   4   0   2       1161.65       1229.11        18.33 o                         
   5   0   2       5666.79       6386.18       149.20 o                         
   6   0   2        870.37        857.61        18.11 o                         
   7   0   2         15.94         18.04         2.03 o                         
   8   0   2        244.10        212.80         5.51 o                         
   9   0   2        932.40        812.59        15.80 o                         
  10   0   2         52.52         58.95         3.75 o                         
  11   0   2        230.96        198.39         6.54 o                         
  12   0   2         74.70         85.37         6.67 o                         
   1   1   2       1992.22       2002.11        15.57 o                         
   2   1   2       3001.01       3009.67        22.47 o                         
   3   1   2        336.96        350.36         3.18 o                         
   4   1   2        812.36        852.41         7.38 o                         
   5   1   2       2149.61       2328.62        19.72 o                         
   6   1   2        134.61        158.50         4.00 o                         
   7   1   2          1.60          0.70         1.02 o                         
   8   1   2        118.76        113.01         2.91 o                         
   9   1   2        198.15        149.59         3.54 o                         
  10   1   2         26.79         21.56         2.08 o                         
  11   1   2          0.28          1.14         2.00 o                         
  12   1   2          5.66         12.95         3.66 o                         
   0   2   2       2185.13       2134.43        25.70 o                         
   1   2   2       1996.83       2080.91        16.33 o                         
   2   2   2       7927.31       8186.18        67.23 o                         
   3   2   2         44.77         48.98         1.24 o                         
   4   2   2         25.32         27.81         0.91 o                         
   5   2   2       1383.61       1530.50        13.97 o                         
   6   2   2        339.05        326.39         3.99 o                         
   7   2   2         64.25         71.18         2.36 o                         
   8   2   2        109.60        107.26         3.10 o                         
   9   2   2        599.87        525.63         7.29 o                         
  10   2   2         80.52         87.35         3.23 o                         
  11   2   2         77.54         69.99         3.72 o                         
  12   2   2          0.01         -0.49         3.76 o                         
   1   3   2         15.57         13.18         1.03 o                         
   2   3   2        143.97        149.95         2.02 o                         
   3   3   2        266.74        283.44         3.09 o                         
   4   3   2          0.03          0.80         0.62 o                         
   5   3   2       1644.88       1693.90        13.69 o                         
   6   3   2         37.23         28.53         1.45 o                         
   7   3   2          0.75          2.32         1.15 o                         
   8   3   2         40.91         43.62         2.15 o                         
   9   3   2        379.24        329.89         5.93 o                         
  10   3   2         15.97         21.88         2.35 o                         
  11   3   2          0.37          0.85         2.65 o                         
  12   3   2          0.14         -3.53         5.78 o                         
   0   4   2          5.34          6.84         0.92 o                         
   1   4   2          0.02          0.14         0.68 o                         
   2   4   2       1218.86       1246.43        13.32 o                         
   3   4   2        501.59        480.78         6.40 o                         
   4   4   2         67.32         67.77         1.57 o                         
   5   4   2        181.35        182.16         2.79 o                         
   6   4   2        118.41        106.22         3.01 o                         
   7   4   2         16.98         14.07         1.61 o                         
   8   4   2         24.67         29.72         2.17 o                         
   9   4   2         23.05         21.12         2.20 o                         
  10   4   2         19.61         19.45         2.81 o                         
  11   4   2          4.52          0.20         3.62 o                         
   1   5   2        491.98        484.15        11.04 o                         
   2   5   2        949.28        948.26        11.00 o                         
   3   5   2        148.88        150.31         3.09 o                         
   4   5   2         11.44         10.11         1.30 o                         
   5   5   2          0.69          0.38         1.12 o                         
   6   5   2        700.38        696.51        11.62 o                         
   7   5   2          7.93          6.72         1.91 o                         
   8   5   2         37.52         38.70         2.78 o                         
   9   5   2         22.62         20.11         2.71 o                         
  10   5   2          0.07          1.14         3.07 o                         
  11   5   2          3.06          8.20         6.50 o                         
   0   6   2          4.57          5.52         2.18 o                         
   1   6   2        138.43        127.14         3.60 o                         
   2   6   2         14.05         16.68         1.92 o                         
   3   6   2          1.51          1.16         1.51 o                         
   4   6   2         61.16         54.43         2.62 o                         
   5   6   2         44.61         45.50         2.53 o                         
   6   6   2        326.85        331.18         7.25 o                         
   7   6   2         99.53        102.80         3.78 o                         
   8   6   2        105.28        117.43         4.56 o                         
   9   6   2          0.18          0.68         2.68 o                         
  10   6   2          5.33          8.40         5.29 o                         
   1   7   2          1.35         -0.33         1.67 o                         
   2   7   2         67.51         68.00         3.30 o                         
   3   7   2          1.34          1.01         1.79 o                         
   4   7   2         33.01         35.67         2.80 o                         
   5   7   2         17.91         20.54         2.49 o                         
   6   7   2          0.18          0.79         2.17 o                         
   7   7   2         21.71         25.86         3.16 o                         
   8   7   2          4.65          5.90         3.49 o                         
   9   7   2          1.14         11.23        10.46 o                         
   0   8   2          0.00          1.75         3.77 o                         
   1   8   2          0.28          0.77         2.26 o                         
   2   8   2          1.06          0.33         2.09 o                         
   3   8   2          0.79          1.55         2.22 o                         
   4   8   2          7.06          7.11         2.59 o                         
   5   8   2          0.78          1.60         2.57 o                         
   6   8   2          3.26          5.06         3.02 o                         
   7   8   2          1.58          3.65         3.34 o                         
   8   8   2          0.22          0.01         7.70 o                         
   1   9   2          0.00          2.78         3.74 o                         
   2   9   2         63.75         60.34         4.62 o                         
   3   9   2          4.94          6.27         3.07 o                         
   4   9   2          9.48          9.90         3.99 o                         
   5   9   2          4.81          6.98         3.51 o                         
   6   9   2         58.37         65.53         7.32 o                         
   0  10   2          0.56         -0.26         7.93 o                         
   1  10   2         11.06          9.47         5.78 o                         
   2  10   2         10.35         13.32         6.30 o                         
   3  10   2          0.03          2.04         9.02 o                         
   1   1   3        678.66        628.71         5.66 o                         
   2   1   3       1468.04       1475.48        11.30 o                         
   3   1   3       1014.02       1052.63        11.50 o                         
   4   1   3         59.81         70.97         1.44 o                         
   5   1   3       4236.31       4556.32        58.62 o                         
   6   1   3         39.00         34.15         1.54 o                         
   7   1   3         88.97         78.06         2.41 o                         
   8   1   3         61.85         57.13         2.29 o                         
   9   1   3        488.89        406.96         6.16 o                         
  10   1   3         21.46         18.26         2.04 o                         
  11   1   3          0.99          5.24         2.36 o                         
  12   1   3         20.41         34.07         4.14 o                         
   0   2   3       7496.41       7927.90       102.85 o                         
   1   2   3       3016.68       3075.26        24.87 o                         
   2   2   3         15.26         15.83         0.67 o                         
   3   2   3          3.82          5.45         0.54 o                         
   4   2   3       1340.79       1433.28        11.47 o                         
   5   2   3        419.93        461.05         5.48 o                         
   6   2   3          8.19          7.27         0.96 o                         
   7   2   3         42.53         44.65         1.91 o                         
   8   2   3        697.11        632.17        12.25 o                         
   9   2   3        107.74        113.37         3.19 o                         
  10   2   3          7.71          4.42         1.84 o                         
  11   2   3         40.92         41.65         3.35 o                         
  12   2   3         36.81         63.60         5.70 o                         
   1   3   3       5234.67       5354.55        54.17 o                         
   2   3   3         15.83         18.01         0.79 o                         
   3   3   3         57.41         51.36         1.28 o                         
   4   3   3         34.72         24.36         1.02 o                         
   5   3   3        804.19        830.06        10.96 o                         
   6   3   3          0.23          1.65         0.91 o                         
   7   3   3        243.99        236.34         5.43 o                         
   8   3   3        109.94        110.20         3.62 o                         
   9   3   3          0.95         -0.12         1.43 o                         
  10   3   3          4.14          4.95         2.16 o                         
  11   3   3          0.61          0.36         2.72 o                         
  12   3   3          9.58         18.85         9.95 o                         
   0   4   3         22.40         16.07         1.58 o                         
   1   4   3         18.61         21.23         1.03 o                         
   2   4   3         30.56         26.00         1.19 o                         
   3   4   3         83.98         87.65         2.52 o                         
   4   4   3        160.23        153.60         2.30 o                         
   5   4   3         88.47        100.84         2.65 o                         
   6   4   3          5.67          4.37         1.15 o                         
   7   4   3        375.88        347.61         5.95 o                         
   8   4   3        536.69        523.48         7.69 o                         
   9   4   3         99.23        104.12         3.69 o                         
  10   4   3          5.12          4.35         2.69 o                         
  11   4   3         56.27         61.51         4.89 o                         
   1   5   3        473.33        439.21         7.23 o                         
   2   5   3        681.92        691.26         7.37 o                         
   3   5   3         27.47         33.95         2.05 o                         
   4   5   3         26.01         30.08         1.65 o                         
   5   5   3         15.10         19.18         1.67 o                         
   6   5   3        235.09        233.20         4.34 o                         
   7   5   3        251.25        256.45         5.48 o                         
   8   5   3          4.17          3.74         1.90 o                         
   9   5   3         24.12         25.69         2.82 o                         
  10   5   3          3.01          7.17         3.38 o                         
  11   5   3          0.13         -3.57         6.23 o                         
   0   6   3         14.60         18.05         2.62 o                         
   1   6   3         19.59         18.78         1.95 o                         
   2   6   3         47.52         46.14         2.51 o                         
   3   6   3        186.43        172.87         4.29 o                         
   4   6   3          8.03          6.97         1.55 o                         
   5   6   3          1.74          1.75         1.66 o                         
   6   6   3        239.62        244.26         6.29 o                         
   7   6   3          4.39          6.50         2.09 o                         
   8   6   3         15.59         16.89         2.91 o                         
   9   6   3          3.95          4.33         3.41 o                         
  10   6   3         13.72         18.09         5.96 o                         
   1   7   3         94.88         91.01         3.51 o                         
   2   7   3        253.10        234.59         5.48 o                         
   3   7   3        206.82        207.48         5.19 o                         
   4   7   3          2.48          3.54         1.84 o                         
   5   7   3          0.01          2.65         1.94 o                         
   6   7   3        434.94        440.86         8.85 o                         
   7   7   3        255.16        264.33        11.91 o                         
   8   7   3          7.64          8.46         3.66 o                         
   9   7   3          7.60          9.04         7.03 o                         
   0   8   3          0.01         -0.97         4.34 o                         
   1   8   3         51.37         54.69         3.80 o                         
   2   8   3         12.88         17.69         2.55 o                         
   3   8   3         15.27         17.02         2.70 o                         
   4   8   3         19.45         19.19         2.99 o                         
   5   8   3         68.37         64.21         3.99 o                         
   6   8   3         18.82         20.45         3.37 o                         
   7   8   3         62.47         66.23         4.68 o                         
   1   9   3          6.36         16.84         4.13 o                         
   2   9   3         38.24         38.14         4.22 o                         
   3   9   3          0.20         -2.09         2.93 o                         
   4   9   3          0.04         -0.17         3.38 o                         
   5   9   3          0.16          0.35         3.47 o                         
   6   9   3         83.48         85.81        12.17 o                         
   0  10   3          0.72          3.72         8.11 o                         
   1  10   3         33.28         52.77         6.95 o                         
   2  10   3          9.51         14.63         6.43 o                         
   3  10   3          2.13          2.81         9.38 o                         
   0   0   4      16671.03      14439.88       215.51 o                         
   1   0   4       6167.92       6179.64        97.78 o                         
   2   0   4       4705.26       4501.18        53.36 o                         
   3   0   4        841.93        992.90        15.43 o                         
   4   0   4       1278.13       1314.67        14.77 o                         
   5   0   4       1235.72       1300.07        21.20 o                         
   6   0   4        300.68        327.98         6.44 o                         
   7   0   4        104.09        115.86         5.16 o                         
   8   0   4         20.51         25.75         2.49 o                         
   9   0   4          3.86          2.18         2.00 o                         
  10   0   4        164.07        144.88         9.21 o                         
  11   0   4          7.30          1.66         3.64 o                         
  12   0   4         28.78         42.19         6.13 o                         
   1   1   4       1630.54       1682.66        13.78 o                         
   2   1   4        813.06        766.46         7.05 o                         
   3   1   4        427.67        449.09         5.32 o                         
   4   1   4          3.45          3.89         0.49 o                         
   5   1   4          0.50          2.58         1.10 o                         
   6   1   4          8.00          8.49         1.06 o                         
   7   1   4        219.88        198.90         4.68 o                         
   8   1   4          1.73          3.44         1.35 o                         
   9   1   4         38.23         40.15         2.24 o                         
  10   1   4          4.31          5.09         1.75 o                         
  11   1   4          0.03          1.40         2.54 o                         
  12   1   4          1.71          3.26         3.90 o                         
   0   2   4      91764.98      86386.22      2361.80 o                         
   1   2   4       3473.39       3634.73        28.12 o                         
   2   2   4        932.91        918.71         7.71 o                         
   3   2   4          5.01          6.74         2.07 o                         
   4   2   4       3679.28       3983.01        35.06 o                         
   5   2   4        442.05        452.97         4.38 o                         
   6   2   4         12.01         17.44         3.11 o                         
   7   2   4        204.81        189.42         3.44 o                         
   8   2   4        423.59        418.32         5.95 o                         
   9   2   4         11.39         12.29         1.67 o                         
  10   2   4         21.21         15.33         3.98 o                         
  11   2   4          3.11          2.06         2.60 o                         
  12   2   4          0.84         -0.28         4.34 o                         
   1   3   4        915.93        932.13         8.46 o                         
   2   3   4         70.76         78.00         2.23 o                         
   3   3   4       1051.48       1002.09         8.35 o                         
   4   3   4        135.48        130.13         1.98 o                         
   5   3   4         38.64         39.73         1.32 o                         
   6   3   4         44.94         36.75         1.53 o                         
   7   3   4        699.65        643.53        11.14 o                         
   8   3   4        259.91        238.34         5.52 o                         
   9   3   4          4.00          4.49         1.64 o                         
  10   3   4          0.00         -0.26         2.09 o                         
  11   3   4          0.16          1.02         2.90 o                         
  12   3   4          1.84         55.08        14.28 o                         
   0   4   4        262.08        281.83         6.67 o                         
   1   4   4       1067.83       1140.05        15.65 o                         
   2   4   4        218.37        202.25         2.92 o                         
   3   4   4       1287.03       1351.63        11.90 o                         
   4   4   4         23.21         22.09         1.23 o                         
   5   4   4        147.78        144.08         2.53 o                         
   6   4   4        218.59        199.13         3.45 o                         
   7   4   4        290.57        282.30         5.03 o                         
   8   4   4         91.52         96.75         3.21 o                         
   9   4   4         23.45         18.85         2.42 o                         
  10   4   4         28.84         33.28         3.26 o                         
  11   4   4         20.81         23.81         4.31 o                         
   1   5   4        279.05        290.59         4.04 o                         
   2   5   4         27.36         24.14         1.56 o                         
   3   5   4        106.94        112.69         2.65 o                         
   4   5   4        136.40        133.64         2.60 o                         
   5   5   4         18.96         21.23         1.75 o                         
   6   5   4         94.05         94.90         2.95 o                         
   7   5   4         31.60         32.75         2.48 o                         
   8   5   4          0.33         -0.24         1.76 o                         
   9   5   4         13.50         15.00         2.86 o                         
  10   5   4          1.60          0.65         3.15 o                         
  11   5   4          1.06          0.99         8.95 o                         
   0   6   4         22.18         23.50         2.84 o                         
   1   6   4          0.59          0.86         1.36 o                         
   2   6   4          6.43          7.27         1.63 o                         
   3   6   4         50.96         45.80         2.41 o                         
   4   6   4        126.40        116.47         4.33 o                         
   5   6   4         14.74         15.93         1.99 o                         
   6   6   4          0.50         -0.81         1.64 o                         
   7   6   4        656.27        642.67        21.82 o                         
   8   6   4          6.80         11.03         3.09 o                         
   9   6   4          1.25          1.97         3.42 o                         
  10   6   4          2.05          0.63         5.39 o                         
   1   7   4         49.16         51.48         3.35 o                         
   2   7   4          0.60          0.76         1.77 o                         
   3   7   4         22.91         20.84         2.48 o                         
   4   7   4         30.46         33.81         2.57 o                         
   5   7   4          5.93          7.11         2.11 o                         
   6   7   4         44.41         51.45         3.38 o                         
   7   7   4         40.76         45.39         3.62 o                         
   8   7   4          5.66          9.82         4.27 o                         
   9   7   4          4.77          1.89         6.61 o                         
   0   8   4          8.39          6.85         4.14 o                         
   1   8   4         59.03         63.08         4.06 o                         
   2   8   4          0.01          1.09         2.17 o                         
   3   8   4         28.69         25.25         2.99 o                         
   4   8   4         12.21         19.23         2.61 o                         
   5   8   4         30.86         32.44         3.36 o                         
   6   8   4         14.59         12.50         3.14 o                         
   7   8   4        110.88        116.87         6.33 o                         
   1   9   4         41.15         46.03         4.33 o                         
   2   9   4          8.73          9.83         3.50 o                         
   3   9   4         32.33         34.17         3.76 o                         
   4   9   4          0.00         -1.38         3.23 o                         
   5   9   4          6.32          5.31         3.55 o                         
   6   9   4          0.13          3.66         6.76 o                         
   0  10   4         19.79         18.11         9.02 o                         
   1  10   4         14.22         14.92         6.12 o                         
   2  10   4         17.76         29.27         9.55 o                         
   3  10   4          2.11          2.02         9.72 o                         
   1   1   5        644.74        658.10         5.29 o                         
   2   1   5        430.33        468.86         5.12 o                         
   3   1   5        106.71         90.02         1.27 o                         
   4   1   5        738.18        765.70         8.37 o                         
   5   1   5        308.83        316.84         4.39 o                         
   6   1   5        317.51        282.40         3.83 o                         
   7   1   5        376.42        371.44         5.23 o                         
   8   1   5        220.28        198.99         3.82 o                         
   9   1   5         24.75         22.01         2.01 o                         
  10   1   5          0.14          3.09         1.87 o                         
  11   1   5          2.81          4.71         2.70 o                         
  12   1   5          3.11          0.48         4.29 o                         
   0   2   5      65886.75      63715.27      1742.52 o                         
   1   2   5       8603.65       9056.25        69.19 o                         
   2   2   5        173.54        175.89         2.84 o                         
   3   2   5        447.43        494.14         4.46 o                         
   4   2   5        169.11        191.86         2.91 o                         
   5   2   5        233.32        246.33         3.72 o                         
   6   2   5          1.60          0.38         0.77 o                         
   7   2   5        407.81        388.84         5.76 o                         
   8   2   5         62.75         51.21         2.22 o                         
   9   2   5         14.33         13.00         1.74 o                         
  10   2   5         38.64         46.37         3.00 o                         
  11   2   5          3.24          8.10         2.80 o                         
  12   2   5          2.84         12.35         5.73 o                         
   1   3   5        121.11        123.05         1.91 o                         
   2   3   5        564.49        583.77         5.72 o                         
   3   3   5       1623.36       1734.19        14.26 o                         
   4   3   5        154.07        145.96         2.60 o                         
   5   3   5        116.96        104.21         2.33 o                         
   6   3   5         10.97         12.01         1.14 o                         
   7   3   5        729.94        709.48        11.24 o                         
   8   3   5         65.41         61.93         2.47 o                         
   9   3   5        109.00        106.49         3.89 o                         
  10   3   5         16.62         19.69         2.58 o                         
  11   3   5          9.06         22.07         3.98 o                         
  12   3   5          4.43         17.34        13.26 o                         
   0   4   5       4947.87       5288.47        76.02 o                         
   1   4   5        125.78        133.53         2.29 o                         
   2   4   5         24.20         22.12         1.19 o                         
   3   4   5        799.30        775.10         9.18 o                         
   4   4   5        113.73        125.93         2.36 o                         
   5   4   5        163.71        159.23         5.09 o                         
   6   4   5        287.22        276.98         6.15 o                         
   7   4   5          5.29          3.20         1.36 o                         
   8   4   5        246.88        250.97         4.93 o                         
   9   4   5          0.02          0.52         1.95 o                         
  10   4   5         22.79         17.81         2.96 o                         
  11   4   5          9.21         17.35         6.48 o                         
   1   5   5        421.92        418.46         6.65 o                         
   2   5   5        780.74        779.54        18.62 o                         
   3   5   5         22.63         22.62         1.44 o                         
   4   5   5         12.50         13.61         1.30 o                         
   5   5   5        127.61        115.46         2.64 o                         
   6   5   5         27.96         29.03         2.03 o                         
   7   5   5         93.02         89.14         3.65 o                         
   8   5   5         98.18         93.04         4.41 o                         
   9   5   5          5.61          6.84         3.24 o                         
  10   5   5         10.23          6.12         3.30 o                         
   0   6   5          0.04         -0.79         2.02 o                         
   1   6   5         71.81         63.08         2.80 o                         
   2   6   5        125.53        108.53         3.50 o                         
   3   6   5          0.25         -0.23         1.37 o                         
   4   6   5          6.65          4.39         1.47 o                         
   5   6   5         20.94         21.24         2.04 o                         
   6   6   5        131.85        133.96         3.97 o                         
   7   6   5         24.52         27.50         3.42 o                         
   8   6   5         90.02         92.25         4.96 o                         
   9   6   5          0.18          0.78         3.35 o                         
  10   6   5          5.90          0.37         6.09 o                         
   1   7   5          2.59          3.64         2.06 o                         
   2   7   5          0.16         -0.60         1.65 o                         
   3   7   5         80.43         79.65         3.51 o                         
   4   7   5          0.02         -1.29         1.77 o                         
   5   7   5          1.81          2.01         2.31 o                         
   6   7   5          0.03         -0.34         2.22 o                         
   7   7   5        123.03        127.39         5.39 o                         
   8   7   5         39.30         47.97         5.36 o                         
   9   7   5          2.33          9.18        10.71 o                         
   0   8   5          6.23          3.68         4.14 o                         
   1   8   5          5.79          4.56         2.54 o                         
   2   8   5         25.47         26.96         3.51 o                         
   3   8   5         29.04         25.10         2.93 o                         
   4   8   5         27.23         34.14         3.13 o                         
   5   8   5          5.01          5.73         3.09 o                         
   6   8   5         61.87         59.94         4.18 o                         
   7   8   5         49.47         65.20         5.39 o                         
   1   9   5         91.42        100.83         5.44 o                         
   2   9   5         10.81         13.39         3.60 o                         
   3   9   5         14.12         13.06         3.31 o                         
   4   9   5          0.73          3.47         3.44 o                         
   5   9   5         37.23         45.14         4.91 o                         
   6   9   5          1.01          3.57         8.66 o                         
   0  10   5         41.40         50.50        10.10 o                         
   1  10   5          2.50          5.42         6.11 o                         
   2  10   5         57.78         54.08        10.28 o                         
   3  10   5          0.00         -3.24         9.91 o                         
   0   0   6        542.19        591.61        10.62 o                         
   1   0   6        354.05        311.02         5.34 o                         
   2   0   6      12090.61      12168.81       231.35 o                         
   3   0   6         99.23        151.28         2.57 o                         
   4   0   6         15.97         22.99         1.06 o                         
   5   0   6        521.11        580.79        12.43 o                         
   6   0   6         57.42         43.60         3.02 o                         
   7   0   6        103.37        115.25         6.70 o                         
   8   0   6        896.71        821.25        19.28 o                         
   9   0   6        753.06        670.53        25.02 o                         
  10   0   6        140.32        136.53         6.30 o                         
  11   0   6         40.80         43.89         5.01 o                         
  12   0   6         37.46         42.11         7.17 o                         
   1   1   6       6887.64       7163.20        54.77 o                         
   2   1   6        800.47        801.96        10.35 o                         
   3   1   6         35.64         35.78         0.81 o                         
   4   1   6          7.98          4.34         0.50 o                         
   5   1   6        470.38        512.53         6.37 o                         
   6   1   6        105.60         91.64         2.82 o                         
   7   1   6         58.18         59.90         2.10 o                         
   8   1   6        114.49        111.67         3.11 o                         
   9   1   6          0.71          0.05         1.70 o                         
  10   1   6         22.61         30.42         2.84 o                         
  11   1   6          0.92          0.72         2.63 o                         
  12   1   6          2.04          4.55         4.54 o                         
   0   2   6         35.54         54.90         1.73 o                         
   1   2   6       1856.48       1903.31        14.57 o                         
   2   2   6       3357.31       3523.49        33.38 o                         
   3   2   6       2894.31       3092.36        34.74 o                         
   4   2   6        488.09        470.31         4.78 o                         
   5   2   6       1851.94       2009.85        20.53 o                         
   6   2   6        373.26        375.75         5.96 o                         
   7   2   6         61.20         60.61         2.19 o                         
   8   2   6        622.50        558.42        13.58 o                         
   9   2   6        113.29        105.05         4.05 o                         
  10   2   6          3.44          3.36         2.26 o                         
  11   2   6         87.73         89.04         5.36 o                         
  12   2   6         35.08         42.38         9.36 o                         
   1   3   6       1262.99       1317.32        10.86 o                         
   2   3   6       1757.64       1883.59        22.18 o                         
   3   3   6       1246.18       1340.09        17.96 o                         
   4   3   6        220.62        213.90         2.90 o                         
   5   3   6          5.06          9.09         0.99 o                         
   6   3   6        463.03        432.74         7.91 o                         
   7   3   6        116.26        109.78         3.30 o                         
   8   3   6        168.12        170.74         3.67 o                         
   9   3   6         11.95         12.79         2.06 o                         
  10   3   6          1.89          1.34         2.25 o                         
  11   3   6         11.21         11.61         3.51 o                         
   0   4   6       1510.81       1515.76        19.65 o                         
   1   4   6        159.14        147.79         2.33 o                         
   2   4   6        214.27        221.49         4.65 o                         
   3   4   6         25.62         26.28         1.49 o                         
   4   4   6         54.96         51.83         2.13 o                         
   5   4   6         66.85         57.91         1.94 o                         
   6   4   6        563.92        537.50        10.05 o                         
   7   4   6        101.57         97.98         3.01 o                         
   8   4   6         33.39         36.19         2.61 o                         
   9   4   6         96.36         97.31         3.92 o                         
  10   4   6         16.15         20.81         3.09 o                         
  11   4   6          1.14         -0.23         4.62 o                         
   1   5   6         73.75         72.19         2.06 o                         
   2   5   6        371.76        375.06         5.76 o                         
   3   5   6         19.42         20.41         1.48 o                         
   4   5   6         24.12         25.41         1.56 o                         
   5   5   6        133.42        132.03         2.80 o                         
   6   5   6        471.56        468.19         6.83 o                         
   7   5   6         44.25         51.01         2.73 o                         
   8   5   6         19.57         17.28         2.68 o                         
   9   5   6        100.55        102.54         6.33 o                         
  10   5   6          1.36          4.87         4.92 o                         
   0   6   6         41.42         39.51         3.51 o                         
   1   6   6        156.02        151.61         4.51 o                         
   2   6   6          6.78          5.42         1.56 o                         
   3   6   6          8.46          8.92         1.69 o                         
   4   6   6          3.86          5.55         1.52 o                         
   5   6   6         75.30         74.47         3.05 o                         
   6   6   6        108.68        105.03         3.68 o                         
   7   6   6         11.04         10.11         2.58 o                         
   8   6   6         36.52         33.75         4.34 o                         
   9   6   6          1.23          2.30         3.35 o                         
  10   6   6         11.76          5.48         8.30 o                         
   1   7   6         15.25         14.16         2.48 o                         
   2   7   6         52.74         53.79         3.06 o                         
   3   7   6          2.22          1.78         1.84 o                         
   4   7   6          7.96         12.86         2.20 o                         
   5   7   6          0.28         -1.30         2.13 o                         
   6   7   6          1.40          1.37         2.32 o                         
   7   7   6          1.42          3.45         3.28 o                         
   8   7   6         42.95         52.68         5.55 o                         
   9   7   6          0.94          2.55        10.71 o                         
   0   8   6          4.24         -0.13         3.07 o                         
   1   8   6         19.11         18.73         3.00 o                         
   2   8   6         29.65         28.72         3.38 o                         
   3   8   6         23.90         24.04         2.92 o                         
   4   8   6         27.28         25.82         3.10 o                         
   5   8   6          5.63          3.68         2.85 o                         
   6   8   6         33.19         35.15         4.18 o                         
   7   8   6         32.09         39.26         4.95 o                         
   1   9   6        112.31        112.63         5.63 o                         
   2   9   6        190.02        190.58         9.00 o                         
   3   9   6         19.01         23.20         4.00 o                         
   4   9   6          1.82          3.35         3.55 o                         
   5   9   6         18.08         22.35         5.02 o                         
   6   9   6         70.85         77.14        10.60 o                         
   0  10   6          0.16          8.99        11.99 o                         
   1  10   6         47.60         42.34        10.46 o                         
   2  10   6          6.78         10.07         9.55 o                         
   3  10   6          4.72          8.74        10.97 o                         
   1   1   7        728.89        693.30         5.87 o                         
   2   1   7         84.77         87.31         1.27 o                         
   3   1   7        313.09        349.30         3.82 o                         
   4   1   7        290.15        288.57         4.60 o                         
   5   1   7       1142.62       1221.35        15.08 o                         
   6   1   7        143.79        163.49         2.77 o                         
   7   1   7        218.32        205.89         3.66 o                         
   8   1   7        636.85        617.84         9.31 o                         
   9   1   7        365.00        299.50         7.65 o                         
  10   1   7          9.43          4.79         2.24 o                         
  11   1   7          0.39          2.21         2.68 o                         
  12   1   7         37.94         57.13        13.77 o                         
   0   2   7       2827.37       3131.58        62.45 o                         
   1   2   7          6.99          8.61         0.63 o                         
   2   2   7         12.82         16.67         0.76 o                         
   3   2   7         11.80         13.32         0.80 o                         
   4   2   7        227.40        244.27         3.84 o                         
   5   2   7        203.73        249.76         4.18 o                         
   6   2   7         42.30         43.97         1.60 o                         
   7   2   7        249.69        228.22         4.10 o                         
   8   2   7        168.43        166.24         5.13 o                         
   9   2   7        154.87        150.10         4.12 o                         
  10   2   7          0.16          0.30         2.24 o                         
  11   2   7         61.36         62.66         4.15 o                         
  12   2   7         12.56          5.61        11.22 o                         
   1   3   7        363.01        374.44         3.74 o                         
   2   3   7       3852.22       4237.86        45.91 o                         
   3   3   7         76.28         75.08         1.62 o                         
   4   3   7         86.75         84.92         2.87 o                         
   5   3   7        320.23        308.40         3.61 o                         
   6   3   7       1375.68       1352.29        16.27 o                         
   7   3   7         69.39         72.98         2.47 o                         
   8   3   7         32.13         32.41         2.27 o                         
   9   3   7         58.43         64.09         3.07 o                         
  10   3   7          2.49          2.78         2.67 o                         
  11   3   7          6.41          7.89         3.59 o                         
   0   4   7        447.40        480.59         8.36 o                         
   1   4   7       2416.50       2509.73        38.41 o                         
   2   4   7         80.21         60.63         1.61 o                         
   3   4   7        182.26        175.47         3.34 o                         
   4   4   7        142.29        131.95         2.70 o                         
   5   4   7        554.12        564.15         6.93 o                         
   6   4   7        628.71        595.17         8.67 o                         
   7   4   7         45.73         49.60         2.68 o                         
   8   4   7          3.13          2.77         1.77 o                         
   9   4   7        136.59        140.90         7.90 o                         
  10   4   7          3.34          6.51         3.06 o                         
  11   4   7         49.68         46.10         6.01 o                         
   1   5   7        445.08        425.20        10.02 o                         
   2   5   7          3.44          7.11         1.25 o                         
   3   5   7        103.94        114.00         2.54 o                         
   4   5   7          0.91         -0.91         1.04 o                         
   5   5   7        538.99        527.19        10.10 o                         
   6   5   7        422.40        401.75         5.99 o                         
   7   5   7        151.87        161.42         4.49 o                         
   8   5   7          1.79          1.62         2.13 o                         
   9   5   7          8.48          5.13         2.67 o                         
  10   5   7          4.85          9.00         4.15 o                         
   0   6   7          1.26         -0.82         2.10 o                         
   1   6   7         14.05         17.68         1.87 o                         
   2   6   7         18.94         22.81         1.96 o                         
   3   6   7         10.35          9.22         1.57 o                         
   4   6   7         37.20         36.89         2.21 o                         
   5   6   7          9.20          9.38         1.99 o                         
   6   6   7         28.21         29.25         2.71 o                         
   7   6   7         42.26         47.05         3.57 o                         
   8   6   7         81.08         89.39         5.07 o                         
   9   6   7         45.73         56.74         4.89 o                         
  10   6   7          4.17         -2.55        15.30 o                         
   1   7   7          7.51          4.50         2.22 o                         
   2   7   7         48.57         52.66         3.51 o                         
   3   7   7          3.17          4.09         2.03 o                         
   4   7   7         15.70         13.53         2.25 o                         
   5   7   7         21.38         21.23         2.86 o                         
   6   7   7          1.27         -0.48         2.40 o                         
   7   7   7          6.24          6.25         3.35 o                         
   8   7   7         26.71         31.34         5.25 o                         
   9   7   7         40.89         37.75        12.24 o                         
   0   8   7          3.51          1.56         3.13 o                         
   1   8   7        121.97        120.38         4.99 o                         
   2   8   7         45.38         43.00         3.77 o                         
   3   8   7         14.61         12.71         2.64 o                         
   4   8   7          0.06          1.49         2.94 o                         
   5   8   7          0.96         -0.01         3.21 o                         
   6   8   7          0.66         -1.62         3.36 o                         
   7   8   7          8.86         11.02         4.90 o                         
   1   9   7         55.92         62.18         4.93 o                         
   2   9   7         56.82         55.27         4.82 o                         
   3   9   7         53.19         57.08         5.55 o                         
   4   9   7          1.40          1.92         3.73 o                         
   5   9   7          0.39          6.77         4.89 o                         
   6   9   7         55.70         52.03        14.28 o                         
   0  10   7         56.11         82.13        15.81 o                         
   1  10   7         60.18         63.44        11.36 o                         
   2  10   7          0.75          5.40         9.72 o                         
   3  10   7          5.81         15.30        11.54 o                         
   0   0   8       3766.04       4095.97        60.99 o                         
   1   0   8       4291.65       4540.52        51.60 o                         
   2   0   8       1784.94       1751.88        20.79 o                         
   3   0   8         57.88         46.11         1.75 o                         
   4   0   8        265.47        272.83         3.94 o                         
   5   0   8        892.01        899.04        17.40 o                         
   6   0   8        103.30         95.56         6.23 o                         
   7   0   8        603.70        608.76        25.13 o                         
   8   0   8       2372.20       2284.85        36.46 o                         
   9   0   8        117.93        125.42         8.68 o                         
  10   0   8         31.54         21.76         3.89 o                         
  11   0   8         35.75         54.75         5.50 o                         
   1   1   8        683.59        698.19         6.89 o                         
   2   1   8        114.35        111.28         2.05 o                         
   3   1   8        370.94        361.55         3.41 o                         
   4   1   8         13.88         22.14         0.79 o                         
   5   1   8        922.53        921.30        12.25 o                         
   6   1   8        176.17        166.28         3.84 o                         
   7   1   8        189.93        189.86         3.55 o                         
   8   1   8          0.01         -1.39         1.39 o                         
   9   1   8         14.97         12.29         2.14 o                         
  10   1   8          9.26          8.34         2.44 o                         
  11   1   8          0.04         -0.78         2.66 o                         
  12   1   8          1.22         16.32        12.75 o                         
   0   2   8       1367.38       1510.97        24.48 o                         
   1   2   8         67.67         76.97         1.31 o                         
   2   2   8        249.65        171.23         2.29 o                         
   3   2   8       2521.23       2835.82        31.89 o                         
   4   2   8         69.16         62.21         1.36 o                         
   5   2   8        188.16        199.21         3.57 o                         
   6   2   8         24.23         26.31         1.35 o                         
   7   2   8        812.04        792.24        10.95 o                         
   8   2   8         16.94         16.18         1.86 o                         
   9   2   8          9.50          8.39         2.26 o                         
  10   2   8         43.52         40.76         3.24 o                         
  11   2   8         71.38         69.63         4.34 o                         
  12   2   8         17.17         19.38        13.77 o                         
   1   3   8       1247.71       1398.06        12.88 o                         
   2   3   8          7.24          6.76         0.74 o                         
   3   3   8        474.48        519.31         6.48 o                         
   4   3   8          2.16          1.92         0.75 o                         
   5   3   8        184.54        200.01         3.03 o                         
   6   3   8        502.13        502.78         8.47 o                         
   7   3   8        242.75        221.74         4.30 o                         
   8   3   8        100.20        102.54         3.31 o                         
   9   3   8         36.50         40.54         3.69 o                         
  10   3   8         11.82          8.41         3.01 o                         
  11   3   8          0.70          0.72         3.58 o                         
   0   4   8      10866.38      11474.23       250.05 o                         
   1   4   8       1669.13       1690.14        23.74 o                         
   2   4   8        161.24        164.51         2.61 o                         
   3   4   8         40.15         50.84         1.63 o                         
   4   4   8       1057.39       1069.24        17.50 o                         
   5   4   8        343.77        348.86         7.41 o                         
   6   4   8        132.22        134.10         2.97 o                         
   7   4   8        461.70        476.24        14.34 o                         
   8   4   8         31.81         31.70         2.56 o                         
   9   4   8          1.16          3.60         2.43 o                         
  10   4   8         20.34         21.01         3.52 o                         
  11   4   8         10.26         15.00         8.82 o                         
   1   5   8        155.61        157.56         3.91 o                         
   2   5   8          3.97          3.52         1.22 o                         
   3   5   8        160.98        162.80         3.25 o                         
   4   5   8          0.12         -0.05         1.21 o                         
   5   5   8          0.41          0.69         1.29 o                         
   6   5   8        150.74        147.09         4.14 o                         
   7   5   8         84.73         78.68         5.92 o                         
   8   5   8         10.01         10.73         2.39 o                         
   9   5   8         14.03         17.14         3.23 o                         
  10   5   8          0.25          1.58         4.15 o                         
   0   6   8         46.70         41.97         3.88 o                         
   1   6   8         36.06         36.20         2.31 o                         
   2   6   8          0.64         -0.84         1.42 o                         
   3   6   8        109.65        116.40         5.47 o                         
   4   6   8          0.45         -0.97         1.39 o                         
   5   6   8         27.49         28.51         2.47 o                         
   6   6   8          0.38          0.05         1.95 o                         
   7   6   8         91.23         83.08         4.23 o                         
   8   6   8          8.25         11.59         3.29 o                         
   9   6   8         17.28         16.90         4.79 o                         
   1   7   8         21.69         25.78         2.86 o                         
   2   7   8          0.02         -0.86         2.20 o                         
   3   7   8          5.22          6.70         1.97 o                         
   4   7   8          6.07          7.77         2.14 o                         
   5   7   8         10.06         10.39         3.10 o                         
   6   7   8         20.48         18.94         3.20 o                         
   7   7   8         17.82         18.69         3.70 o                         
   8   7   8          6.97          6.82         4.64 o                         
   9   7   8          0.71          0.51        12.24 o                         
   0   8   8          1.68         -1.09         3.21 o                         
   1   8   8         81.73        103.01         5.06 o                         
   2   8   8         16.35         19.26         3.24 o                         
   3   8   8         71.39         76.18         4.13 o                         
   4   8   8          2.53          3.27         2.66 o                         
   5   8   8          7.58          5.97         3.56 o                         
   6   8   8         12.57         20.46         3.96 o                         
   7   8   8         29.19         32.03         6.47 o                         
   1   9   8        100.41        107.69         5.63 o                         
   2   9   8          3.15          4.45         3.53 o                         
   3   9   8          0.75          0.44         3.40 o                         
   4   9   8          1.12          0.22         4.07 o                         
   5   9   8          5.71          6.08         6.32 o                         
   1  10   8          6.97         12.50        10.82 o                         
   2  10   8          0.01          3.06        10.46 o                         
   3  10   8         16.12         17.07        12.25 o                         
   1   1   9       1592.54       1653.73        12.80 o                         
   2   1   9        408.18        415.82         4.33 o                         
   3   1   9       2913.09       3154.41        30.08 o                         
   4   1   9         37.25         31.79         0.96 o                         
   5   1   9         28.82         35.39         1.11 o                         
   6   1   9        113.60        100.68         2.59 o                         
   7   1   9       2325.91       2389.74        29.79 o                         
   8   1   9          7.76          7.41         1.93 o                         
   9   1   9          0.03          0.18         1.86 o                         
  10   1   9          4.42          4.52         2.46 o                         
  11   1   9         12.49         21.41         3.43 o                         
  12   1   9          2.28         11.73        12.75 o                         
   0   2   9        660.06        713.79        10.12 o                         
   1   2   9       1716.32       1841.89        16.54 o                         
   2   2   9          0.63         -0.26         0.54 o                         
   3   2   9       1615.19       1766.74        28.10 o                         
   4   2   9          0.02          2.27         0.58 o                         
   5   2   9        664.41        661.91         9.12 o                         
   6   2   9        385.54        387.04         8.01 o                         
   7   2   9          1.23          1.29         1.31 o                         
   8   2   9        233.10        224.72         5.40 o                         
   9   2   9         10.42         10.88         2.28 o                         
  10   2   9         12.88          9.81         2.62 o                         
  11   2   9         10.50         14.58         3.45 o                         
  12   2   9          1.16         25.50        14.28 o                         
   1   3   9         88.13         97.95         2.38 o                         
   2   3   9       1651.78       1781.03        22.91 o                         
   3   3   9         39.40         28.24         1.41 o                         
   4   3   9        182.59        188.88         2.98 o                         
   5   3   9          0.53          1.42         0.83 o                         
   6   3   9          2.68          4.88         1.28 o                         
   7   3   9         90.38         99.12         2.98 o                         
   8   3   9         19.05         16.32         1.90 o                         
   9   3   9          0.28          0.04         2.13 o                         
  10   3   9          0.30         -2.09         2.59 o                         
  11   3   9         30.22         43.07         4.76 o                         
   0   4   9      11899.46      12441.93       305.45 o                         
   1   4   9        892.77        865.77        18.49 o                         
   2   4   9        383.29        386.08         7.80 o                         
   3   4   9         15.39         17.16         1.74 o                         
   4   4   9        112.26        116.86         2.62 o                         
   5   4   9         46.31         48.35         1.84 o                         
   6   4   9        160.52        155.81         5.16 o                         
   7   4   9        380.89        372.70         7.93 o                         
   8   4   9         11.38         16.84         2.24 o                         
   9   4   9          6.65          8.72         2.75 o                         
  10   4   9          1.38          2.11         3.19 o                         
  11   4   9         22.33         38.42         9.66 o                         
   1   5   9        135.99        126.97         2.77 o                         
   2   5   9         29.62         26.60         1.59 o                         
   3   5   9        146.91        147.77         2.84 o                         
   4   5   9         92.65         92.28         2.66 o                         
   5   5   9          4.56          2.29         1.40 o                         
   6   5   9         50.96         52.07         2.77 o                         
   7   5   9          9.92         11.29         2.04 o                         
   8   5   9         23.48         27.44         3.06 o                         
   9   5   9         50.11         58.80         4.67 o                         
  10   5   9         32.79         32.58         6.43 o                         
   0   6   9       1305.53       1278.13        19.96 o                         
   1   6   9        169.92        161.71         3.85 o                         
   2   6   9         76.56         78.66         3.31 o                         
   3   6   9          7.79          4.76         1.57 o                         
   4   6   9        112.39        107.67         3.86 o                         
   5   6   9          9.61          6.45         2.16 o                         
   6   6   9         13.09         12.01         2.19 o                         
   7   6   9         15.20         13.26         2.75 o                         
   8   6   9          0.99         -0.37         2.84 o                         
   9   6   9          0.44         -1.37         4.48 o                         
   1   7   9         53.85         56.81         3.63 o                         
   2   7   9         66.88         64.91         3.81 o                         
   3   7   9         25.11         25.55         2.42 o                         
   4   7   9         13.39         12.99         2.35 o                         
   5   7   9         39.69         44.71         4.16 o                         
   6   7   9         32.69         31.89         3.52 o                         
   7   7   9          5.46         10.50         3.64 o                         
   8   7   9          6.61          5.85         4.87 o                         
   0   8   9        116.71        114.71         6.52 o                         
   1   8   9          9.63         11.40         3.04 o                         
   2   8   9         94.61        103.99         8.07 o                         
   3   8   9          1.27          1.70         2.63 o                         
   4   8   9          0.00          0.08         2.90 o                         
   5   8   9         10.72         14.62         3.93 o                         
   6   8   9          6.46          7.49         3.72 o                         
   7   8   9         42.88         45.43         8.93 o                         
   1   9   9          3.48          2.37         3.56 o                         
   2   9   9          0.42         -2.15         3.56 o                         
   3   9   9         12.10          9.13         3.70 o                         
   4   9   9         32.15         36.66         5.43 o                         
   5   9   9          0.18          2.30         8.66 o                         
   2  10   9          0.03         -3.06        15.81 o                         
   0   0  10       3769.73       3800.02        57.01 o                         
   1   0  10       2767.31       2985.90        31.85 o                         
   2   0  10       1240.42       1279.37        15.52 o                         
   3   0  10       6972.47       7617.03       110.94 o                         
   4   0  10        835.63        810.22        12.87 o                         
   5   0  10        379.11        375.29         8.38 o                         
   6   0  10        276.43        298.33         9.97 o                         
   7   0  10       1004.83        942.63        25.07 o                         
   8   0  10        553.77        547.53        23.91 o                         
   9   0  10          4.02          3.52         3.00 o                         
  10   0  10         13.37         13.92         3.71 o                         
  11   0  10         90.72        119.02         7.34 o                         
   1   1  10        107.13        119.37         1.70 o                         
   2   1  10       1719.09       1875.88        16.54 o                         
   3   1  10       1740.39       1924.69        17.80 o                         
   4   1  10        200.58        194.68         3.39 o                         
   5   1  10        162.22        143.94         2.51 o                         
   6   1  10       1176.43       1138.54        12.16 o                         
   7   1  10         17.08         16.08         2.04 o                         
   8   1  10          4.08          3.20         1.92 o                         
   9   1  10         64.03         65.77         3.44 o                         
  10   1  10          9.62         19.34         2.88 o                         
  11   1  10          5.04          8.05         3.11 o                         
   0   2  10       1451.45       1425.08        26.02 o                         
   1   2  10       1381.24       1485.80        18.14 o                         
   2   2  10        676.16        683.02         6.81 o                         
   3   2  10          0.02          0.34         0.57 o                         
   4   2  10         26.28         27.22         1.06 o                         
   5   2  10        381.85        361.70         6.71 o                         
   6   2  10        127.61        125.40         2.82 o                         
   7   2  10        162.42        160.59         3.66 o                         
   8   2  10        572.78        536.51        13.03 o                         
   9   2  10        173.27        161.52         4.73 o                         
  10   2  10         42.77         52.08         3.64 o                         
  11   2  10          2.68          2.83         3.25 o                         
   1   3  10        985.63       1032.77        17.96 o                         
   2   3  10        930.22       1037.25         9.77 o                         
   3   3  10         41.25         42.20         1.32 o                         
   4   3  10         73.23         78.46         1.79 o                         
   5   3  10        396.11        401.30         7.29 o                         
   6   3  10        446.73        452.04         8.61 o                         
   7   3  10         48.38         44.41         2.29 o                         
   8   3  10         29.23         29.12         2.63 o                         
   9   3  10          9.44          7.59         2.55 o                         
  10   3  10          6.19          5.29         3.08 o                         
  11   3  10          6.90         10.05         4.84 o                         
   0   4  10       1950.77       1934.34        27.82 o                         
   1   4  10       2301.99       2372.68        42.31 o                         
   2   4  10         37.90         36.01         1.95 o                         
   3   4  10        111.36        111.11         2.48 o                         
   4   4  10        198.91        182.87         4.07 o                         
   5   4  10        566.82        596.32        12.14 o                         
   6   4  10        175.65        153.43         5.67 o                         
   7   4  10         30.01         32.96         2.94 o                         
   8   4  10         79.41         81.69         7.30 o                         
   9   4  10          4.70          7.03         2.69 o                         
  10   4  10          9.84         13.42         3.60 o                         
  11   4  10          1.22          0.00        11.22 o                         
   1   5  10         16.94         19.33         1.95 o                         
   2   5  10        175.87        181.16         3.38 o                         
   3   5  10          2.89          2.21         1.24 o                         
   4   5  10          0.41          1.41         1.30 o                         
   5   5  10         13.48         12.73         1.73 o                         
   6   5  10         13.81          9.89         1.79 o                         
   7   5  10          1.40          2.54         1.83 o                         
   8   5  10         10.35          8.16         2.93 o                         
   9   5  10          3.43          3.42         3.30 o                         
  10   5  10         22.61         20.35         6.04 o                         
   0   6  10        640.64        602.77        13.58 o                         
   1   6  10         52.02         48.98         2.34 o                         
   2   6  10         77.75         69.57         4.50 o                         
   3   6  10        102.96        104.71         4.30 o                         
   4   6  10         49.33         53.22         2.82 o                         
   5   6  10          4.08          4.15         2.23 o                         
   6   6  10        120.75        108.02         4.45 o                         
   7   6  10          0.86          0.37         2.36 o                         
   8   6  10          2.03          1.83         3.69 o                         
   9   6  10         62.69         60.68         6.97 o                         
   1   7  10        130.33        147.49         9.03 o                         
   2   7  10         98.02        103.10         7.14 o                         
   3   7  10          0.05          0.17         2.22 o                         
   4   7  10          0.60          0.01         2.25 o                         
   5   7  10          2.88          4.24         3.00 o                         
   6   7  10          0.94          4.10         2.73 o                         
   7   7  10          0.02         -0.47         3.36 o                         
   8   7  10         43.59         43.52         5.74 o                         
   0   8  10         23.57         28.29         4.49 o                         
   1   8  10        199.50        193.44         6.41 o                         
   2   8  10         36.29         43.47         4.96 o                         
   3   8  10          6.87          9.60         2.88 o                         
   4   8  10          4.80          6.65         3.30 o                         
   5   8  10         18.59         24.16         4.31 o                         
   6   8  10          1.91          3.85         3.74 o                         
   7   8  10          0.91          2.62         8.27 o                         
   1   9  10         12.55         12.45         4.04 o                         
   2   9  10          2.02          2.40         3.60 o                         
   3   9  10         11.73         16.66         3.94 o                         
   4   9  10          2.30          3.99         4.68 o                         
   5   9  10          0.01         -0.51        12.75 o                         
   1   1  11       1179.96       1182.30         9.46 o                         
   2   1  11       5838.62       6531.27        52.59 o                         
   3   1  11        352.91        389.75         3.94 o                         
   4   1  11         56.08         43.40         1.12 o                         
   5   1  11          7.04          9.33         0.87 o                         
   6   1  11       1088.07       1057.52        17.82 o                         
   7   1  11         13.70         15.86         2.08 o                         
   8   1  11        214.84        220.56         6.93 o                         
   9   1  11         58.53         52.02         3.16 o                         
  10   1  11          1.39          0.40         2.38 o                         
  11   1  11         16.10         20.48         3.55 o                         
   0   2  11         41.69         39.68         1.90 o                         
   1   2  11        653.57        695.78        11.92 o                         
   2   2  11        247.89        205.24         2.85 o                         
   3   2  11        295.46        273.26         4.39 o                         
   4   2  11         17.43         22.23         0.95 o                         
   5   2  11        370.68        350.74         5.50 o                         
   6   2  11        805.18        783.97        15.06 o                         
   7   2  11         25.17         26.12         2.32 o                         
   8   2  11        169.49        168.73         4.51 o                         
   9   2  11         59.22         54.78         3.62 o                         
  10   2  11          3.47         -0.13         2.64 o                         
  11   2  11         20.82         19.69         3.84 o                         
   1   3  11         13.79         20.07         1.01 o                         
   2   3  11          0.46          5.09         0.85 o                         
   3   3  11          4.10          3.97         0.80 o                         
   4   3  11         39.54         35.31         1.45 o                         
   5   3  11         68.81         71.33         2.09 o                         
   6   3  11        371.39        334.11         6.51 o                         
   7   3  11        236.03        217.16         6.30 o                         
   8   3  11         37.16         40.03         3.80 o                         
   9   3  11        184.30        181.03         5.48 o                         
  10   3  11         17.08         15.66         3.44 o                         
  11   3  11          3.25         13.61         8.45 o                         
   0   4  11        408.36        392.52        11.80 o                         
   1   4  11          9.82          9.35         1.02 o                         
   2   4  11        124.71        126.79         4.62 o                         
   3   4  11         66.55         67.00         2.11 o                         
   4   4  11         52.65         52.62         2.30 o                         
   5   4  11         76.16         76.86         3.19 o                         
   6   4  11        210.86        204.57         5.86 o                         
   7   4  11         33.25         29.78         2.68 o                         
   8   4  11          0.16          0.49         2.04 o                         
   9   4  11        139.36        135.03         6.02 o                         
  10   4  11          0.14         -1.47         3.34 o                         
  11   4  11         21.62         21.42        11.73 o                         
   1   5  11         13.56         15.04         1.58 o                         
   2   5  11        101.02        105.69         2.78 o                         
   3   5  11          0.58         -0.14         1.13 o                         
   4   5  11         78.07         68.66         2.55 o                         
   5   5  11         42.73         48.72         3.45 o                         
   6   5  11         39.24         41.25         2.47 o                         
   7   5  11          0.87         -0.64         1.81 o                         
   8   5  11         13.01         16.80         2.99 o                         
   9   5  11          0.36          1.01         3.40 o                         
  10   5  11          0.13         -1.86         9.51 o                         
   0   6  11          0.00          1.80         2.11 o                         
   1   6  11         59.85         51.36         2.49 o                         
   2   6  11         12.22          9.08         1.83 o                         
   3   6  11         46.12         43.81         2.41 o                         
   4   6  11         11.66          9.93         1.96 o                         
   5   6  11         60.26         57.71         4.33 o                         
   6   6  11          3.72          4.14         2.10 o                         
   7   6  11          3.47          3.07         2.45 o                         
   8   6  11          0.00         -2.34         3.47 o                         
   9   6  11          0.17          1.02        10.20 o                         
   1   7  11        894.79        878.87        17.11 o                         
   2   7  11         29.81         38.12         3.16 o                         
   3   7  11         71.16         78.70         5.10 o                         
   4   7  11          0.61         -0.25         2.32 o                         
   5   7  11        208.92        186.89         8.22 o                         
   6   7  11          4.02          6.00         3.07 o                         
   7   7  11          6.86          5.14         3.36 o                         
   8   7  11          4.27         -8.16        11.73 o                         
   0   8  11        143.50        149.75         7.62 o                         
   1   8  11         82.87         87.98         4.98 o                         
   2   8  11          5.27          5.99         3.15 o                         
   3   8  11         25.17         31.76         3.61 o                         
   4   8  11         21.96         22.61         3.78 o                         
   5   8  11          0.25          1.85         3.68 o                         
   6   8  11          0.56          5.87         3.90 o                         
   7   8  11          0.72          0.82         8.83 o                         
   1   9  11         14.16         15.20         4.14 o                         
   2   9  11          0.01         -1.58         3.48 o                         
   3   9  11          9.65          7.10         3.91 o                         
   4   9  11          0.01         -3.75         4.89 o                         
   0   0  12        122.66        119.78         4.73 o                         
   1   0  12        790.78        911.70        10.51 o                         
   2   0  12        305.89        334.33         5.84 o                         
   3   0  12       3389.50       3800.79        50.59 o                         
   4   0  12        103.61        110.09         2.72 o                         
   5   0  12        277.48        286.70         7.12 o                         
   6   0  12        212.97        241.77         5.50 o                         
   7   0  12       2094.66       2117.46        58.33 o                         
   8   0  12        115.06        113.27        11.30 o                         
   9   0  12          0.48          2.54         3.02 o                         
  10   0  12          6.99         10.92         4.08 o                         
  11   0  12        191.90        188.18        15.13 o                         
   1   1  12       2095.34       2335.76        17.93 o                         
   2   1  12        117.93        142.55         2.24 o                         
   3   1  12         48.61         60.28         1.30 o                         
   4   1  12          0.28          0.38         0.66 o                         
   5   1  12        138.75        121.51         4.42 o                         
   6   1  12        480.61        454.71        10.26 o                         
   7   1  12          1.01          2.65         1.72 o                         
   8   1  12        282.05        276.29         6.35 o                         
   9   1  12          0.67          0.41         2.02 o                         
  10   1  12          0.11         -1.95         2.43 o                         
  11   1  12          0.34          1.02         3.26 o                         
   0   2  12        357.44        308.49         9.64 o                         
   1   2  12        918.22       1001.22        11.16 o                         
   2   2  12        468.36        495.71         7.79 o                         
   3   2  12         22.21         31.68         1.14 o                         
   4   2  12        167.12        152.97         3.07 o                         
   5   2  12        393.85        404.83         6.72 o                         
   6   2  12        636.76        615.95        12.16 o                         
   7   2  12        209.78        211.93         4.78 o                         
   8   2  12        268.04        266.79         7.95 o                         
   9   2  12         84.10         90.25         3.93 o                         
  10   2  12         46.72         48.92         3.94 o                         
  11   2  12          3.76          2.93         3.90 o                         
   1   3  12        128.72        122.91         2.33 o                         
   2   3  12         26.36         17.61         1.29 o                         
   3   3  12        262.06        283.10         4.12 o                         
   4   3  12         99.19        105.18         2.92 o                         
   5   3  12        512.66        470.34        10.33 o                         
   6   3  12        682.23        656.54        17.41 o                         
   7   3  12         44.88         48.15         2.88 o                         
   8   3  12        103.39         95.76         4.01 o                         
   9   3  12          4.84          3.54         2.69 o                         
  10   3  12         11.83         10.89         3.46 o                         
  11   3  12         15.47         12.83         9.29 o                         
   0   4  12        484.40        499.56        10.99 o                         
   1   4  12          5.53          6.02         1.03 o                         
   2   4  12          0.68          1.96         1.05 o                         
   3   4  12        441.63        457.41         8.18 o                         
   4   4  12         14.86         19.61         1.46 o                         
   5   4  12         17.66         16.11         1.52 o                         
   6   4  12         17.21         18.34         1.80 o                         
   7   4  12         65.33         64.46         4.29 o                         
   8   4  12         32.56         34.77         3.15 o                         
   9   4  12         24.56         26.21         3.77 o                         
  10   4  12         27.17         39.04         4.52 o                         
   1   5  12        117.12        107.40         2.85 o                         
   2   5  12         71.43         71.62         2.44 o                         
   3   5  12          1.94          4.16         1.42 o                         
   4   5  12          6.09          5.89         1.56 o                         
   5   5  12         90.56         83.12         3.38 o                         
   6   5  12         18.02         17.82         2.09 o                         
   7   5  12          2.72          1.72         2.24 o                         
   8   5  12          0.66         -1.64         2.53 o                         
   9   5  12         93.05        103.46         5.96 o                         
  10   5  12         17.32         21.93        15.30 o                         
   0   6  12       1334.30       1150.09        39.63 o                         
   1   6  12       1564.10       1522.17        36.28 o                         
   2   6  12         47.75         45.64         2.39 o                         
   3   6  12         88.78         85.03         3.28 o                         
   4   6  12         97.88         85.73         3.62 o                         
   5   6  12        126.99        123.81         5.24 o                         
   6   6  12         10.78         12.76         2.30 o                         
   7   6  12          4.22          5.82         2.93 o                         
   8   6  12         58.79         62.14        16.45 o                         
   9   6  12         25.67         11.22        12.75 o                         
   1   7  12         33.10         34.60         3.01 o                         
   2   7  12         11.22         14.90         2.62 o                         
   3   7  12         82.61         85.04         4.36 o                         
   4   7  12         31.28         35.68         3.27 o                         
   5   7  12          2.22          1.99         3.21 o                         
   6   7  12          0.00         -0.77         2.58 o                         
   7   7  12         16.34         20.02         4.30 o                         
   8   7  12          2.66          0.51        11.73 o                         
   0   8  12        451.95        485.07        13.63 o                         
   1   8  12         38.43         37.45         3.92 o                         
   2   8  12          0.08          0.62         2.86 o                         
   3   8  12          4.11          0.31         2.89 o                         
   4   8  12         55.12         60.50         5.21 o                         
   5   8  12         21.01         16.47         4.48 o                         
   6   8  12          0.52          0.06         4.12 o                         
   7   8  12          3.39         -1.02        13.77 o                         
   1   9  12          0.00         -0.72         3.94 o                         
   2   9  12          3.04          3.83         3.74 o                         
   3   9  12          0.24          0.11         4.08 o                         
   4   9  12         19.26         20.19         8.42 o                         
   1   1  13       1706.33       1900.66        14.74 o                         
   2   1  13        989.60       1080.88         9.70 o                         
   3   1  13       1029.08       1114.28        11.03 o                         
   4   1  13          0.75          0.51         0.73 o                         
   5   1  13         40.05         42.87         1.51 o                         
   6   1  13        232.48        220.64         3.82 o                         
   7   1  13       1361.21       1391.70        20.78 o                         
   8   1  13         22.57         22.90         3.04 o                         
   9   1  13          3.67          5.14         2.23 o                         
  10   1  13          7.99          6.72         2.75 o                         
  11   1  13         34.75         46.34         4.49 o                         
   0   2  13          7.61          7.01         1.00 o                         
   1   2  13          1.75          1.86         0.63 o                         
   2   2  13        116.23        126.03         2.29 o                         
   3   2  13        159.37        191.34         3.00 o                         
   4   2  13         14.97         14.79         1.02 o                         
   5   2  13         23.25         25.02         1.32 o                         
   6   2  13         44.50         44.81         2.94 o                         
   7   2  13       1822.25       1828.49        30.41 o                         
   8   2  13        154.08        145.64         4.36 o                         
   9   2  13          1.16          4.72         2.43 o                         
  10   2  13          3.87          3.94         3.06 o                         
  11   2  13         58.40         78.55         8.83 o                         
   1   3  13          0.02          0.67         0.68 o                         
   2   3  13         12.84         14.94         1.08 o                         
   3   3  13        620.66        620.13        12.84 o                         
   4   3  13          3.54          4.13         0.99 o                         
   5   3  13         20.40         28.92         1.51 o                         
   6   3  13        143.49        128.00         3.16 o                         
   7   3  13        288.38        288.86        10.97 o                         
   8   3  13         13.24         18.21         2.82 o                         
   9   3  13         11.82         16.12         3.04 o                         
  10   3  13         10.31         14.74         3.63 o                         
   0   4  13        454.18        442.71         8.41 o                         
   1   4  13          4.82          3.63         1.06 o                         
   2   4  13         80.20         69.28         2.30 o                         
   3   4  13         83.47         75.53         3.71 o                         
   4   4  13          8.52          6.74         1.28 o                         
   5   4  13         44.43         52.53         2.23 o                         
   6   4  13         10.31          8.30         1.82 o                         
   7   4  13        107.54         96.96         8.47 o                         
   8   4  13          3.98          5.40         2.42 o                         
   9   4  13          1.83          3.11         2.86 o                         
  10   4  13          1.77          6.98         4.09 o                         
   1   5  13          0.53          1.06         1.22 o                         
   2   5  13         24.02         26.09         1.83 o                         
   3   5  13         73.10         73.48         3.16 o                         
   4   5  13         22.57         26.03         1.94 o                         
   5   5  13         49.87         43.69         3.43 o                         
   6   5  13          8.88          4.16         1.90 o                         
   7   5  13          3.44          5.62         2.31 o                         
   8   5  13         59.34         59.86         5.21 o                         
   9   5  13          0.00          3.45         3.93 o                         
   0   6  13       1480.95       1344.89        41.49 o                         
   1   6  13        133.52        126.25         3.51 o                         
   2   6  13        169.98        156.41         3.95 o                         
   3   6  13         58.23         62.53         3.38 o                         
   4   6  13        109.40        112.31         6.10 o                         
   5   6  13         12.52         17.27         2.67 o                         
   6   6  13         29.89         28.16         3.09 o                         
   7   6  13         10.73          7.34         3.31 o                         
   8   6  13          5.17          5.21         3.72 o                         
   9   6  13          3.34          3.06        13.77 o                         
   1   7  13         38.50         42.34         3.28 o                         
   2   7  13         44.26         52.59         4.37 o                         
   3   7  13         26.34         29.85         3.11 o                         
   4   7  13         16.34         17.05         2.89 o                         
   5   7  13          0.00         -1.38         2.74 o                         
   6   7  13          1.18         -1.62         2.66 o                         
   7   7  13          7.52          9.05         3.87 o                         
   8   7  13          1.09          1.53        12.24 o                         
   0   8  13          6.03          3.58         4.04 o                         
   1   8  13         90.41         91.76         5.24 o                         
   2   8  13          2.43          5.94         3.19 o                         
   3   8  13          0.77          2.56         3.23 o                         
   4   8  13          2.37          5.22         3.54 o                         
   5   8  13         27.35         34.76         5.07 o                         
   6   8  13          1.99          3.11         5.36 o                         
   1   9  13          1.39          4.35         4.21 o                         
   2   9  13          3.83          2.92         4.13 o                         
   3   9  13          2.87          3.72         4.31 o                         
   4   9  13          1.32          7.14        10.20 o                         
   0   0  14       1326.89       1348.09        21.61 o                         
   1   0  14       3140.80       3424.32        36.77 o                         
   2   0  14          3.85          4.27         0.93 o                         
   3   0  14        325.79        361.48         7.39 o                         
   4   0  14        174.64        197.15         3.91 o                         
   5   0  14       1955.34       1977.92        31.46 o                         
   6   0  14          2.61          4.46         1.82 o                         
   7   0  14        442.71        448.07        10.41 o                         
   8   0  14        908.59        876.36        17.23 o                         
   9   0  14         46.73         50.98         5.16 o                         
  10   0  14         17.25         21.02         4.50 o                         
  11   0  14          0.39         13.32        20.40 o                         
   1   1  14        163.77        160.31         2.35 o                         
   2   1  14          2.97          0.45         0.61 o                         
   3   1  14       1354.22       1390.81        12.36 o                         
   4   1  14         12.89         11.29         0.93 o                         
   5   1  14          7.79          7.73         1.02 o                         
   6   1  14          3.55          3.86         1.36 o                         
   7   1  14        377.85        364.37         9.29 o                         
   8   1  14          5.14          2.80         2.08 o                         
   9   1  14         24.18         27.28         2.91 o                         
  10   1  14          0.78          3.76         3.41 o                         
  11   1  14          2.68          3.19         5.69 o                         
   0   2  14         12.87         13.67         1.17 o                         
   1   2  14        116.20        112.80         2.46 o                         
   2   2  14         48.68         56.02         1.51 o                         
   3   2  14        802.39        828.07        12.58 o                         
   4   2  14        435.33        391.44         7.22 o                         
   5   2  14        101.26        103.27         2.29 o                         
   6   2  14        188.13        159.33         3.66 o                         
   7   2  14         47.37         53.49         3.01 o                         
   8   2  14         49.52         48.12         3.18 o                         
   9   2  14         22.35         24.90         3.01 o                         
  10   2  14          0.25         -1.23         2.77 o                         
   1   3  14        140.19        138.22         3.37 o                         
   2   3  14        190.84        166.82         4.06 o                         
   3   3  14         23.09         16.93         1.21 o                         
   4   3  14         45.31         52.92         1.77 o                         
   5   3  14         16.16         12.33         1.44 o                         
   6   3  14          4.50          7.00         1.61 o                         
   7   3  14        132.54        132.00         6.34 o                         
   8   3  14          3.11          6.53         2.48 o                         
   9   3  14         32.53         39.92         3.64 o                         
  10   3  14         45.91         65.71         5.31 o                         
   0   4  14        324.06        324.96         8.08 o                         
   1   4  14         13.84         12.28         1.30 o                         
   2   4  14        159.17        158.83         5.28 o                         
   3   4  14        181.43        193.97         4.09 o                         
   4   4  14         17.68         13.59         1.43 o                         
   5   4  14          0.83          1.90         1.40 o                         
   6   4  14        122.50        114.66         5.72 o                         
   7   4  14          2.90          3.40         1.96 o                         
   8   4  14         52.84         62.40         5.14 o                         
   9   4  14         70.80         74.51         4.55 o                         
  10   4  14         11.88         15.76         6.71 o                         
   1   5  14        958.61        930.06        23.67 o                         
   2   5  14        295.77        284.15        10.52 o                         
   3   5  14         11.51         10.23         1.69 o                         
   4   5  14         14.82         18.36         1.84 o                         
   5   5  14        310.53        299.46         6.02 o                         
   6   5  14          2.56          0.23         1.96 o                         
   7   5  14          3.33          3.63         2.45 o                         
   8   5  14          0.32          2.24         2.93 o                         
   9   5  14         36.64         37.08         4.80 o                         
   0   6  14       1390.36       1286.90        48.34 o                         
   1   6  14       1072.51       1021.99        27.64 o                         
   2   6  14         71.01         74.66         3.83 o                         
   3   6  14         11.15         10.63         1.98 o                         
   4   6  14        131.83        123.10         4.24 o                         
   5   6  14         76.05         69.70         4.15 o                         
   6   6  14          7.15          3.66         2.43 o                         
   7   6  14          4.91          3.45         2.99 o                         
   8   6  14         60.50         58.91         8.48 o                         
   1   7  14         23.14         23.38         2.74 o                         
   2   7  14         10.83         14.46         2.80 o                         
   3   7  14         22.18         29.38         3.25 o                         
   4   7  14         35.37         39.62         4.26 o                         
   5   7  14         10.86         11.54         2.99 o                         
   6   7  14          0.02          2.22         3.09 o                         
   7   7  14          5.64          2.11         3.73 o                         
   8   7  14          7.30          1.02        12.75 o                         
   0   8  14        443.26        390.92        12.21 o                         
   1   8  14          6.42          5.01         3.07 o                         
   2   8  14          7.25         10.60         3.34 o                         
   3   8  14          7.16          8.40         3.32 o                         
   4   8  14         73.38         78.09         6.58 o                         
   5   8  14         11.28          9.71         4.39 o                         
   6   8  14          3.32         -2.80         6.45 o                         
   1   9  14          1.60          1.98         4.23 o                         
   2   9  14          0.01          0.88         4.13 o                         
   3   9  14          0.51          0.43         6.75 o                         
   4   9  14          8.54          6.12        11.22 o                         
   1   1  15        240.92        244.96         3.24 o                         
   2   1  15       2832.37       3198.28        33.39 o                         
   3   1  15         78.60         81.30         1.77 o                         
   4   1  15         46.76         43.30         1.89 o                         
   5   1  15        119.88        114.79         2.74 o                         
   6   1  15       2633.54       2674.66        51.45 o                         
   7   1  15         94.70        105.00         3.66 o                         
   8   1  15         15.94         16.60         2.85 o                         
   9   1  15         14.11         14.16         2.61 o                         
  10   1  15         10.14         21.72         3.23 o                         
  11   1  15          7.80          6.12        11.73 o                         
   0   2  15        102.70         84.31         3.44 o                         
   1   2  15       1042.99       1057.41        12.51 o                         
   2   2  15        128.62        122.56         3.74 o                         
   3   2  15        319.76        284.64         7.16 o                         
   4   2  15          4.76          9.06         1.06 o                         
   5   2  15         15.55         20.72         1.29 o                         
   6   2  15        341.76        304.16         5.18 o                         
   7   2  15          2.40          3.52         1.95 o                         
   8   2  15         96.31         93.08         3.94 o                         
   9   2  15         14.22         17.64         2.90 o                         
  10   2  15          4.27          8.14         3.18 o                         
   1   3  15        233.87        226.56         6.45 o                         
   2   3  15        132.37        128.51         4.68 o                         
   3   3  15          2.89          3.61         0.99 o                         
   4   3  15         12.62         15.49         1.31 o                         
   5   3  15         11.57         16.10         1.53 o                         
   6   3  15          0.26          1.76         1.52 o                         
   7   3  15         44.03         45.45         3.20 o                         
   8   3  15         65.11         72.11         4.04 o                         
   9   3  15          0.73          0.14         2.86 o                         
  10   3  15          2.39          4.76         4.06 o                         
   0   4  15         70.37         69.51         2.95 o                         
   1   4  15         86.21         86.16         3.48 o                         
   2   4  15          7.17          5.55         1.34 o                         
   3   4  15        155.53        151.70         3.55 o                         
   4   4  15         21.00         18.43         1.59 o                         
   5   4  15         22.44         28.14         2.13 o                         
   6   4  15         28.58         23.83         2.17 o                         
   7   4  15          4.91          4.43         2.11 o                         
   8   4  15         72.44         70.12         4.14 o                         
   9   4  15          7.34         11.25         3.47 o                         
  10   4  15          8.33         13.00         8.09 o                         
   1   5  15        549.57        573.78        17.36 o                         
   2   5  15        210.93        220.25         4.94 o                         
   3   5  15         17.04         13.23         1.71 o                         
   4   5  15          1.86          0.12         1.47 o                         
   5   5  15          4.51          2.93         1.75 o                         
   6   5  15          0.01          1.15         2.11 o                         
   7   5  15          9.09          5.17         2.47 o                         
   8   5  15          2.82          6.64         2.97 o                         
   9   5  15         13.21          9.61         4.41 o                         
   0   6  15         59.65         52.36         3.83 o                         
   1   6  15         59.18         68.12         2.79 o                         
   2   6  15         86.09         88.39         3.21 o                         
   3   6  15         11.39          9.05         1.88 o                         
   4   6  15         17.80         15.17         2.10 o                         
   5   6  15          8.30         11.10         2.39 o                         
   6   6  15          1.15         -1.81         2.58 o                         
   7   6  15          0.23          0.90         3.14 o                         
   8   6  15         12.08         11.99         4.65 o                         
   1   7  15          0.00          0.22         2.17 o                         
   2   7  15          4.30          3.89         2.59 o                         
   3   7  15          9.84          8.36         2.85 o                         
   4   7  15          5.68          8.59         2.48 o                         
   5   7  15          8.42         10.39         2.87 o                         
   6   7  15         20.89         16.85         3.48 o                         
   7   7  15         13.07         14.63         8.21 o                         
   0   8  15         15.55         15.94         5.68 o                         
   1   8  15        103.54        104.86         5.23 o                         
   2   8  15         15.40         15.88         3.50 o                         
   3   8  15          4.69          2.61         3.25 o                         
   4   8  15          4.54          4.24         3.81 o                         
   5   8  15         12.18         13.82         4.86 o                         
   6   8  15          8.14         18.62         9.74 o                         
   1   9  15          8.47          7.10         4.95 o                         
   2   9  15          1.02          4.55         5.51 o                         
   3   9  15          9.89         24.84         7.78 o                         
   0   0  16          0.50          1.08         1.14 o                         
   1   0  16         28.99         30.29         1.63 o                         
   2   0  16        645.87        671.49         9.37 o                         
   3   0  16         29.49         21.05         2.16 o                         
   4   0  16          4.04          2.77         1.21 o                         
   5   0  16         67.10         76.65         2.97 o                         
   6   0  16       2396.75       2438.18        68.98 o                         
   7   0  16        922.80       1007.80        37.13 o                         
   8   0  16          9.05          6.22         3.27 o                         
   9   0  16        122.32        121.15         6.53 o                         
  10   0  16         40.00         66.71         9.23 o                         
  11   0  16          7.38          1.53        12.24 o                         
   1   1  16        411.24        418.23         4.33 o                         
   2   1  16        937.90        940.71         9.90 o                         
   3   1  16          0.59          1.31         0.83 o                         
   4   1  16         39.39         35.27         1.68 o                         
   5   1  16        157.37        144.18         3.30 o                         
   6   1  16         51.19         64.71         2.55 o                         
   7   1  16          5.88          8.26         2.04 o                         
   8   1  16          8.93          5.74         2.10 o                         
   9   1  16          0.15          2.08         2.58 o                         
  10   1  16          0.38          0.87         2.99 o                         
  11   1  16         22.18         24.48        13.77 o                         
   0   2  16         23.26         17.51         1.48 o                         
   1   2  16        103.51        104.65         2.15 o                         
   2   2  16        162.12        147.36         3.86 o                         
   3   2  16        913.86        941.05        12.25 o                         
   4   2  16        117.90        111.98         2.53 o                         
   5   2  16         87.56         81.42         2.84 o                         
   6   2  16         18.93         22.73         2.05 o                         
   7   2  16         45.90         59.97         3.17 o                         
   8   2  16        106.78        110.88         4.28 o                         
   9   2  16          0.68         -1.36         2.61 o                         
  10   2  16          3.14          9.82         3.63 o                         
   1   3  16          1.76          2.43         0.90 o                         
   2   3  16        707.90        718.06        14.31 o                         
   3   3  16          0.72          0.52         0.96 o                         
   4   3  16         15.12         19.19         1.43 o                         
   5   3  16         23.42         27.48         1.80 o                         
   6   3  16          0.44         -0.13         1.50 o                         
   7   3  16         81.98         82.40         6.00 o                         
   8   3  16         58.92         56.18         3.84 o                         
   9   3  16         42.46         50.50         4.21 o                         
  10   3  16          6.49          5.69         4.08 o                         
   0   4  16          0.86          0.41         1.60 o                         
   1   4  16       1161.63       1162.37        30.05 o                         
   2   4  16        306.57        279.62         8.11 o                         
   3   4  16         42.04         30.63         1.77 o                         
   4   4  16          4.95          4.73         1.32 o                         
   5   4  16        128.26        109.40         4.18 o                         
   6   4  16          0.03          0.28         1.62 o                         
   7   4  16         17.20         22.70         3.04 o                         
   8   4  16         30.33         31.55         3.42 o                         
   9   4  16         10.20         14.83         3.73 o                         
  10   4  16         53.86         62.88        10.53 o                         
   1   5  16        735.39        687.47        17.18 o                         
   2   5  16         11.61         11.45         1.80 o                         
   3   5  16        260.18        239.12         9.67 o                         
   4   5  16          4.60          5.48         1.74 o                         
   5   5  16        159.75        133.46         5.74 o                         
   6   5  16         46.87         38.25         3.73 o                         
   7   5  16         54.80         59.67         6.89 o                         
   8   5  16         72.23         71.99         4.95 o                         
   9   5  16         11.63          8.67         7.34 o                         
   0   6  16       1263.90       1246.86        45.18 o                         
   1   6  16         39.16         40.00         2.40 o                         
   2   6  16         11.55         10.86         1.93 o                         
   3   6  16          6.70          5.51         1.94 o                         
   4   6  16        180.29        171.76         6.68 o                         
   5   6  16         18.91         14.67         2.85 o                         
   6   6  16         14.12         16.42         3.05 o                         
   7   6  16          8.50          5.38         3.17 o                         
   8   6  16          0.20          3.56         6.30 o                         
   1   7  16         31.16         31.63         3.01 o                         
   2   7  16          2.87          7.02         2.79 o                         
   3   7  16          0.32          2.05         2.49 o                         
   4   7  16         10.92         12.74         2.96 o                         
   5   7  16         24.23         19.47         3.41 o                         
   6   7  16          0.17         -0.86         3.34 o                         
   7   7  16         10.82          8.83         5.24 o                         
   0   8  16         24.76         11.47         4.94 o                         
   1   8  16        121.87        127.92         6.40 o                         
   2   8  16          0.54          0.19         3.43 o                         
   3   8  16         17.95         17.78         3.79 o                         
   4   8  16         18.61         14.31         4.16 o                         
   5   8  16         17.16         14.65         6.43 o                         
   6   8  16          0.10          4.59        13.77 o                         
   1   9  16         42.90         49.75         7.91 o                         
   2   9  16          0.00         -6.97        10.27 o                         
   3   9  16          1.01         -0.02         8.29 o                         
   1   1  17        203.50        214.75         2.95 o                         
   2   1  17         34.60         33.05         1.30 o                         
   3   1  17        698.10        740.30         7.37 o                         
   4   1  17         17.01         16.16         1.17 o                         
   5   1  17         18.77         18.08         1.32 o                         
   6   1  17        633.07        591.02         8.40 o                         
   7   1  17        409.50        424.92         7.42 o                         
   8   1  17         33.83         34.26         3.24 o                         
   9   1  17         22.98         29.39         3.25 o                         
  10   1  17         13.17         20.98         3.68 o                         
  11   1  17         87.13        108.15        17.35 o                         
   0   2  17         47.28         42.05         2.47 o                         
   1   2  17        181.08        189.34         6.22 o                         
   2   2  17         15.88         14.57         1.12 o                         
   3   2  17         38.69         42.09         1.58 o                         
   4   2  17          6.67          6.85         1.09 o                         
   5   2  17          1.93          0.06         1.07 o                         
   6   2  17        260.61        244.86         5.74 o                         
   7   2  17        332.70        308.55         8.65 o                         
   8   2  17         33.00         43.29         3.32 o                         
   9   2  17          1.29          3.25         2.80 o                         
  10   2  17          9.00         11.94         3.93 o                         
   1   3  17         12.98         18.49         1.21 o                         
   2   3  17         49.28         44.85         1.68 o                         
   3   3  17         24.55         26.03         1.45 o                         
   4   3  17          8.99          9.77         1.28 o                         
   5   3  17          0.89          1.30         1.35 o                         
   6   3  17        146.72        138.61         6.16 o                         
   7   3  17        136.33        143.89         5.10 o                         
   8   3  17         23.39         23.81         3.30 o                         
   9   3  17         13.33         19.88         3.60 o                         
  10   3  17         32.07         41.77         9.29 o                         
   0   4  17        145.87        146.75         7.51 o                         
   1   4  17        139.15        135.36         3.87 o                         
   2   4  17         67.43         63.06         3.69 o                         
   3   4  17        245.49        218.09         5.71 o                         
   4   4  17          3.95          7.27         1.42 o                         
   5   4  17         11.73         14.74         1.81 o                         
   6   4  17         33.75         29.24         2.37 o                         
   7   4  17         54.14         50.65         3.28 o                         
   8   4  17        281.08        297.82        15.03 o                         
   9   4  17          0.32         -0.06         3.47 o                         
  10   4  17          1.31          9.18        17.34 o                         
   1   5  17         32.84         32.91         2.09 o                         
   2   5  17         65.65         68.54         2.74 o                         
   3   5  17        187.00        168.71         5.21 o                         
   4   5  17        116.27        118.18         3.90 o                         
   5   5  17          5.72          9.39         1.97 o                         
   6   5  17          2.45          4.14         2.30 o                         
   7   5  17          0.89          1.42         2.64 o                         
   8   5  17         57.44         55.18         4.74 o                         
   9   5  17          2.66         -2.04         9.69 o                         
   0   6  17         99.29        109.08         4.93 o                         
   1   6  17         17.55         19.38         2.16 o                         
   2   6  17          3.54          5.81         1.97 o                         
   3   6  17         10.16         11.65         2.17 o                         
   4   6  17         59.27         62.66         3.37 o                         
   5   6  17          0.39          0.34         2.24 o                         
   6   6  17          4.64          2.89         2.62 o                         
   7   6  17          7.04          4.93         3.60 o                         
   8   6  17         35.22         13.77        10.20 o                         
   1   7  17         16.51         18.41         2.78 o                         
   2   7  17          2.10          2.96         2.65 o                         
   3   7  17         11.04         16.87         2.82 o                         
   4   7  17         35.33         28.98         3.39 o                         
   5   7  17          5.11          2.13         3.09 o                         
   6   7  17          7.83         11.11         4.30 o                         
   7   7  17          9.91          9.58         7.08 o                         
   0   8  17        766.85        750.58        50.42 o                         
   1   8  17          4.41          6.93         3.97 o                         
   2   8  17         11.15         12.42         4.13 o                         
   3   8  17          2.60          5.28         3.85 o                         
   4   8  17         43.79         48.65         5.33 o                         
   5   8  17          0.55         -3.08         7.72 o                         
   1   9  17          1.56         -1.16         7.80 o                         
   2   9  17          2.22         -2.55        16.32 o                         
   3   9  17          0.00         -4.08        18.36 o                         
   0   0  18         96.89         98.16         6.89 o                         
   1   0  18          5.76          6.48         1.21 o                         
   2   0  18        367.93        351.69         7.13 o                         
   3   0  18         27.69         26.52         1.74 o                         
   4   0  18        473.48        442.35        15.96 o                         
   5   0  18        111.91        121.09         3.49 o                         
   6   0  18        667.92        647.39        12.76 o                         
   7   0  18        668.30        638.04        22.73 o                         
   8   0  18          0.14          3.52         3.27 o                         
   9   0  18         22.58         26.90         4.64 o                         
  10   0  18         11.66         12.96         5.09 o                         
   1   1  18        123.14        122.36         3.27 o                         
   2   1  18        642.45        660.73        12.58 o                         
   3   1  18        148.31        132.84         4.87 o                         
   4   1  18          9.15         11.86         1.16 o                         
   5   1  18          0.24          1.06         1.05 o                         
   6   1  18         64.49         65.53         2.60 o                         
   7   1  18          8.38          9.38         2.32 o                         
   8   1  18          9.61         15.19         2.62 o                         
   9   1  18         10.20         14.19         2.95 o                         
  10   1  18         14.67         19.73         3.82 o                         
   0   2  18        633.99        650.09         9.60 o                         
   1   2  18         83.11         92.43         2.27 o                         
   2   2  18         17.41         19.89         1.25 o                         
   3   2  18          3.55          3.32         1.00 o                         
   4   2  18        126.78        107.65         4.15 o                         
   5   2  18        342.96        333.75         7.20 o                         
   6   2  18         28.14         32.25         2.36 o                         
   7   2  18         60.03         66.42         3.45 o                         
   8   2  18        212.45        210.80         6.25 o                         
   9   2  18         24.68         33.03         3.85 o                         
  10   2  18         15.21         22.84         5.53 o                         
   1   3  18         23.83         21.02         1.40 o                         
   2   3  18        893.45        908.53        21.33 o                         
   3   3  18        487.89        453.40         9.52 o                         
   4   3  18         21.52         19.91         1.53 o                         
   5   3  18         48.26         41.48         2.17 o                         
   6   3  18         53.69         46.36         3.33 o                         
   7   3  18        293.28        295.88         9.58 o                         
   8   3  18         41.46         40.49         3.73 o                         
   9   3  18          1.05          2.52         3.38 o                         
  10   3  18         10.24         18.36        15.81 o                         
   0   4  18        195.26        177.64         5.67 o                         
   1   4  18          8.56          6.02         1.52 o                         
   2   4  18        242.09        226.88         6.99 o                         
   3   4  18         59.83         53.79         2.63 o                         
   4   4  18        127.88        121.95         4.76 o                         
   5   4  18          3.32          4.06         1.70 o                         
   6   4  18         13.23          9.81         2.05 o                         
   7   4  18        339.35        359.88        11.33 o                         
   8   4  18         47.26         51.79         4.18 o                         
   9   4  18          1.42          1.45         3.96 o                         
   1   5  18          5.02          5.59         1.70 o                         
   2   5  18         31.29         33.65         2.31 o                         
   3   5  18         16.84         21.18         2.04 o                         
   4   5  18         46.84         43.21         2.54 o                         
   5   5  18          0.34          0.75         1.82 o                         
   6   5  18         15.67         15.75         2.40 o                         
   7   5  18         55.59         64.28         6.38 o                         
   8   5  18         21.98         23.41         4.34 o                         
   9   5  18          3.52          5.61        11.73 o                         
   0   6  18         37.68         29.54         3.42 o                         
   1   6  18         22.02         20.42         2.55 o                         
   2   6  18         12.57          9.72         2.29 o                         
   3   6  18         21.85         27.62         2.50 o                         
   4   6  18         27.46         22.41         2.44 o                         
   5   6  18         25.93         22.85         4.20 o                         
   6   6  18          9.05          7.49         2.89 o                         
   7   6  18         30.19         26.24         4.33 o                         
   1   7  18         51.37         44.73         4.04 o                         
   2   7  18         12.29         10.23         3.10 o                         
   3   7  18          7.00          8.22         2.89 o                         
   4   7  18          0.01          1.16         2.84 o                         
   5   7  18          2.91          6.47         3.25 o                         
   6   7  18          0.00         -1.47         3.51 o                         
   7   7  18         13.77         13.85        11.99 o                         
   0   8  18        237.34        190.72        20.17 o                         
   1   8  18         47.30         61.63         6.72 o                         
   2   8  18         20.20         26.22         4.72 o                         
   3   8  18          1.00          3.36         4.48 o                         
   4   8  18         29.81         24.80         5.19 o                         
   5   8  18          4.59         16.83        11.22 o                         
   1   1  19         17.34         18.35         1.22 o                         
   2   1  19         41.20         32.89         1.32 o                         
   3   1  19         12.58         14.72         1.16 o                         
   4   1  19          5.13          6.66         1.10 o                         
   5   1  19         15.37         12.15         1.28 o                         
   6   1  19        167.32        173.22         3.70 o                         
   7   1  19         14.93         19.63         2.62 o                         
   8   1  19          0.60         -2.38         2.38 o                         
   9   1  19          0.01          0.75         2.87 o                         
  10   1  19         41.24         42.22         5.31 o                         
   0   2  19          0.00         -0.68         1.22 o                         
   1   2  19        335.52        314.67         7.49 o                         
   2   2  19         96.88         83.94         2.08 o                         
   3   2  19        104.71        102.94         4.28 o                         
   4   2  19          5.11          9.22         1.23 o                         
   5   2  19         80.67         71.84         2.44 o                         
   6   2  19         19.65         28.73         2.16 o                         
   7   2  19        110.13        101.93         4.15 o                         
   8   2  19          4.56          2.67         2.60 o                         
   9   2  19         26.04         45.28         4.96 o                         
  10   2  19          9.26         14.79        15.30 o                         
   1   3  19       1841.47       1838.58        46.28 o                         
   2   3  19         62.48         53.36         1.94 o                         
   3   3  19         12.72         20.65         1.45 o                         
   4   3  19          0.40         -0.11         1.21 o                         
   5   3  19        342.02        314.29         7.70 o                         
   6   3  19        436.54        464.15        16.23 o                         
   7   3  19         41.46         33.33         3.22 o                         
   8   3  19          5.46         11.11         3.21 o                         
   9   3  19         15.10         13.84         3.88 o                         
   0   4  19          4.04          3.77         2.02 o                         
   1   4  19       1132.60       1082.86        18.56 o                         
   2   4  19         96.71        107.72         4.13 o                         
   3   4  19         26.04         28.58         1.97 o                         
   4   4  19          0.98          0.71         1.52 o                         
   5   4  19         22.82         13.35         1.86 o                         
   6   4  19         18.21         16.69         2.19 o                         
   7   4  19         10.64         15.99         2.88 o                         
   8   4  19         53.89         54.23         5.60 o                         
   9   4  19          0.93         -0.45         5.98 o                         
   1   5  19         50.94         48.06         2.49 o                         
   2   5  19          0.45          0.04         1.77 o                         
   3   5  19          9.37          7.33         1.82 o                         
   4   5  19         13.19         15.08         2.17 o                         
   5   5  19         13.80         14.22         2.27 o                         
   6   5  19         12.10         12.08         2.64 o                         
   7   5  19        114.24        117.05         6.57 o                         
   8   5  19         10.91         11.25         4.39 o                         
   0   6  19         62.21         66.60         5.74 o                         
   1   6  19          6.04          6.30         2.00 o                         
   2   6  19         41.33         41.48         3.13 o                         
   3   6  19         12.09          8.22         2.40 o                         
   4   6  19          3.75          1.71         2.29 o                         
   5   6  19          1.15          2.73         2.36 o                         
   6   6  19         23.88         18.34         4.18 o                         
   7   6  19         21.27         14.30         4.52 o                         
   1   7  19         25.45         19.43         2.95 o                         
   2   7  19          4.29         10.75         3.32 o                         
   3   7  19         11.38         19.50         3.57 o                         
   4   7  19         10.53         10.39         3.23 o                         
   5   7  19         21.96         11.86         3.12 o                         
   6   7  19          6.72          4.83         4.74 o                         
   0   8  19          0.01          2.27         5.13 o                         
   1   8  19         81.69         88.80         7.73 o                         
   2   8  19         43.96         44.74         5.34 o                         
   3   8  19          0.02         -1.33         4.61 o                         
   4   8  19         10.97         10.71        15.30 o                         
   0   0  20         13.79         15.63         2.55 o                         
   1   0  20        518.22        525.02        10.80 o                         
   2   0  20         77.67         73.25         3.54 o                         
   3   0  20        403.71        387.77         9.10 o                         
   4   0  20         73.83         80.76         3.15 o                         
   5   0  20          3.00          5.11         1.71 o                         
   6   0  20         77.34         77.23         4.42 o                         
   7   0  20         92.84         85.86         7.97 o                         
   8   0  20         21.88         31.09         4.49 o                         
   9   0  20          0.14         -2.77         4.00 o                         
  10   0  20          0.02         -6.63        12.24 o                         
   1   1  20         46.85         52.35         2.10 o                         
   2   1  20        267.35        278.05         3.75 o                         
   3   1  20          0.60          1.26         0.92 o                         
   4   1  20          0.77          1.81         1.02 o                         
   5   1  20         32.94         38.48         1.74 o                         
   6   1  20        138.10        132.21         3.39 o                         
   7   1  20        154.01        161.81         4.80 o                         
   8   1  20          0.08         -2.58         2.58 o                         
   9   1  20         36.10         42.82         3.92 o                         
  10   1  20          3.05          5.61        11.73 o                         
   0   2  20         25.43         26.66         2.46 o                         
   1   2  20        434.52        402.08         6.48 o                         
   2   2  20        586.11        529.12        12.27 o                         
   3   2  20          2.77          3.76         1.11 o                         
   4   2  20          9.86          7.86         1.28 o                         
   5   2  20         19.26         14.74         1.54 o                         
   6   2  20        415.20        412.18         9.98 o                         
   7   2  20         44.67         55.30         5.09 o                         
   8   2  20         29.19         27.77         3.49 o                         
   9   2  20          3.77          2.58         3.51 o                         
   1   3  20       1125.45       1105.80        20.90 o                         
   2   3  20        515.91        492.42        13.17 o                         
   3   3  20         90.58         68.01         2.41 o                         
   4   3  20          0.03          1.49         1.34 o                         
   5   3  20         83.68         68.96         5.11 o                         
   6   3  20        271.65        309.62        11.53 o                         
   7   3  20        107.14        116.82         8.26 o                         
   8   3  20          6.23          9.50         3.30 o                         
   9   3  20          0.96         -0.92         3.85 o                         
   0   4  20        451.28        420.92        21.01 o                         
   1   4  20         93.93         93.40         3.12 o                         
   2   4  20         29.93         31.00         2.25 o                         
   3   4  20          2.69          1.38         1.53 o                         
   4   4  20        233.61        203.66         9.16 o                         
   5   4  20          0.76          0.16         1.76 o                         
   6   4  20          9.28          7.63         2.43 o                         
   7   4  20         76.37         84.76         5.25 o                         
   8   4  20         15.41         11.37         3.95 o                         
   9   4  20          0.18         -0.80         8.82 o                         
   1   5  20         15.02         13.00         2.08 o                         
   2   5  20         20.01         17.48         2.23 o                         
   3   5  20          3.28          2.54         1.85 o                         
   4   5  20          5.79          3.81         1.95 o                         
   5   5  20          7.52          9.01         2.15 o                         
   6   5  20          6.85          6.11         2.54 o                         
   7   5  20         29.53         40.85         4.50 o                         
   8   5  20          2.73          0.48         6.66 o                         
   0   6  20        100.06        104.43         7.95 o                         
   1   6  20          1.28          2.31         1.98 o                         
   2   6  20          6.78          3.16         2.29 o                         
   3   6  20          5.84          4.48         2.35 o                         
   4   6  20          8.62          4.17         2.49 o                         
   5   6  20          8.46          4.27         2.56 o                         
   6   6  20          0.62          0.78         3.08 o                         
   7   6  20         20.12         18.83         5.60 o                         
   1   7  20          0.16          1.74         2.72 o                         
   2   7  20          5.86          6.62         3.06 o                         
   3   7  20         31.02         37.42         3.68 o                         
   4   7  20          2.21          2.91         3.58 o                         
   5   7  20         16.10         12.77         3.58 o                         
   6   7  20          0.48          3.97         4.76 o                         
   0   8  20          0.00          0.40         5.69 o                         
   1   8  20          7.00          5.50         4.89 o                         
   2   8  20          0.01          1.19         4.98 o                         
   3   8  20          0.05          1.10         6.27 o                         
   4   8  20         38.49         26.52        17.85 o                         
   1   1  21         92.59         88.70         2.46 o                         
   2   1  21          9.25          9.72         1.19 o                         
   3   1  21         24.86         26.61         1.48 o                         
   4   1  21         24.28         25.43         1.48 o                         
   5   1  21         14.12         13.68         1.47 o                         
   6   1  21        212.36        197.42         5.89 o                         
   7   1  21         16.88         16.04         2.75 o                         
   8   1  21          0.72          0.00         2.76 o                         
   9   1  21          8.59         10.63         3.39 o                         
  10   1  21         37.62         35.20        14.79 o                         
   0   2  21        135.21        125.27         5.82 o                         
   1   2  21        459.04        456.17         6.14 o                         
   2   2  21         15.27         20.33         1.51 o                         
   3   2  21         82.88         68.68         2.11 o                         
   4   2  21          0.09         -0.83         1.16 o                         
   5   2  21          0.48          4.25         1.57 o                         
   6   2  21        113.99        106.47         3.35 o                         
   7   2  21        320.18        339.96         9.40 o                         
   8   2  21         59.92         74.83         4.57 o                         
   9   2  21         10.48         16.45         4.00 o                         
   1   3  21         11.36         13.39         1.59 o                         
   2   3  21        138.24        127.02         5.04 o                         
   3   3  21        591.15        546.85        13.11 o                         
   4   3  21        115.81        110.57         2.89 o                         
   5   3  21          6.04          6.86         1.83 o                         
   6   3  21        140.21        128.67         6.25 o                         
   7   3  21         13.14         10.05         3.10 o                         
   8   3  21          1.75          2.76         3.39 o                         
   9   3  21         14.22         13.11         6.35 o                         
   0   4  21        483.34        493.67        19.47 o                         
   1   4  21        100.07         94.36         5.59 o                         
   2   4  21          4.14          5.46         1.69 o                         
   3   4  21        127.37        115.74         4.13 o                         
   4   4  21        141.77        125.78         6.32 o                         
   5   4  21          0.46          0.59         1.87 o                         
   6   4  21         50.67         53.85         5.38 o                         
   7   4  21          9.97         10.89         3.60 o                         
   8   4  21          6.37          7.34         4.36 o                         
   9   4  21          0.26         -4.08        16.83 o                         
   1   5  21         30.34         36.65         2.60 o                         
   2   5  21        120.86        126.10         4.79 o                         
   3   5  21          0.56         -0.82         1.84 o                         
   4   5  21          2.68         -0.34         2.04 o                         
   5   5  21          3.92          2.01         2.31 o                         
   6   5  21         13.25         11.95         2.82 o                         
   7   5  21          9.97          5.68         3.57 o                         
   8   5  21         43.12         59.17        13.26 o                         
   0   6  21         68.50         82.51         4.95 o                         
   1   6  21         10.09         10.66         2.54 o                         
   2   6  21         15.49         15.63         2.62 o                         
   3   6  21         37.70         34.85         3.06 o                         
   4   6  21          5.82          6.18         2.83 o                         
   5   6  21          4.79          3.24         2.83 o                         
   6   6  21          1.17          0.06         3.33 o                         
   7   6  21         24.31         28.31         8.30 o                         
   1   7  21         34.09         38.65         4.03 o                         
   2   7  21          0.87          3.44         3.28 o                         
   3   7  21          1.46         -0.24         3.36 o                         
   4   7  21         10.41         12.81         4.19 o                         
   5   7  21          0.04         -1.31         4.11 o                         
   0   8  21         89.00         96.00         9.60 o                         
   1   8  21          4.54          7.74         6.67 o                         
   2   8  21          0.14         -4.71         6.03 o                         
   3   8  21         10.22          9.07         7.24 o                         
   0   0  22        726.81        732.14        36.31 o                         
   1   0  22          8.78          7.75         1.86 o                         
   2   0  22         48.24         53.98         3.76 o                         
   3   0  22         10.90         13.23         1.82 o                         
   4   0  22        201.76        192.23         4.63 o                         
   5   0  22         61.09         67.28         3.18 o                         
   6   0  22        196.60        200.77         5.85 o                         
   7   0  22         43.34         46.31         4.56 o                         
   8   0  22         20.45         31.16         5.12 o                         
   9   0  22          2.55         10.51         5.13 o                         
   1   1  22         87.73         86.13         2.54 o                         
   2   1  22         93.12         88.76         2.60 o                         
   3   1  22        148.17        146.35         2.94 o                         
   4   1  22         11.29         14.29         1.44 o                         
   5   1  22         31.14         29.24         1.74 o                         
   6   1  22          0.38          2.46         1.76 o                         
   7   1  22         26.77         30.42         3.12 o                         
   8   1  22          5.43          7.89         3.46 o                         
   9   1  22          6.37          8.51         3.72 o                         
   0   2  22        584.06        540.74        15.12 o                         
   1   2  22          0.01         -1.05         1.27 o                         
   2   2  22        352.88        314.36         7.77 o                         
   3   2  22         47.39         40.62         2.11 o                         
   4   2  22        199.07        172.92         3.76 o                         
   5   2  22          0.70         -1.17         1.50 o                         
   6   2  22        121.37        114.99         4.15 o                         
   7   2  22         41.41         38.13         3.69 o                         
   8   2  22         29.91         30.69         3.85 o                         
   9   2  22          0.47          1.62         4.27 o                         
   1   3  22         57.72         58.21         2.60 o                         
   2   3  22        174.29        168.08         3.98 o                         
   3   3  22          1.04          1.05         1.43 o                         
   4   3  22         82.02         68.88         2.94 o                         
   5   3  22         26.13         26.50         2.27 o                         
   6   3  22          8.37          7.36         2.53 o                         
   7   3  22         75.09         80.66         4.63 o                         
   8   3  22         55.90         69.45         4.96 o                         
   9   3  22          7.30         13.26        14.28 o                         
   0   4  22         39.80         38.01         3.81 o                         
   1   4  22          3.11          5.34         1.94 o                         
   2   4  22         38.26         33.02         2.35 o                         
   3   4  22          0.00          0.97         1.76 o                         
   4   4  22         16.61         13.23         2.02 o                         
   5   4  22         14.31         11.74         2.31 o                         
   6   4  22         74.20         70.67         4.98 o                         
   7   4  22         10.13          6.94         3.63 o                         
   8   4  22        167.91        189.15        12.79 o                         
   1   5  22          0.06         -1.83         1.83 o                         
   2   5  22         33.65         36.54         2.99 o                         
   3   5  22        162.98        146.29         5.29 o                         
   4   5  22         31.70         26.33         2.70 o                         
   5   5  22          6.17          1.72         2.55 o                         
   6   5  22          4.61          3.02         3.15 o                         
   7   5  22        192.75        205.46         8.40 o                         
   0   6  22         44.39         49.32         7.05 o                         
   1   6  22         13.00          7.02         2.43 o                         
   2   6  22         57.23         62.93         5.76 o                         
   3   6  22         16.69         14.40         2.87 o                         
   4   6  22          4.36          4.19         3.12 o                         
   5   6  22         27.73         26.06         3.99 o                         
   6   6  22          8.39         15.77         4.42 o                         
   1   7  22          2.14          2.84         3.30 o                         
   2   7  22          1.13          1.03         3.43 o                         
   3   7  22          5.44          3.71         3.47 o                         
   4   7  22         14.31         16.91         4.56 o                         
   5   7  22         17.66          4.59         7.65 o                         
   1   8  22          4.39          4.59         9.69 o                         
   2   8  22          2.12          2.64         7.54 o                         
   1   1  23        733.67        730.99         8.77 o                         
   2   1  23        549.11        567.07         7.33 o                         
   3   1  23         14.09         15.68         1.75 o                         
   4   1  23          7.69          7.55         1.37 o                         
   5   1  23        178.03        165.20         4.08 o                         
   6   1  23          1.27          3.40         1.87 o                         
   7   1  23          3.14          7.21         2.76 o                         
   8   1  23         17.98         27.30         3.69 o                         
   9   1  23         17.49         26.01         5.31 o                         
   0   2  23         20.75         24.58         4.93 o                         
   1   2  23        270.16        239.24         7.39 o                         
   2   2  23         13.36         16.96         1.69 o                         
   3   2  23          0.92          0.92         1.31 o                         
   4   2  23          6.97          9.21         1.60 o                         
   5   2  23          1.25          2.84         1.66 o                         
   6   2  23         59.21         63.22         3.06 o                         
   7   2  23         34.38         29.15         4.36 o                         
   8   2  23         11.44         12.40         3.82 o                         
   9   2  23          2.28         11.99         7.87 o                         
   1   3  23          1.02          0.35         1.48 o                         
   2   3  23          9.81         10.32         1.81 o                         
   3   3  23         43.16         45.46         2.31 o                         
   4   3  23          9.36          5.51         1.64 o                         
   5   3  23          5.17          7.64         1.96 o                         
   6   3  23        110.31        116.69         5.32 o                         
   7   3  23         16.32         18.02         3.64 o                         
   8   3  23          1.64          2.38         3.86 o                         
   0   4  23         50.21         47.84         5.20 o                         
   1   4  23         10.16          9.01         2.02 o                         
   2   4  23         10.64          9.20         2.15 o                         
   3   4  23         16.09         19.12         2.45 o                         
   4   4  23          9.95          8.99         2.02 o                         
   5   4  23         77.94         77.66         3.90 o                         
   6   4  23         95.89        103.18         7.54 o                         
   7   4  23         28.49         26.73         4.49 o                         
   8   4  23          6.93          6.63        10.71 o                         
   1   5  23         82.94         88.55         3.86 o                         
   2   5  23         81.72         73.82         4.01 o                         
   3   5  23          0.68          0.40         2.13 o                         
   4   5  23          2.92          6.08         2.39 o                         
   5   5  23         20.48         31.41         3.37 o                         
   6   5  23         65.84         60.68         7.14 o                         
   7   5  23          7.17          4.39         4.77 o                         
   0   6  23          2.51         -0.01         3.58 o                         
   1   6  23         14.61         15.19         3.06 o                         
   2   6  23         54.36         53.49         3.65 o                         
   3   6  23          7.46          5.35         2.76 o                         
   4   6  23          1.66          1.25         3.28 o                         
   5   6  23          6.37          3.73         3.39 o                         
   6   6  23         40.03         36.49         6.95 o                         
   1   7  23          8.93         10.60         4.18 o                         
   2   7  23          1.61          2.18         3.70 o                         
   3   7  23          6.12          5.16         4.04 o                         
   4   7  23          0.76          3.09         4.92 o                         
   0   0  24         19.97         23.30         3.77 o                         
   1   0  24        778.03        779.71        13.36 o                         
   2   0  24        787.02        714.15        12.92 o                         
   3   0  24          8.28         13.94         2.29 o                         
   4   0  24         15.69         18.29         2.70 o                         
   5   0  24         42.22         42.60         2.94 o                         
   6   0  24         38.29         45.41         3.84 o                         
   7   0  24          9.00          8.67         4.17 o                         
   8   0  24          5.62          8.15         4.85 o                         
   9   0  24         86.57        100.39         9.15 o                         
   1   1  24        343.96        333.32         5.22 o                         
   2   1  24         54.18         49.56         2.31 o                         
   3   1  24         31.33         26.12         1.96 o                         
   4   1  24          1.23          0.79         1.36 o                         
   5   1  24         43.88         41.74         2.10 o                         
   6   1  24         12.08         12.72         2.18 o                         
   7   1  24          1.11          3.42         2.76 o                         
   8   1  24         13.35         30.33         4.83 o                         
   9   1  24          5.58         12.24        12.75 o                         
   0   2  24        246.34        199.63         7.59 o                         
   1   2  24        532.47        525.18        13.45 o                         
   2   2  24         14.17         13.21         1.74 o                         
   3   2  24          0.55          0.89         1.52 o                         
   4   2  24         84.09         71.66         2.94 o                         
   5   2  24         27.48         24.45         2.22 o                         
   6   2  24          6.04          3.01         2.28 o                         
   7   2  24          0.53         -0.75         2.92 o                         
   8   2  24          0.10          2.95         3.72 o                         
   1   3  24          0.00          0.97         1.54 o                         
   2   3  24          4.62          4.09         1.75 o                         
   3   3  24          3.17          2.34         1.77 o                         
   4   3  24          0.00         -0.08         1.66 o                         
   5   3  24         25.25         29.83         2.61 o                         
   6   3  24         34.31         34.41         3.30 o                         
   7   3  24         87.55        100.44         5.23 o                         
   8   3  24          4.66          7.10         5.08 o                         
   0   4  24        142.27        142.73         7.90 o                         
   1   4  24         24.21         23.73         2.56 o                         
   2   4  24         15.40         13.07         2.30 o                         
   3   4  24          0.49          0.32         1.88 o                         
   4   4  24          0.00         -0.36         2.00 o                         
   5   4  24          3.91          1.86         2.41 o                         
   6   4  24         80.34         85.53         6.48 o                         
   7   4  24         19.57         16.80         4.85 o                         
   1   5  24          9.92         11.86         2.58 o                         
   2   5  24        158.67        150.29         9.11 o                         
   3   5  24         31.87         26.67         2.82 o                         
   4   5  24          2.46          3.95         2.41 o                         
   5   5  24          0.01         -0.67         2.97 o                         
   6   5  24        259.24        283.04        20.76 o                         
   7   5  24          1.27         -4.08        10.20 o                         
   0   6  24         60.14         66.28         5.88 o                         
   1   6  24          7.54          5.78         3.03 o                         
   2   6  24          8.64          9.28         3.30 o                         
   3   6  24          3.63          1.08         2.76 o                         
   4   6  24         76.42         87.25         5.72 o                         
   5   6  24          6.86          5.34         4.02 o                         
   6   6  24          0.97        -16.32        19.38 o                         
   1   7  24          6.82          6.05         4.27 o                         
   2   7  24          0.99         -3.51         4.60 o                         
   3   7  24          0.92         -0.94         5.12 o                         
   4   7  24         21.82         29.83         7.27 o                         
   1   1  25        617.23        611.10         7.92 o                         
   2   1  25          1.64          1.05         1.48 o                         
   3   1  25        157.39        150.86         3.52 o                         
   4   1  25         22.99         29.63         2.16 o                         
   5   1  25         37.47         35.06         2.36 o                         
   6   1  25         14.40         13.65         2.34 o                         
   7   1  25         57.10         77.18         5.21 o                         
   8   1  25          0.41         -1.80         3.47 o                         
   0   2  25        481.03        494.67        22.78 o                         
   1   2  25         29.49         30.62         2.11 o                         
   2   2  25          0.13         -0.40         1.45 o                         
   3   2  25         49.07         41.69         2.33 o                         
   4   2  25        143.44        131.24         5.12 o                         
   5   2  25          1.39          1.40         1.95 o                         
   6   2  25          7.65          3.95         2.93 o                         
   7   2  25         58.19         56.18         4.51 o                         
   8   2  25         12.45         17.06         4.75 o                         
   1   3  25         10.40         10.42         2.06 o                         
   2   3  25         28.25         26.89         2.35 o                         
   3   3  25          0.45          1.18         1.81 o                         
   4   3  25          1.22         -0.42         1.97 o                         
   5   3  25          3.50          3.04         2.25 o                         
   6   3  25         25.88         25.60         3.60 o                         
   7   3  25          0.65         -1.98         3.53 o                         
   8   3  25         20.64         32.33         8.40 o                         
   0   4  25        125.62        142.32         6.28 o                         
   1   4  25          0.06          0.86         2.02 o                         
   2   4  25         18.79         21.50         2.56 o                         
   3   4  25          7.70          8.40         2.47 o                         
   4   4  25          0.11         -0.68         2.25 o                         
   5   4  25          2.79          6.42         2.74 o                         
   6   4  25         27.02         27.43         4.39 o                         
   7   4  25         81.14         84.68        10.71 o                         
   1   5  25         93.92        102.16         8.69 o                         
   2   5  25         60.32         48.69         3.53 o                         
   3   5  25         82.12         98.81         5.07 o                         
   4   5  25          4.27          8.13         2.75 o                         
   5   5  25          0.01          4.58         3.28 o                         
   6   5  25         40.44         33.24         6.12 o                         
   0   6  25         32.65         38.21         5.39 o                         
   1   6  25          0.22          0.79         3.07 o                         
   2   6  25          0.04         -0.27         3.18 o                         
   3   6  25          0.00          1.67         3.43 o                         
   4   6  25         14.20         18.85         4.17 o                         
   5   6  25         17.35         17.99         6.72 o                         
   1   7  25          6.02         10.00         7.02 o                         
   2   7  25         22.59         20.43         9.19 o                         
   3   7  25         17.49         18.56         9.87 o                         
   0   0  26       1678.07       1683.13        35.32 o                         
   1   0  26        195.45        193.30         5.68 o                         
   2   0  26        313.25        303.93         7.34 o                         
   3   0  26        150.96        151.69         5.15 o                         
   4   0  26        187.99        190.52         5.76 o                         
   5   0  26          5.19          6.53         2.82 o                         
   6   0  26         39.89         45.53         4.82 o                         
   7   0  26         60.78         75.03        10.83 o                         
   8   0  26        144.65        168.09        10.65 o                         
   1   1  26          7.73         13.88         1.83 o                         
   2   1  26          6.71          8.07         1.76 o                         
   3   1  26         80.58         80.92         3.93 o                         
   4   1  26         79.50         73.32         2.88 o                         
   5   1  26         20.89         23.65         2.59 o                         
   6   1  26         26.52         26.63         2.89 o                         
   7   1  26          4.44          8.97         3.28 o                         
   8   1  26         10.17         17.29         4.59 o                         
   0   2  26          2.92          2.59         2.33 o                         
   1   2  26         46.34         50.10         2.51 o                         
   2   2  26          0.36          1.71         1.68 o                         
   3   2  26         13.66         15.94         2.13 o                         
   4   2  26          5.54          1.70         1.95 o                         
   5   2  26          0.26         -0.15         2.31 o                         
   6   2  26          5.25          6.09         3.07 o                         
   7   2  26          1.38         -0.38         4.12 o                         
   8   2  26         37.48         47.00         6.32 o                         
   1   3  26         59.78         59.12         3.54 o                         
   2   3  26         10.98         10.32         2.19 o                         
   3   3  26         50.71         48.60         2.94 o                         
   4   3  26         16.79         17.74         2.45 o                         
   5   3  26          0.04          0.43         2.58 o                         
   6   3  26         29.98         27.48         4.18 o                         
   7   3  26         50.31         53.04         6.36 o                         
   0   4  26         56.65         65.43         4.87 o                         
   1   4  26          0.03         -0.56         2.10 o                         
   2   4  26         73.38         68.58         4.10 o                         
   3   4  26         17.66         15.96         2.82 o                         
   4   4  26          6.66          9.76         3.56 o                         
   5   4  26         18.47         18.85         3.21 o                         
   6   4  26         14.08         22.71         4.38 o                         
   7   4  26         67.50         61.22        10.71 o                         
   1   5  26          0.66         -1.81         2.59 o                         
   2   5  26         10.13          6.69         2.90 o                         
   3   5  26         11.59         10.17         3.05 o                         
   4   5  26         40.73         40.11         5.58 o                         
   5   5  26          0.09         -1.46         3.63 o                         
   6   5  26          0.40          3.06         8.67 o                         
   0   6  26          7.36         10.72         5.18 o                         
   1   6  26         23.42         27.22         3.95 o                         
   2   6  26         11.32          9.27         3.77 o                         
   3   6  26         70.88         87.77         5.86 o                         
   4   6  26          6.36          0.76         5.69 o                         
   1   7  26          0.45          0.74         9.91 o                         
   2   7  26         16.97         15.30        16.32 o                         
   1   1  27        143.60        138.04         3.67 o                         
   2   1  27        141.56        143.31         4.01 o                         
   3   1  27         32.75         38.54         2.56 o                         
   4   1  27         44.67         44.43         2.66 o                         
   5   1  27          9.95         11.35         2.57 o                         
   6   1  27          1.01          2.51         3.05 o                         
   7   1  27          1.77          2.44         4.24 o                         
   8   1  27         30.95         26.40         7.80 o                         
   0   2  27         51.18         46.81         4.86 o                         
   1   2  27          0.15          0.09         1.64 o                         
   2   2  27         79.20         76.23         3.08 o                         
   3   2  27          0.01          0.33         1.91 o                         
   4   2  27         22.25         25.79         2.59 o                         
   5   2  27         14.60         14.72         2.75 o                         
   6   2  27         89.09        103.42         7.77 o                         
   7   2  27          0.36          0.93         4.74 o                         
   1   3  27         43.57         45.57         3.08 o                         
   2   3  27         43.04         46.60         3.09 o                         
   3   3  27         25.08         22.79         2.75 o                         
   4   3  27          7.42          9.19         2.74 o                         
   5   3  27          6.30         10.59         3.15 o                         
   6   3  27          4.05          3.63         4.61 o                         
   7   3  27          3.75          1.68         7.65 o                         
   0   4  27          1.76          8.73         3.74 o                         
   1   4  27          1.72          0.10         2.30 o                         
   2   4  27         14.42         15.41         2.89 o                         
   3   4  27          4.55          6.87         2.68 o                         
   4   4  27          2.96          1.78         2.91 o                         
   5   4  27          6.14          1.31         3.59 o                         
   6   4  27          0.02          1.39         5.46 o                         
   1   5  27          2.53          1.54         2.85 o                         
   2   5  27          9.82          9.58         3.07 o                         
   3   5  27          1.02          0.73         3.08 o                         
   4   5  27          3.64          3.53         4.00 o                         
   5   5  27         60.45         52.03        11.42 o                         
   0   6  27          4.04          4.18         5.39 o                         
   1   6  27          4.06          1.80         3.97 o                         
   2   6  27         10.06         10.25         4.84 o                         
   3   6  27         13.96         14.88         6.01 o                         
   0   0  28        149.07        138.05        16.07 o                         
   1   0  28        798.04        801.06        14.24 o                         
   2   0  28          7.61          4.45         2.72 o                         
   3   0  28         43.47         46.54         3.93 o                         
   4   0  28         10.52         11.86         3.21 o                         
   5   0  28         44.00         42.30         4.99 o                         
   6   0  28         10.16         12.29         4.66 o                         
   7   0  28          2.52          1.94         8.63 o                         
   1   1  28        310.78        309.61         6.53 o                         
   2   1  28          3.71          5.04         1.98 o                         
   3   1  28          0.21          1.60         1.90 o                         
   4   1  28          5.29          5.44         2.02 o                         
   5   1  28         80.55         83.71         3.89 o                         
   6   1  28          0.02         -1.12         3.16 o                         
   7   1  28          2.62          0.81         7.26 o                         
   0   2  28        114.61        129.94         9.57 o                         
   1   2  28         12.91         12.57         2.17 o                         
   2   2  28        119.85        118.42         5.06 o                         
   3   2  28          4.65          4.61         2.20 o                         
   4   2  28          0.92          0.50         2.21 o                         
   5   2  28          6.05          6.37         2.82 o                         
   6   2  28          0.58          1.15         4.47 o                         
   7   2  28          5.63         19.38        13.77 o                         
   1   3  28         40.66         38.56         3.05 o                         
   2   3  28         33.07         36.75         3.05 o                         
   3   3  28         14.64         11.21         2.65 o                         
   4   3  28          2.89          6.06         2.82 o                         
   5   3  28          1.19          1.23         3.52 o                         
   6   3  28          4.69         12.13         7.25 o                         
   0   4  28         19.75         23.38         4.36 o                         
   1   4  28          4.68          2.28         2.62 o                         
   2   4  28         31.18         23.08         3.16 o                         
   3   4  28          4.08          7.10         2.90 o                         
   4   4  28         46.73         53.65         5.44 o                         
   5   4  28         28.19         22.17         4.37 o                         
   1   5  28          0.07          0.36         3.07 o                         
   2   5  28          0.13         -0.02         3.25 o                         
   3   5  28          2.04          4.32         3.49 o                         
   4   5  28         24.86         26.69         7.53 o                         
   5   5  28         17.82         21.08        12.24 o                         
   0   6  28         28.76         35.20        12.75 o                         
   1   6  28         10.45          9.68         8.83 o                         
   2   6  28          6.40         10.70         7.71 o                         
   3   6  28          0.86         -6.63        11.73 o                         
   1   1  29        102.88        108.40         4.39 o                         
   2   1  29         27.01         27.75         2.54 o                         
   3   1  29         41.81         42.75         2.83 o                         
   4   1  29          9.31          9.62         2.43 o                         
   5   1  29          2.09          1.87         2.68 o                         
   6   1  29          2.44          1.66         3.62 o                         
   0   2  29        184.70        202.22         7.14 o                         
   1   2  29        166.66        163.43         5.19 o                         
   2   2  29         19.76         22.66         2.61 o                         
   3   2  29          2.48          1.31         2.40 o                         
   4   2  29          0.15          0.22         2.55 o                         
   5   2  29         10.68         13.02         3.43 o                         
   6   2  29          3.78          7.00         5.68 o                         
   1   3  29         16.85         13.27         2.75 o                         
   2   3  29          4.68          3.16         2.61 o                         
   3   3  29         30.93         37.28         5.10 o                         
   4   3  29          6.49         10.51         3.12 o                         
   5   3  29         22.52         21.77         4.31 o                         
   6   3  29          6.16          5.61         8.67 o                         
   0   4  29         45.68         47.67         6.20 o                         
   1   4  29          6.13          8.99         2.94 o                         
   2   4  29          4.47          4.86         2.96 o                         
   3   4  29          0.16         -2.50         3.00 o                         
   4   4  29         39.57         42.93         4.33 o                         
   5   4  29         10.72          7.60         6.12 o                         
   1   5  29          6.06          2.49         3.73 o                         
   2   5  29          9.24         12.12         5.82 o                         
   3   5  29          3.77         -1.58         4.95 o                         
   0   0  30        238.64        235.77        10.17 o                         
   1   0  30         99.93        109.94        10.31 o                         
   2   0  30          0.76          1.20         2.96 o                         
   3   0  30         13.65         13.28         3.49 o                         
   4   0  30        115.53         95.02         5.56 o                         
   5   0  30          4.49          7.26         4.59 o                         
   6   0  30          0.84          6.92         7.04 o                         
   1   1  30         82.78         88.58         4.20 o                         
   2   1  30          1.15          1.87         2.21 o                         
   3   1  30         71.13         70.38         4.88 o                         
   4   1  30         14.84         22.41         2.87 o                         
   5   1  30          2.95          8.89         3.24 o                         
   6   1  30          1.34         -0.04         4.28 o                         
   0   2  30         46.09         44.11         4.33 o                         
   1   2  30         77.04         78.98         4.57 o                         
   2   2  30         69.58         77.53         3.99 o                         
   3   2  30         42.50         49.83         3.46 o                         
   4   2  30         24.43         28.65         3.28 o                         
   5   2  30         16.58         21.25         3.82 o                         
   6   2  30          5.16          9.22         7.34 o                         
   1   3  30         56.41         63.32         7.11 o                         
   2   3  30          5.29          4.96         2.79 o                         
   3   3  30          5.72          7.88         3.15 o                         
   4   3  30         18.39         24.55         3.78 o                         
   5   3  30          1.26          1.28         4.90 o                         
   0   4  30         47.00         57.38         5.92 o                         
   1   4  30         15.24         15.71         3.30 o                         
   2   4  30          0.24         -0.25         3.17 o                         
   3   4  30         29.37         35.80         4.31 o                         
   4   4  30          3.88         -1.10         6.82 o                         
   1   5  30         12.52         18.17         8.57 o                         
   2   5  30          7.53         14.28        10.71 o                         
   3   5  30          5.34          3.57        11.73 o                         
   1   1  31         18.03         20.68         2.62 o                         
   2   1  31          8.32         11.95         2.56 o                         
   3   1  31         19.28         21.20         2.90 o                         
   4   1  31         44.39         47.76         3.49 o                         
   5   1  31          0.86         -0.44         3.95 o                         
   6   1  31          0.72         10.45         9.18 o                         
   0   2  31        265.63        287.01        11.74 o                         
   1   2  31         21.56         22.70         3.00 o                         
   2   2  31          0.03         -0.14         2.69 o                         
   3   2  31          0.99          0.85         2.87 o                         
   4   2  31         19.08         23.08         3.55 o                         
   5   2  31          6.75          7.37         4.75 o                         
   1   3  31         23.50         26.86         3.45 o                         
   2   3  31         37.19         41.99         4.28 o                         
   3   3  31          0.01         -1.13         3.33 o                         
   4   3  31         11.85         14.42         5.20 o                         
   5   3  31         64.46         60.70        13.26 o                         
   0   4  31          2.24         -2.41         5.06 o                         
   1   4  31          7.94          8.69         3.89 o                         
   2   4  31         53.35         54.05         6.55 o                         
   3   4  31         49.18         62.74        10.71 o                         
   0   0  32         78.80         79.40         7.35 o                         
   1   0  32          9.96         13.71         3.84 o                         
   2   0  32          3.69          6.61         3.71 o                         
   3   0  32          5.31          4.09         4.03 o                         
   4   0  32          0.70         -1.85         3.85 o                         
   5   0  32          8.10          5.25         6.69 o                         
   1   1  32          0.79          0.42         2.59 o                         
   2   1  32          0.30         -2.20         2.55 o                         
   3   1  32          0.25          0.51         2.71 o                         
   4   1  32          1.87          4.06         3.17 o                         
   5   1  32          9.20         15.06         7.48 o                         
   0   2  32          8.91         11.24         4.42 o                         
   1   2  32         72.88         81.50         6.76 o                         
   2   2  32         14.20         13.63         3.23 o                         
   3   2  32         26.24         33.06         3.82 o                         
   4   2  32          4.88         14.12         4.71 o                         
   5   2  32         20.51         35.19        17.85 o                         
   1   3  32         75.91         68.61         4.54 o                         
   2   3  32         13.56         13.80         4.38 o                         
   3   3  32         12.48         20.27         6.82 o                         
   4   3  32          0.33          3.06        10.71 o                         
   1   1  33          7.17          9.21         3.03 o                         
   2   1  33          0.04         -0.29         3.00 o                         
   3   1  33         13.26         13.78         3.76 o                         
   4   1  33          1.03          4.22         5.31 o                         
   0   2  33        178.64        187.05         8.61 o                         
   1   2  33         18.71         22.24         3.84 o                         
   2   2  33         13.39         11.00         5.20 o                         
   3   2  33          4.25          2.00         6.04 o                         
   4   2  33          6.14          9.04         9.04 o                         
   0   0  34        102.07        114.79        15.82 o                         
   1   0  34          4.48          3.99         5.66 o                         
   2   0  34         10.48         13.97         6.40 o                         
   3   0  34          6.42          0.00        12.75 o                         
   1   1  34          0.03          1.40         6.21 o                         
   2   1  34          3.50         -2.20         7.25 o                         
   3   1  34          9.69         10.90        11.22 o                         
   1   1  35         18.27         28.15        11.16 o                         
   2   1  35          1.52         10.20        15.30 o                         
                                                                                
